# Supplementary material for: JMJD3 facilitates C/EBPβ-centered transcriptional program to exert oncorepressor activity in AML
Source: Nat Commun. 2018 Aug 22;9:3369. doi: 10.1038/s41467-018-05548-z (PMC6105679; doi:10.1038/s41467-018-05548-z)
Supplement: Supplementary file 3 — Supplementary Data 1 [file 41467_2018_5548_MOESM3_ESM.xls]

## Sheet: Patients_information
Supplementary 1: Patients' information.
Patient number	Age	Sex	FAB
1	63	M	M1
2	45	M	M1
3	74	F	M1
4	34	F	M1
5	61	F	M1
6	47	M	M1
7	13	M	M2-AML1/ETO(-)
8	66	M	M2-AML1/ETO(-)
9	63	M	M2-AML1/ETO(-)
10	47	M	M2-AML1/ETO(-)
11	24	M	M2-AML1/ETO(-)
12	47	M	M2-AML1/ETO(-)
13	72	F	M2-AML1/ETO(-)
14	50	F	M2-AML1/ETO(-)
15	66	M	M2-AML1/ETO(-)
16	33	F	M2-AML1/ETO(-)
17	73	M	M2-AML1/ETO(+)
18	29	M	M2-AML1/ETO(+)
19	68	M	M2-AML1/ETO(+)
20	29	M	M2-AML1/ETO(+)
21	17	M	M2-AML1/ETO(+)
22	72	F	M3
23	62	M	M3
24	32	M	M3
25	63	M	M3
26	28	F	M3
27	21	F	M3
28	61	M	M3
29	19	F	M3
30	21	M	M3
31	56	F	M3
32	65	F	M4
33	24	M	M4
34	42	M	M4
35	48	M	M4
36	59	M	M4
37	47	F	M4
38	57	F	M4
39	58	M	M4
40	76	F	M4
41	73	F	M4
42	51	F	M4
43	48	F	M4
44	54	M	M4
45	42	M	M4
46	19	F	M4
47	43	F	M5
48	66	M	M5
49	47	F	M5
50	50	M	M5
51	46	F	M5
52	61	M	M5
53	43	F	M5
54	52	F	M5
55	87	F	M5
56	44	M	M5
57	59	M	M5
58	39	F	M5
59	47	M	M5
60	52	F	M5
61	27	F	M5
62	35	F	M5
63	59	M	M5
64	41	M	M5
65	48	F	M6
66	55	F	M6
67	63	M	M6
68	49	F	M6
69	53	F	M6
70	51	F	AML unclassified
71	48	F	AML unclassified
72	54	M	AML unclassified
73	42	M	AML unclassified
74	61	F	AML unclassified
75	22	M	M2-AML1/ETO(+)
76	37	F	M3
77	56	M	M3
78	69	F	M4
79	67	M	M4
80	60	F	M5
81	55	F	M5
82	55	M	M6
83	26	M	M2-AML1/ETO(+)
84	24	M	M3
85	63	M	M4
86	36	M	M4
87	31	F	M5
88	66	M	M5
89	18	M	AML unclassified
90	23	M	M2-AML1/ETO(-)
91	57	M	M3
92	50	F	M3
93	39	F	M3
94	63	M	M4
95	17	M	M4
96	64	F	M4
97	51	M	M5
98	65	M	M5
99	47	F	M5
100	19	F	M2-AML1/ETO(-)
101	50	M	M3
102	66	M	M4
103	29	F	M5
104	73	M	M5
105	17	F	T-ALL
62	17	F	T-ALL
