# Supplementary material for: JMJD3 facilitates C/EBPβ-centered transcriptional program to exert oncorepressor activity in AML
Source: Nat Commun. 2018 Aug 22;9:3369. doi: 10.1038/s41467-018-05548-z (PMC6105679; doi:10.1038/s41467-018-05548-z)
Supplement: Supplementary file 4 — Supplementary Data 2 [file 41467_2018_5548_MOESM4_ESM.xls]

## Sheet: Vector_vs_JMJD3.diff.exp.annot
Supplementary 2: Differential expression analyses of RNA-seq data between HL-60 cells transduced with control and JMJD3-expressing vector.
seq_id	gene_name	HL60_Vector_1_count	HL60_Vector_2_count	HL60_Vector_3_count	HL60_JMJD3_1_count	HL60_JMJD3_2_count	HL60_JMJD3_3_count	HL60_Vector_1_fpkm	HL60_Vector_2_fpkm	HL60_Vector_3_fpkm	HL60_JMJD3_1_fpkm	HL60_JMJD3_2_fpkm	HL60_JMJD3_3_fpkm	HL60_Vector_mean_fpkm	HL60_JMJD3_mean_fpkm	logFC(HL60_JMJD3/HL60_Vector)	p-value	FDR	significant	regulate	NR_Description	Swissprot_Description	String_description	KEGG_GENE
ENSG00000000003	TSPAN6	0	0	1.06761	0	0	0	0	0	0.014609	0	0	0	0.01	0	0	1	1	no	no change	PREDICTED: tetraspanin-6-like isoform X2 [Sus scrofa]	RecName: Full=Tetraspanin-6; Short=Tspan-6; AltName: Full=A15 homolog; AltName: Full=Putative NF-kappa-B-activating protein 321; AltName: Full=T245 protein; AltName	tetraspanin 6	TSPAN6
ENSG00000000005	TNMD	0	0	0	0	0	0	0	0	0	0	0	0	0	0	0	1	1	no	no change	PREDICTED: tenomodulin [Peromyscus maniculatus bairdii]	RecName: Full=Tenomodulin; Short=TeM; Short=hTeM; AltName: Full=Chondromodulin-1-like protein; Short=ChM1L; Short=hChM1L; AltName: Full=Chondromodulin-I-like protei	tenomodulin; May be an angiogenesis inhibitor	_
ENSG00000000419	DPM1	1775.29	1828.11	2817.42	1338.76	1291.52	1962.27	75.4089	77.1235	94.5778	55.9315	54.6876	66.5326	83.53	59.73	-0.48	3.32e-05	0.000143	no	down	PREDICTED: dolichol-phosphate mannosyltransferase isoform X1 [Homo sapiens]	RecName: Full=Dolichol-phosphate mannosyltransferase subunit 1; AltName: Full=Dolichol-phosphate mannose synthase subunit 1; Short=DPM synthase subunit 1; AltName:	dolichyl-phosphate mannosyltransferase polypeptide 1, catalytic subunit	DPM1
ENSG00000000457	SCYL3	287.667	284.568	456.936	381.357	366.501	583.528	2.72406	2.46516	3.38505	3.76586	3.83358	4.63229	2.91	4.13	0.49	0.0123	0.0287	no	up	protein-associating with the carboxyl-terminal domain of ezrin isoform 1 [Homo sapiens]	RecName: Full=Protein-associating with the carboxyl-terminal domain of ezrin; AltName: Full=Ezrin-binding protein PACE-1; AltName: Full=SCY1-like protein 3 [Homo s	SCY1-like 3 (S. cerevisiae); May play a role in regulating cell adhesion/migration complexes [...]	SCYL3
ENSG00000000460	C1orf112	632.639	639.788	1041.98	565.011	631.294	997.525	14.366	15.1111	17.3806	10.6236	12.1651	17.2053	15.79	13.68	-0.21	0.572	0.686	no	down	PREDICTED: uncharacterized protein C1orf112 isoform X1 [Homo sapiens]	RecName: Full=Uncharacterized protein C1orf112 [Homo sapiens]	Uncharacterized protein C1orf112	_
ENSG00000000938	FGR	11.4608	8.83143	10.6761	436.554	449.797	507.66	0.180436	0.171556	0.218989	7.38445	7.71836	7.18793	0.19	7.41	4.68	2.26e-119	1.54e-116	yes	up	tyrosine-protein kinase Fgr [Homo tyrosine-protein kinase Fgr [Homo sapiens]	RecName: Full=Tyrosine-protein kinase Fgr; AltName: Full=Gardner-Rasheed feline sarcoma viral (v-fgr) oncogene homolog; AltName: Full=Proto-oncogene c-Fgr; AltName: Fu	Gardner-Rasheed feline sarcoma viral (v-fgr) oncogene homolog	FGR, SRC2
ENSG00000000971	CFH	1.14608	1.96254	3.20282	7.025	3.50719	9.36643	0.010109	0.0172735	0.0488794	0.0623034	0.048522	0.0638156	0.03	0.06	0.31	0.0192	0.0421	no	up	Chain A, Solution Structure Of Human Complement Factor H In 50 Mm Nacl Buffer A Chain A, Solution Structure Of Human Complement Factor H In 137 Mm Nacl B	RecName: Full=Complement factor H; AltName: Full=H factor 1; Flags: Precursor [Homo sapiens]	annotation not avaliable	HF1
ENSG00000001036	FUCA2	0	0	2.13521	22.0786	42.0862	69.3116	0	0	0.0784167	0.359814	0.858171	0.882856	0.03	0.72	2.64	6.95e-19	1.57e-17	yes	up	plasma alpha-L-fucosidase precursor [Homo sapiens]	RecName: Full=Plasma alpha-L-fucosidase; AltName: Full=Alpha-L-fucoside fucohydrolase 2; Short=Alpha-L-fucosidase 2; Flags: Precursor [Homo sapiens]	fucosidase, alpha-L- 2, plasma; Alpha-L-fucosidase is responsible for hydrolyzing the alpha- [...]	FUCA
ENSG00000001084	GCLC	1959.8	1842.82	2869.73	1643.85	1715.89	2303.2	35.0974	24.7439	29.6798	24.6546	23.7321	25.8175	29.82	24.83	-0.26	0.0352	0.0711	no	down	glutamate--cysteine ligase catalytic subunit isoform a [Homo sapiens]	RecName: Full=Glutamate--cysteine ligase catalytic subunit; AltName: Full=GCS heavy chain; AltName: Full=Gamma-ECS; AltName: Full=Gamma-glutamylcysteine synthetase [	glutamate-cysteine ligase, catalytic subunit	GCLC
ENSG00000001167	NFYA	1712.25	1665.21	2404.25	1759.26	1743.95	2397.81	26.0324	25.4788	25.0691	26.6105	25.452	24.4633	25.48	25.41	0	0.778	0.855	no	down	PREDICTED: nuclear transcription factor Y subunit alpha isoform X1 [Chlorocebus sabaeus]	RecName: Full=Nuclear transcription factor Y subunit alpha; AltName: Full=CAAT box DNA-binding protein subunit A; AltName: Full=Nuclear transcription factor Y subunit	nuclear transcription factor Y, alpha	NFYA
ENSG00000001460	STPG1	91.6868	93.2206	127.045	82.2929	90.3101	143.306	1.63192	1.69978	2.04205	1.63053	1.67981	1.80143	1.82	1.71	-0.08	1	1	no	down	O(6)-methylguanine-induced apoptosis 2 isoform 1 [Homo sapiens]	RecName: Full=O(6)-methylguanine-induced apoptosis 2; Short=MAPO2; AltName: Full=Sperm-tail PG-rich repeat-containing protein 1 [Homo sapiens]	UPF0490 protein C1orf201	_
ENSG00000001461	NIPAL3	1494.49	1622.04	2522.76	1474.25	1444.08	2223.59	17.5023	19.0323	20.0483	16.1956	16.3495	17.5912	18.97	16.79	-0.18	0.286	0.405	no	down	NIPA-like protein 3 [Homo sapiens]	RecName: Full=NIPA-like protein 3 [Homo sapiens]	NIPA-like domain containing 3	_
ENSG00000001497	LAS1L	3392.41	3457.99	4438.04	2318.25	2158.67	2823.04	54.3231	55.1369	54.8399	36.7945	33.4275	34.074	54.77	34.7	-0.66	1.63e-09	1.43e-08	no	down	FLJ00158 protein [Homo sapiens]	RecName: Full=Ribosomal biogenesis protein LAS1L; AltName: Full=Protein LAS1 homolog [Homo sapiens]	_	LAS1
ENSG00000001561	ENPP4	223.487	189.385	313.876	398.418	389.298	585.402	1.73469	1.46724	1.87588	3.08666	3.01954	3.50601	1.71	3.23	0.88	7.92e-10	7.23e-09	no	up	PREDICTED: ectonucleotide pyrophosphatase/phosphodiesterase family member 4 [Saimiri boliviensis boliviensis]	RecName: Full=Bis(5'-adenosyl)-triphosphatase ENPP4; AltName: Full=AP3A hydrolase; Short=AP3Aase; AltName: Full=Ectonucleotide pyrophosphatase/phosphodiesterase f	ectonucleotide pyrophosphatase/phosphodiesterase 4 (putative function)	ENPP4
ENSG00000001617	SEMA3F	183.374	181.535	219.927	311.107	334.936	373.72	2.17517	2.56768	1.85566	3.42702	3.88291	3.14294	2.17	3.45	0.65	1.23e-07	8.19e-07	no	up	semaphorin-3F precursor [Homo PREDICTED: semaphorin-3F isoform X2 [Homo sapiens]	RecName: Full=Semaphorin-3F; AltName: Full=Sema III/F; AltName: Full=Semaphorin IV; Short=Sema IV; Flags: Precursor [Homo sapiens]	sema domain, immunoglobulin domain (Ig), short basic domain, secreted, (semaphorin) 3F; May [...]	SEMA3
ENSG00000001626	CFTR	0	0	0	0	0	0	0	0	0	0	0	0	0	0	0	1	1	no	no change	cystic fibrosis transmembrane conductance regulator [Homo sapiens]	RecName: Full=Cystic fibrosis transmembrane conductance regulator; Short=CFTR; AltName: Full=ATP-binding cassette sub-family C member 7; AltName: Full=Channel cond	cystic fibrosis transmembrane conductance regulator (ATP-binding cassette sub-family C, memb [...]	CFTR
ENSG00000001629	ANKIB1	805.698	808.566	1181.84	877.122	865.399	1279.45	10.4092	7.35274	7.78954	7.67165	8.67928	8.90118	8.45	8.46	0	0.362	0.485	no	up	KIAA1386 protein [Homo sapiens]	RecName: Full=Ankyrin repeat and IBR domain-containing protein 1 [Homo sapiens]	ankyrin repeat and IBR domain containing 1	ANKIB1
ENSG00000001630	CYP51A1	348.41	341.482	608.536	50.1786	74.5276	95.5376	4.90981	5.06088	6.31853	0.6462	1.36342	0.929599	5.51	0.97	-2.38	2.85e-36	1.61e-34	yes	down	Cytochrome P450, family 51, subfamily A, polypeptide 1 [Homo sapiens]	RecName: Full=Lanosterol 14-alpha demethylase; Short=LDM; AltName: Full=CYPLI; AltName: Full=Cytochrome P450 51A1; AltName: Full=Cytochrome P450-14DM; Short=Cytochr	cytochrome P450, family 51, subfamily A, polypeptide 1; Catalyzes C14-demethylation of lanos [...]	CYP51
ENSG00000001631	KRIT1	1227.11	1099.02	1640.19	1215.34	1177.15	1651.12	22.5757	20.4554	20.5531	23.9969	23.4962	19.3583	21.13	22.02	0.06	0.818	0.886	no	up	krev interaction trapped protein 1 isoform 1 [Homo sapiens]	RecName: Full=Krev interaction trapped protein 1; Short=Krev interaction trapped 1; AltName: Full=Cerebral cavernous malformations 1 protein [Homo sapiens]	KRIT1, ankyrin repeat containing	KRIT1
ENSG00000002016	RAD52	253.687	266.057	365.21	370.859	401.34	498.294	7.70121	6.10253	6.99102	10.9358	12.1261	11.3777	6.94	11.47	0.72	0.000117	0.000449	no	up	DNA repair protein RAD52 homolog isoform a [Homo sapiens]	RecName: Full=DNA repair protein RAD52 homolog [Homo sapiens]	RAD52 homolog (S. cerevisiae); Involved in double-stranded break repair. Plays a central rol [...]	RAD52
ENSG00000002079	MYH16	0	0	1.06761	0	0	0.936643	0	0	0.00462864	0	0	0.00406704	0	0	0	1	1	no	no change	hCG2041581, partial [Homo sapiens]	RecName: Full=Myosin-6; AltName: Full=Myosin heavy chain 6; AltName: Full=Myosin heavy chain, cardiac muscle alpha isoform; Short=MyHC-alpha [Homo sapiens]	similar to superfast myosin heavy chain	MYH6_7
ENSG00000002330	BAD	306.005	312.044	256.226	327.164	316.524	302.536	19.0245	18.1668	12.0086	21.3711	18.1789	16.4739	15.98	18.48	0.21	0.626	0.733	no	up	bcl2 antagonist of cell death [Homo bcl2 antagonist of cell death [Homo sapiens]	RecName: Full=Bcl2-associated agonist of cell death; Short=BAD; AltName: Full=Bcl-2-binding component 6; AltName: Full=Bcl-2-like protein 8; Short=Bcl2-L-8; AltName:	BCL2-associated agonist of cell death; Promotes cell death. Successfully competes for the bi [...]	BAD
ENSG00000002549	LAP3	3116.2	3131.23	4306.73	2084.42	2011.37	2665.69	66.8687	67.0648	71.2935	45.1605	43.2276	43.4645	68.68	43.91	-0.64	5.95e-10	5.51e-09	no	down	cytosol aminopeptidase [Homo cytosol aminopeptidase [Pan troglodytes]	RecName: Full=Cytosol aminopeptidase; AltName: Full=Leucine aminopeptidase 3; Short=LAP-3; AltName: Full=Leucyl aminopeptidase; AltName: Full=Peptidase S; AltName:	PREDICTED: Pan troglodytes similar to Cytosol aminopeptidase (Leucine aminopeptidase) (LAP) [...]	LAP3
ENSG00000002586	CD99	2497.32	2428.64	2470.44	2484.84	2426.1	2557.03	91.9895	88.1945	71.279	89.3962	88.2544	74.8505	82.63	83.32	0.01	0.961	0.987	no	up	CD99 antigen isoform a precursor [Homo sapiens]	RecName: Full=CD99 antigen; AltName: Full=12E7; AltName: Full=E2 antigen; AltName: Full=Protein MIC2; AltName: Full=T-cell surface glycoprotein E2; AltName: CD_antige	CD99 molecule; Involved in T-cell adhesion processes. It is involved in spontaneous rosette [...]	CD99, MIC2
ENSG00000002587	HS3ST1	0	0	0	0	0	1.87329	0	0	0	0	0	0.00630196	0	0	0	1	1	no	no change	heparan sulfate glucosamine 3-O-sulfotransferase 1 precursor [Homo sapiens]	RecName: Full=Heparan sulfate glucosamine 3-O-sulfotransferase 1; AltName: Full=Heparan sulfate D-glucosaminyl 3-O-sulfotransferase 1; Short=3-OST-1; Short=Heparan	heparan sulfate (glucosamine) 3-O-sulfotransferase 1; Rate limiting enzyme for synthesis of [...]	HS3ST1
ENSG00000002726	AOC1	150.137	157.003	156.938	358.275	350.719	449.589	2.58781	2.62913	2.12149	5.8465	5.6561	5.70235	2.42	5.73	1.21	3.86e-16	6.99e-15	yes	up	amiloride-sensitive amine oxidase [copper-containing]	RecName: Full=Amiloride-sensitive amine oxidase [copper-containing]	amiloride binding protein 1 (amine oxidase (copper-containing)); Catalyzes the degradation o [...]	AOC1, ABP1
ENSG00000002745	WNT16	0	0.98127	0	0	0	0	0	0.0115852	0	0	0	0	0	0	0	1	1	no	no change	protein Wnt-16 isoform 1 precursor [Homo sapiens]	RecName: Full=Protein Wnt-16; Flags: Precursor [Homo sapiens]	wingless-type MMTV integration site family, member 16; Ligand for members of the frizzled fa [...]	WNT16
ENSG00000002746	HECW1	0	0	3.20282	0	0	0	0	0	0.0171009	0	0	0	0.01	0	0	1	1	no	no change	HECT, C2 and WW domain containing E3 ubiquitin protein ligase 1, isoform CRA_c, partial [Homo sapiens]	RecName: Full=E3 ubiquitin-protein ligase HECW1; AltName: Full=HECT, C2 and WW domain-containing protein 1; AltName: Full=NEDD4-like E3 ubiquitin-protein ligase 1	HECT, C2 and WW domain containing E3 ubiquitin protein ligase 1; E3 ubiquitin-protein ligase [...]	HECW1
ENSG00000002822	MAD1L1	3291.56	3133.19	3177.2	2325.28	2409.44	2514.89	111.402	102.244	80.0313	75.5221	87.7033	62.8518	96.2	74.22	-0.37	0.00297	0.00825	no	down	mitotic spindle assembly checkpoint protein MAD1 [Homo sapiens]	RecName: Full=Mitotic spindle assembly checkpoint protein MAD1; AltName: Full=Mitotic arrest deficient 1-like protein 1; Short=MAD1-like protein 1; AltName: Full=M	MAD1 mitotic arrest deficient-like 1 (yeast); Component of the spindle-assembly checkpoint t [...]	MAD1L
ENSG00000002834	LASP1	4872.01	5068.26	6975.74	7611.09	7566.76	10752.7	49.6513	49.3288	48.903	76.6154	72.7145	74.2566	49.26	74.51	0.6	3.07e-09	2.57e-08	no	up	LIM and SH3 domain protein 1 isoform a [Homo sapiens]	RecName: Full=LIM and SH3 domain protein 1; Short=LASP-1; AltName: Full=Metastatic lymph node gene 50 protein; Short=MLN 50 [Homo sapiens]	LIM and SH3 protein 1	_
ENSG00000002919	SNX11	534.075	545.586	877.573	627.232	672.503	922.593	11.0706	10.0552	14.2117	14.2759	15.225	14.4023	12.01	14.61	0.28	0.146	0.235	no	up	PREDICTED: sorting nexin-11 [Saimiri boliviensis boliviensis]	RecName: Full=Sorting nexin-11 [Homo sapiens]	sorting nexin 11; May be involved in several stages of intracellular trafficking (By similarity)	SNX10_11
ENSG00000002933	TMEM176A	0	0.98127	1.06761	0	0	0.936643	0	0.0512651	0.0157828	0	0	0.013919	0.02	0.01	0	1	1	no	no change	hepatocellular carcinoma-associated antigen 112, isoform CRA_a [Homo sapiens]	RecName: Full=Transmembrane protein 176A; AltName: Full=Hepatocellular carcinoma-associated antigen 112 [Homo sapiens]	_	_
ENSG00000003056	M6PR	7059.88	7220.18	11197.1	8686.92	8959.11	13148.6	149.856	151.806	147.364	178.791	176.522	177.803	149.46	177.71	0.25	0.0146	0.0332	no	up	cation-dependent mannose-6-phosphate receptor isoform 1 precursor [Homo sapiens]	RecName: Full=Cation-dependent mannose-6-phosphate receptor; Short=CD Man-6-P receptor; Short=CD-MPR; AltName: Full=46 kDa mannose 6-phosphate receptor; Short=MPR 46;	mannose-6-phosphate receptor (cation dependent)	M6PR
ENSG00000003096	KLHL13	0	0	0	1.0036	4.02273	6.32815	0	0	0	0.0163775	0.0458294	0.0558988	0	0.04	0	1	1	no	no change	KIAA1309 protein [Homo sapiens]	RecName: Full=Kelch-like protein 13; AltName: Full=BTB and kelch domain-containing protein 2 [Homo sapiens]	kelch-like 13 (Drosophila); Substrate-specific adapter for a CUL3-based E3 ubiquitin-protein [...]	KLHL9_13
ENSG00000003137	CYP26B1	0	0	1.06761	1.00357	4.38398	5.61986	0	0	0.00745489	0.00907218	0.0333853	0.130625	0	0.06	0	1	1	no	no change	cytochrome P450, family 26, subfamily b, polypeptide 1, isoform CRA_b [Mus musculus]	RecName: Full=Cytochrome P450 26B1; AltName: Full=Cytochrome P450 26A2; AltName: Full=Cytochrome P450 retinoic acid-inactivating 2; Short=Cytochrome P450RAI-2; Alt	cytochrome P450, family 26, subfamily B, polypeptide 1; Plays a key role in retinoic acid me [...]	CYP26B
ENSG00000003147	ICA1	189.104	218.823	293.592	353.257	338.444	517.027	4.0444	5.53267	5.02459	7.98376	7.90114	9.47507	4.88	8.55	0.8	1.55e-07	1.02e-06	no	up	islet cell autoantigen 1 isoform a [Homo sapiens]	RecName: Full=Islet cell autoantigen 1; AltName: Full=69 kDa islet cell autoantigen; Short=ICA69; AltName: Full=Islet cell autoantigen p69; Short=ICAp69; Short=p69	islet cell autoantigen 1, 69kDa; May play a role in neurotransmitter secretion (By similarity)	_
ENSG00000003249	DBNDD1	37.8208	38.2695	35.231	248.886	229.721	222.921	2.63419	1.97876	0.969262	7.91576	7.7201	5.90682	1.78	7.07	1.93	2.86e-30	1.25e-28	yes	up	dysbindin domain-containing protein 1 isoform 1 [Homo sapiens]	RecName: Full=Dysbindin domain-containing protein 1 [Homo sapiens]	_	_
ENSG00000003393	ALS2	4374.61	4373.52	6793.18	5068.04	5029.31	7674.85	36.6203	40.2246	41.5987	41.4742	44.6534	46.4486	39.68	44.4	0.16	0.0912	0.159	no	up	KIAA1563 protein [Homo sapiens]	RecName: Full=Alsin; AltName: Full=Amyotrophic lateral sclerosis 2 chromosomal region candidate gene 6 protein; AltName: Full=Amyotrophic lateral sclerosis 2 prote	amyotrophic lateral sclerosis 2 (juvenile); May act as a GTPase regulator. Controls survival [...]	ALS2
ENSG00000003400	CASP10	422.905	428.815	660.849	492.754	528.709	816.753	5.34558	4.56149	5.28942	5.86926	5.5878	5.72757	5.09	5.73	0.17	0.0506	0.0969	no	up	caspase-10 isoform 1 preproprotein [Homo sapiens]	RecName: Full=Caspase-10; Short=CASP-10; AltName: Full=Apoptotic protease Mch-4; AltName: Full=FAS-associated death domain protein interleukin-1B-converting enzyme	caspase 10, apoptosis-related cysteine peptidase; Involved in the activation cascade of casp [...]	CASP10
ENSG00000003402	CFLAR	700.258	705.533	1053.73	1288.59	1269.6	1911.69	9.0635	9.48362	8.71158	14.8677	14.8316	16.0649	9.05	15.33	0.75	5.75e-13	7.73e-12	no	up	CASP8 and FADD-like apoptosis regulator isoform 1 [Homo sapiens]	RecName: Full=CASP8 and FADD-like apoptosis regulator; AltName: Full=Caspase homolog; Short=CASH; AltName: Full=Caspase-eight-related protein; Short=Casper; AltNam	CASP8 and FADD-like apoptosis regulator; Apoptosis regulator protein which may function as a [...]	CFLAR, FLIP
ENSG00000003436	TFPI	0	0.98127	0	0	0	0.936643	0	0.004486	0	0	0	0.00329676	0	0	0	1	1	no	no change	tissue factor pathway inhibitor (lipoprotein-associated coagulation inhibitor) variant [Homo sapiens]	RecName: Full=Tissue factor pathway inhibitor; Short=TFPI; AltName: Full=Extrinsic pathway inhibitor; Short=EPI; AltName: Full=Lipoprotein-associated coagulation inh	tissue factor pathway inhibitor (lipoprotein-associated coagulation inhibitor); Inhibits fac [...]	TFPI
ENSG00000003509	NDUFAF7	824.035	853.705	1160.49	730.6	694.423	996.588	18.1858	19.3373	18.6666	15.3017	15.6856	15.7624	18.72	15.6	-0.26	0.0424	0.0833	no	down	unnamed protein product [Homo sapiens]	RecName: Full=NADH dehydrogenase [ubiquinone]	_	NDUFAF7
ENSG00000003756	RBM5	3194.96	3063.77	3748.12	2785.19	2679.72	3462.64	68.2766	63.1748	54.8981	64.7212	55.4238	55.1556	61.43	58.14	-0.08	0.104	0.178	no	down	RNA binding motif protein 5 variant [Homo sapiens]	RecName: Full=RNA-binding protein 5; AltName: Full=Protein G15; AltName: Full=Putative tumor suppressor LUCA15; AltName: Full=RNA-binding motif protein 5; AltName:	RNA binding motif protein 5; Component of the spliceosome A complex. Regulates alternative s [...]	RBM5_10
ENSG00000003987	MTMR7	64.1807	38.2695	84.341	136.486	145.548	193.885	0.637898	0.372699	0.626262	1.59304	1.40752	1.7283	0.55	1.59	1.37	4.88e-11	5.22e-10	yes	up	myotubularin-related protein 7 [Homo sapiens]	RecName: Full=Myotubularin-related protein 7 [Homo sapiens]	myotubularin related protein 7; Phosphatase that acts on lipids with a phosphoinositol headg [...]	MTMR6_7_8
ENSG00000003989	SLC7A2	0	0.98127	2.13521	19.0679	25.4271	41.2123	0	0.00456175	0.0142411	0.103336	0.118424	0.146409	0.01	0.12	1.07	3.2e-15	5.33e-14	yes	up	low affinity cationic amino acid transporter 2 isoform 1 [Homo sapiens]	RecName: Full=Low affinity cationic amino acid transporter 2; Short=CAT-2; Short=CAT2; AltName: Full=Solute carrier family 7 member 2 [Homo sapiens]	solute carrier family 7 (cationic amino acid transporter, y+ system), member 2; Low-affinity [...]	SLC7A2, ATRC2
ENSG00000004059	ARF5	2385	2514.01	2603.89	2262.04	2231.45	2415.59	119.413	119.976	104.027	103.726	101.737	102.453	113.48	102.62	-0.15	0.341	0.464	no	down	PREDICTED: LOW QUALITY PROTEIN: ADP-ribosylation factor 5 [Equus caballus]	RecName: Full=ADP-ribosylation factor 5 [Rattus norvegicus]	ADP-ribosylation factor 5	ARF5
ENSG00000004139	SARM1	43.0579	32.1262	34.466	46.9367	39.2661	38.8587	0.520079	0.410048	0.268183	0.717499	0.615812	0.396457	0.39	0.56	0.44	0.515	0.635	no	up	PREDICTED: sterile alpha and TIR motif-containing protein 1 [Chlorocebus sabaeus]	RecName: Full=Sterile alpha and TIR motif-containing protein 1; AltName: Full=Sterile alpha and Armadillo repeat protein; AltName: Full=Sterile alpha motif domain-	sterile alpha and TIR motif containing 1	_
ENSG00000004142	POLDIP2	5505.79	5382.26	6579.66	3443.25	3437.04	4071.59	102.527	99.2828	94.9432	63.6099	63.5898	59.0695	98.54	61.82	-0.67	4.43e-10	4.18e-09	no	down	PREDICTED: polymerase delta-interacting protein 2 [Chlorocebus sabaeus]	RecName: Full=Polymerase delta-interacting protein 2; AltName: Full=38 kDa DNA polymerase delta interaction protein; Short=p38 [Homo sapiens]	DNA polymerase delta interacting protein 2	POLDIP2
ENSG00000004399	PLXND1	3518.48	3374.59	3840.18	3144.19	2973.22	3463.71	92.4648	93.5881	82.8207	79.5649	76.7784	71.8081	88.98	75.67	-0.23	0.157	0.25	no	down	KIAA0620 protein [Homo sapiens]	RecName: Full=Plexin-D1; Flags: Precursor [Homo sapiens]	plexin D1	PLXND
ENSG00000004455	AK2	15573	15687.6	19644	13087.6	12711.8	16105.6	488.533	486.389	390.825	375.11	365.386	298.015	449.15	341.82	-0.39	0.00535	0.0137	no	down	adenylate kinase 2, mitochondrial isoform b [Homo sapiens]	RecName: Full=Adenylate kinase 2, mitochondrial; Short=AK 2; AltName: Full=ATP-AMP transphosphorylase 2; AltName: Full=ATP:AMP phosphotransferase; AltName: Full=Aden	adenylate kinase 2	adk, AK
ENSG00000004468	CD38	3.43825	6.86889	11.7437	50.1786	64.0062	108.651	0.021646	0.096584	0.101752	1.36599	1.03725	0.535599	0.08	0.94	2.56	4.19e-21	1.12e-19	yes	up	ADP-ribosyl cyclase/cyclic ADP-ribose hydrolase 1 [Homo sapiens]	RecName: Full=ADP-ribosyl cyclase/cyclic ADP-ribose hydrolase 1; AltName: Full=2'-phospho-ADP-ribosyl cyclase; AltName: Full=2'-phospho-ADP-ribosyl cyclase/2'-phosp	CD38 molecule; Synthesizes cyclic ADP-ribose, a second messenger for glucose-induced insulin [...]	CD38
ENSG00000004478	FKBP4	14340.9	14346.2	18377.8	9008.06	9342.27	11820.4	151.183	150.163	151.794	98.8761	106.309	98.8387	151.12	101.11	-0.58	1.38e-10	1.4e-09	no	down	peptidyl-prolyl cis-trans isomerase FKBP4 [Homo sapiens]	RecName: Full=Peptidyl-prolyl cis-trans isomerase FKBP4; Short=PPIase FKBP4; AltName: Full=51 kDa FK506-binding protein; Short=FKBP51; AltName: Full=52 kDa FK506-bin	FK506 binding protein 4, 59kDa; Component of unactivated mammalian steroid receptor complexe [...]	FKBP4_5
ENSG00000004487	KDM1A	7637.51	7458.63	9985.33	5957.2	5887.69	7898.71	94.5522	93.9546	96.6379	74.2184	74.0376	76.4602	95.2	75.05	-0.34	0.000489	0.00164	no	down	lysine-specific histone demethylase 1A isoform a [Homo sapiens]	RecName: Full=Lysine-specific histone demethylase 1A; AltName: Full=BRAF35-HDAC complex protein BHC110; AltName: Full=Flavin-containing amine oxidase domain-contai	Putative uncharacterized protein DKFZp459N2450 (Fragment)	AOF2, LSD1
ENSG00000004534	RBM6	3718.22	3759.98	4680.64	4139.45	4023.4	4991.5	57.6458	57.9311	47.2405	58.9924	57.2679	54.6728	53.61	56.77	0.08	0.285	0.404	no	up	RNA-binding protein 6 isoform 1 [Homo sapiens]	RecName: Full=RNA-binding protein 6; AltName: Full=Lung cancer antigen NY-LU-12; AltName: Full=Protein G16; AltName: Full=RNA-binding motif protein 6; AltName: Ful	RNA binding motif protein 6; Specifically binds poly(G) RNA homopolymers in vitro	_
ENSG00000004660	CAMKK1	396.545	428.815	479.356	368.311	436.645	475.815	4.12065	4.50349	3.93061	3.79543	4.53862	3.87385	4.16	4.05	-0.04	0.829	0.895	no	down	PREDICTED: calcium/calmodulin-dependent protein kinase kinase 1 isoform X4 [Chlorocebus sabaeus]	RecName: Full=Calcium/calmodulin-dependent protein kinase kinase 1; Short=CaM-KK 1; Short=CaM-kinase kinase 1; Short=CaMKK 1; AltName: Full=CaM-kinase IV kinase; A	_	CAMKK
ENSG00000004700	RECQL	1505.96	1496.44	2585.74	1552.53	1572.1	2672.92	23.6043	22.9293	27.7406	23.3068	22.1767	31.2767	25.04	26.1	0.06	0.72	0.81	no	up	ATP-dependent DNA helicase Q1 [Homo ATP-dependent DNA helicase Q1 [Homo sapiens]	RecName: Full=ATP-dependent DNA helicase Q1; AltName: Full=DNA helicase, RecQ-like type 1; Short=RecQ1; AltName: Full=DNA-dependent ATPase Q1; AltName: Full=RecQ	RecQ protein-like (DNA helicase Q1-like); DNA helicase that may play a role in the repair of [...]	RECQL
ENSG00000004766	VPS50	334.657	285.55	558.359	264.943	261.285	470.195	5.85969	3.25285	5.45857	3.61785	4.25149	5.46683	4.91	4.54	-0.11	0.178	0.278	no	down	coiled-coil domain-containing protein 132 isoform c [Homo sapiens]	RecName: Full=Coiled-coil domain-containing protein 132 [Homo sapiens]	coiled-coil domain containing 132	_
ENSG00000004776	HSPB6	8.02259	4.90635	6.40564	11.0393	7.89117	9.36643	0.231696	0.140714	0.14477	0.316592	0.227293	0.21338	0.17	0.25	0.37	0.309	0.43	no	up	PREDICTED: heat shock protein beta-6 isoform 2 [Pan troglodytes]	RecName: Full=Heat shock protein beta-6; Short=HspB6; AltName: Full=Heat shock 20 kDa-like protein p20 [Homo sapiens]	heat shock protein, alpha-crystallin-related, B6	HSPB6
ENSG00000004777	ARHGAP33	623.47	582.874	472.95	650.314	657.598	620.994	15.1941	11.3173	6.94625	13.653	14.7766	9.2935	10.75	12.28	0.19	0.371	0.494	no	up	PREDICTED: rho GTPase-activating protein 33 isoform X3 [Homo sapiens]	RecName: Full=Rho GTPase-activating protein 33; AltName: Full=Rho-type GTPase-activating protein 33; AltName: Full=Sorting nexin-26; AltName: Full=Tc10/CDC42 GTPas	sorting nexin 26	ARHGAP33, SNX26
ENSG00000004779	NDUFAB1	2724.24	2796.62	3340.54	1970.01	1876.35	2060.61	214.261	215.64	213.85	151.771	146.106	134.878	214.51	143.41	-0.58	1.32e-06	7.41e-06	no	down	acyl carrier protein, mitochondrial precursor [Homo sapiens]	RecName: Full=Acyl carrier protein, mitochondrial; Short=ACP; AltName: Full=CI-SDAP; AltName: Full=NADH-ubiquinone oxidoreductase 9.6 kDa subunit; Flags: Precursor	Acyl carrier protein, mitochondrial Precursor (ACP)(NADH-ubiquinone oxidoreductase 9.6 kDa s [...]	NDUFAB1
ENSG00000004799	PDK4	0	0	0	0	0	0	0	0	0	0	0	0	0	0	0	1	1	no	no change	pyruvate dehydrogenase kinase, isoenzyme 4, partial [synthetic construct]	RecName: Full=[Pyruvate dehydrogenase (acetyl-transferring)]	pyruvate dehydrogenase kinase, isozyme 4; Inhibits the mitochondrial pyruvate dehydrogenase [...]	PDK2_3_4
ENSG00000004809	SLC22A16	4.58434	1.96254	3.20282	5.01786	3.50719	16.8596	0.107707	0.0426889	0.0482417	0.0968064	0.0687876	0.528414	0.06	0.26	1.12	0.061	0.113	no	up	solute carrier family 22 (organic cation transporter), member 16, isoform CRA_c [Homo sapiens]	RecName: Full=Solute carrier family 22 member 16; AltName: Full=Carnitine transporter 2; Short=CT2; AltName: Full=Fly-like putative transporter 2; Short=FLIPT2; Sh	solute carrier family 22 (organic cation/carnitine transporter), member 16; High affinity ca [...]	SLC22A16
ENSG00000004838	ZMYND10	22.9217	14.719	22.4197	23.0821	38.5791	30.9092	0.935798	0.440247	0.781959	0.674571	0.916653	0.623782	0.73	0.73	0.01	0.0614	0.114	no	up	zinc finger MYND domain-containing protein 10 [Homo sapiens]	RecName: Full=Zinc finger MYND domain-containing protein 10; AltName: Full=Protein BLu [Homo sapiens]	zinc finger, MYND-type containing 10	_
ENSG00000004846	ABCB5	0	0	0	0	0	0	0	0	0	0	0	0	0	0	0	1	1	no	no change	ATP-binding cassette sub-family B member 5 isoform 1 [Homo sapiens]	RecName: Full=ATP-binding cassette sub-family B member 5; AltName: Full=ABCB5 P-gp; AltName: Full=P-glycoprotein ABCB5 [Homo sapiens]	ATP-binding cassette, sub-family B (MDR/TAP), member 5	ABCB5
ENSG00000004848	ARX	0	3.92508	2.13521	28.1	17.5359	19.6695	0	0.0511713	0.0215887	0.366331	0.229062	0.199584	0.02	0.26	1.53	2.79e-09	2.36e-08	yes	up	homeobox protein ARX [Homo sapiens]	RecName: Full=Homeobox protein ARX; AltName: Full=Aristaless-related homeobox [Homo sapiens]	aristaless related homeobox; Transcription factor required for normal brain development. May [...]	ARX
ENSG00000004864	SLC25A13	1143.79	1103.93	1688.95	694.471	647.953	1181.11	16.676	16.9122	20.0616	10.9829	10.4952	15.4319	18.09	12.59	-0.52	1.74e-06	9.58e-06	no	down	PREDICTED: calcium-binding mitochondrial carrier protein Aralar2 isoform X1 [Chlorocebus sabaeus]	RecName: Full=Calcium-binding mitochondrial carrier protein Aralar2; AltName: Full=Citrin; AltName: Full=Mitochondrial aspartate glutamate carrier 2; AltName: Full=	solute carrier family 25, member 13 (citrin)	SLC25A12_13, AGC
ENSG00000004866	ST7	905.407	795.81	1261.08	591.104	587.454	986.285	18.7836	15.8894	21.1659	15.2824	12.9532	18.2522	18.85	15.75	-0.26	0.000533	0.00177	no	down	suppressor of tumorigenicity 7 protein isoform b [Homo sapiens]	RecName: Full=Suppressor of tumorigenicity 7 protein; AltName: Full=Protein FAM4A1; AltName: Full=Protein HELG [Homo sapiens]	ST7 overlapping transcript 3 (non-protein coding); May act as a tumor suppressor	_
ENSG00000004897	CDC27	3000.45	3026.24	4804.23	2332.3	2413.82	3820.57	39.8574	40.7565	49.0874	31.2287	35.4966	38.0291	43.79	35.2	-0.31	0.0052	0.0134	no	down	cell division cycle protein 27 homolog isoform 2 [Homo sapiens]	RecName: Full=Cell division cycle protein 27 homolog; AltName: Full=Anaphase-promoting complex subunit 3; Short=APC3; AltName: Full=CDC27 homolog; Short=CDC27Hs; A	cell division cycle 27 homolog (S. cerevisiae)	APC3, CDC27
ENSG00000004939	SLC4A1	2.29217	0.98127	0	0	0	0.936643	0.0575406	0.0287514	0	0	0	0.0068723	0.03	0	0	1	1	no	no change	band 3 anion transport protein [Homo PREDICTED: band 3 anion transport protein isoform X1 [Homo B3	RecName: Full=Band 3 anion transport protein; AltName: Full=Anion exchange protein 1; Short=AE 1; Short=Anion exchanger 1; AltName: Full=Solute carrier family 4 membe	solute carrier family 4, anion exchanger, member 1 (erythrocyte membrane protein band 3, Die [...]	SLC4A1, AE1
ENSG00000004948	CALCR	0	0	1.06761	0	0	0	0	0	0.0237644	0	0	0	0.01	0	0	1	1	no	no change	calcitonin receptor isoform 1 [Homo sapiens]	RecName: Full=Calcitonin receptor; Short=CT-R; Flags: Precursor [Homo sapiens]	calcitonin receptor	CALCR
ENSG00000004961	HCCS	712.865	684.926	811.381	658.343	665.489	882.318	25.1445	24.4713	21.6771	22.2098	22.6008	23.1878	23.57	22.71	-0.05	0.885	0.934	no	down	cytochrome c-type heme lyase [Homo cytochrome c-type heme lyase [Homo sapiens]	RecName: Full=Cytochrome c-type heme lyase; Short=CCHL; AltName: Full=Holocytochrome c-type synthase [Homo sapiens]	holocytochrome c synthase (cytochrome c heme-lyase); Links covalently the heme group to the [...]	E4.4.1.17
ENSG00000004975	DVL2	1030.33	1007.76	1100.7	584.079	610.251	656.587	19.4568	18.2638	15.3134	9.63607	11.8528	9.05928	17.45	10.08	-0.79	1.58e-08	1.2e-07	no	down	PREDICTED: segment polarity protein dishevelled homolog DVL-2 isoform 1 [Pan paniscus]	RecName: Full=Segment polarity protein dishevelled homolog DVL-2; Short=Dishevelled-2; AltName: Full=DSH homolog 2 [Homo sapiens]	dishevelled, dsh homolog 2 (Drosophila)	DVL
ENSG00000005001	PRSS22	0	0	0	0	0	0	0	0	0	0	0	0	0	0	0	1	1	no	no change	PRSS22 [Homo sapiens]	RecName: Full=Brain-specific serine protease 4; Short=BSSP-4; AltName: Full=Serine protease 22; AltName: Full=Serine protease 26; AltName: Full=Tryptase epsilon; F	protease, serine, 22; Preferentially cleaves the synthetic substrate H-D-Leu- Thr-Arg-pNA co [...]	PRSS22
ENSG00000005007	UPF1	9013.96	9297.53	11006	6941.7	6968.78	8633.97	75.3597	75.8971	67.9181	56.8379	53.637	49.296	72.57	52.9	-0.46	0.000241	0.000868	no	down	regulator of nonsense transcripts 1 isoform 2 [Homo sapiens]	RecName: Full=Putative regulator of nonsense transcripts 1; AltName: Full=ATP-dependent helicase RENT1 [Takifugu rubripes]	UPF1 regulator of nonsense transcripts homolog (yeast); Plays a role in replication-dependen [...]	UPF1, RENT1
ENSG00000005020	SKAP2	856.125	862.536	1503.19	1123	1127.56	1724.36	26.0575	23.6896	36.3245	36.4934	36.672	39.342	29.41	37.67	0.36	0.0222	0.0479	no	up	SKAP-HOM [Homo sapiens]	RecName: Full=Src kinase-associated phosphoprotein 2; AltName: Full=Pyk2/RAFTK-associated protein; AltName: Full=Retinoic acid-induced protein 70; AltName: Full=SK	src kinase associated phosphoprotein 2; May be involved in B-cell and macrophage adhesion pr [...]	_
ENSG00000005022	SLC25A5	15021.7	15222.4	21593.4	12319.8	12091	16971	515.471	518.523	583.021	420.19	414.939	463.521	543.17	435.66	-0.32	0.00136	0.0041	no	down	SLC25A5 protein, partial [Homo sapiens]	RecName: Full=ADP/ATP translocase 2; AltName: Full=ADP,ATP carrier protein 2; AltName: Full=ADP,ATP carrier protein, fibroblast isoform; AltName: Full=Adenine nucl	solute carrier family 25 (mitochondrial carrier; adenine nucleotide translocator), member 5; [...]	SLC25A4S, ANT
ENSG00000005059	CCDC109B	21.7756	8.83143	28.8254	39.1393	45.5934	70.2482	1.32002	0.194213	0.624781	2.22313	1.23026	3.76622	0.7	2.53	1.71	6.83e-06	3.37e-05	yes	up	mitochondrial calcium uniporter regulatory subunit MCUb [Homo sapiens]	RecName: Full=Mitochondrial calcium uniporter regulatory subunit MCUb; Short=MCUb; AltName: Full=Coiled-coil domain-containing protein 109B; AltName: Full=Essentia	coiled-coil domain containing 109B	_
ENSG00000005073	HOXA11	22.9217	33.3632	26.6902	30.1071	34.1951	42.1489	0.419357	0.607698	0.379018	0.548372	0.624549	0.601545	0.46	0.59	0.31	0.268	0.384	no	up	unnamed protein product [Homo sapiens]	RecName: Full=Homeobox protein Hox-A11; AltName: Full=Homeobox protein Hox-1I [Homo sapiens]	homeobox A11	HOX_11
ENSG00000005075	POLR2J	1607.96	1729	1681.48	1269.52	1261.71	1265.4	85.2841	90.3897	71.4388	66.4841	66.7122	54.4127	81.34	61.8	-0.4	0.00602	0.0153	no	down	ras GTPase-activating protein 4 isoform 1 [Camelus ferus]	RecName: Full=DNA-directed RNA polymerase II subunit RPB11-a; Short=RNA polymerase II subunit B11-a; Short=RPB11a; AltName: Full=DNA-directed RNA polymerase II subu	annotation not avaliable	RPB11, POLR2J
ENSG00000005100	DHX33	2318.53	2308.93	3148.37	1714.1	1569.47	2274.17	20.8054	20.9482	18.96	14.8034	13.65	13.9178	20.12	14.11	-0.51	3.66e-06	1.9e-05	no	down	DEAH (Asp-Glu-Ala-His) box polypeptide 33, isoform CRA_d [Homo sapiens]	RecName: Full=Putative ATP-dependent RNA helicase DHX33; AltName: Full=DEAH box protein 33 [Homo sapiens]	DEAH (Asp-Glu-Ala-His) box polypeptide 33	DHX33
ENSG00000005102	MEOX1	0	0	0	0	0	0	0	0	0	0	0	0	0	0	0	1	1	no	no change	homeobox protein MOX-1 isoform 1 [Homo sapiens]	RecName: Full=Homeobox protein MOX-1; AltName: Full=Mesenchyme homeobox 1 [Homo sapiens]	mesenchyme homeobox 1; Role in mesoderm induction and its earliest regional specification, s [...]	MEOX, MOX
ENSG00000005108	THSD7A	12.6069	27.4756	27.7578	10.0357	4.38398	7.49314	0.312797	0.122861	0.120109	0.12929	0.118471	0.0189371	0.18	0.08	-0.61	0.000224	0.00081	no	down	thrombospondin type-1 domain-containing protein 7A precursor [Homo sapiens]	RecName: Full=Thrombospondin type-1 domain-containing protein 7A; Flags: Precursor [Homo sapiens]	thrombospondin, type I, domain containing 7A	_
ENSG00000005156	LIG3	2787.28	2732.84	3746.23	2217.89	2289.32	3187.4	41.0694	41.35	39.3036	36.8409	40.9162	30.8812	40.45	35.73	-0.18	0.00801	0.0195	no	down	PREDICTED: DNA ligase 3 isoform X1 [Homo sapiens]	RecName: Full=DNA ligase 3; AltName: Full=DNA ligase III; AltName: Full=Polydeoxyribonucleotide synthase [ATP]	ligase III, DNA, ATP-dependent; Interacts with DNA-repair protein XRCC1 and can correct defe [...]	LIG3
ENSG00000005175	RPAP3	2666.94	2749.52	3843.39	2151.66	2120.09	2865.19	50.4422	57.9409	55.4964	46.4859	45.3938	40.6142	54.71	43.84	-0.32	0.000333	0.00116	no	down	RNA polymerase II-associated protein 3 isoform 1 [Homo sapiens]	RecName: Full=RNA polymerase II-associated protein 3 [Homo sapiens]	RNA polymerase II associated protein 3; Forms an interface between the RNA polymerase II enz [...]	_
ENSG00000005187	ACSM3	477.917	448.44	655.511	416.482	448.043	633.171	12.3306	12.1676	13.6698	11.6504	12.8542	13.1668	12.81	12.61	-0.02	0.512	0.631	no	down	hCG2041373, partial [Homo sapiens]	RecName: Full=HERV-R_7q21.2 provirus ancestral Env polyprotein; AltName: Full=ERV-3 envelope protein; Short=ERV3 envelope protein; AltName: Full=ERV3-1 envelope pro	_	_
ENSG00000005189	AC004381.6	412.59	435.684	602.13	487.736	472.594	718.405	8.89415	7.80085	8.79234	8.76816	8.84705	11.2412	8.52	9.77	0.19	0.12	0.201	no	up	putative RNA exonuclease NEF-sp isoform 1 [Homo sapiens]	RecName: Full=Putative RNA exonuclease NEF-sp [Homo sapiens]	Putative RNA exonuclease NEF-sp (EC 3.1.-.-)	REX1, REXO1, RNH70
ENSG00000005194	CIAPIN1	2682.98	2678.87	3577.55	1722.13	1716.77	2162.71	70.3054	66.7279	66.7478	46.0229	45.462	44.4392	67.81	45.23	-0.58	1.16e-10	1.19e-09	no	down	anamorsin [Homo sapiens]	RecName: Full=Anamorsin; AltName: Full=Cytokine-induced apoptosis inhibitor 1; AltName: Full=Fe-S cluster assembly protein DRE2 homolog [Homo sapiens]	cytokine induced apoptosis inhibitor 1; Probably required during hematopoiesis to mediate an [...]	_
ENSG00000005206	SPPL2B	2059.51	2019.22	2081.83	2561.11	2536.57	2779.02	41.3629	38.4631	34.3533	51.2214	49.4503	44.3416	37.71	47.98	0.35	0.00937	0.0225	no	up	KIAA1532 protein [Homo sapiens]	RecName: Full=Signal peptide peptidase-like 2B; Short=SPP-like 2B; Short=SPPL2b; AltName: Full=Intramembrane protease 4; Short=IMP-4; AltName: Full=Presenilin homo	Signal peptide peptidase-like 2B (Protein SPP-like 2B)(Protein SPPL2b)(EC 3.4.23.-)(Intramem [...]	SPPL2B
ENSG00000005238	FAM214B	103.148	119.715	112.099	452.611	506.789	529.203	1.48952	2.22127	1.14485	6.41888	7.16655	5.72396	1.57	6.37	1.95	1.71e-33	8.79e-32	yes	up	KIAA1539 protein [Homo sapiens]	RecName: Full=Protein FAM214B [Homo sapiens]	KIAA1539	_
ENSG00000005243	COPZ2	0	0	0	0	0.876797	0	0	0	0	0	0.0734316	0	0	0.02	0	1	1	no	no change	coatomer subunit zeta-2 [Homo coatomer subunit zeta-2 [Macaca mulatta]	RecName: Full=Coatomer subunit zeta-2; AltName: Full=Zeta-2-coat protein; Short=Zeta-2 COP [Homo sapiens]	coatomer protein complex, subunit zeta 2	_
ENSG00000005249	PRKAR2B	84.8103	84.3892	134.518	175.625	184.127	245.4	1.00141	0.826457	1.01605	2.47376	2.19644	2.62273	0.95	2.45	1.27	1.58e-09	1.39e-08	yes	up	cAMP-dependent protein kinase type II-beta regulatory subunit [Homo sapiens]	RecName: Full=cAMP-dependent protein kinase type II-beta regulatory subunit [Homo sapiens]	protein kinase, cAMP-dependent, regulatory, type II, beta; Type II regulatory chains mediate [...]	PRKAR
ENSG00000005302	MSL3	796.529	749.69	1141.27	700.493	679.518	929.15	15.6084	16.7799	17.5156	14.9393	15.0573	14.407	16.72	14.77	-0.18	0.0683	0.125	no	down	male-specific lethal 3 homolog isoform d [Homo sapiens]	RecName: Full=Male-specific lethal 3 homolog; AltName: Full=Male-specific lethal-3 homolog 1; AltName: Full=Male-specific lethal-3 protein-like 1; Short=MSL3-like	male-specific lethal 3 homolog (Drosophila); May be involved in chromatin remodeling and tra [...]	MSL3
ENSG00000005339	CREBBP	3791.25	3650.32	4223.45	3074.94	2941.65	3894.56	16.7097	17.793	14.6839	15.2785	13.4123	12.939	16.23	13.79	-0.23	0.0233	0.0499	no	down	PREDICTED: CREB-binding protein isoform 1 [Gorilla gorilla gorilla]	RecName: Full=CREB-binding protein [Homo sapiens]	CREB binding protein; Acetylates histones, giving a specific tag for transcriptional activat [...]	EP300, CREBBP, KAT3
ENSG00000005379	BZRAP1	5683.43	5622.68	6104.58	1991.09	2062.23	2212.35	61.2329	61.018	55.8275	21.4642	25.1883	20.6752	59.03	22.28	-1.4	2.96e-31	1.36e-29	yes	down	KIAA0612 protein [Homo sapiens]	RecName: Full=Peripheral-type benzodiazepine receptor-associated protein 1; Short=PRAX-1; AltName: Full=Peripheral benzodiazepine receptor-interacting protein; Sh	benzodiazapine receptor (peripheral) associated protein 1	_
ENSG00000005381	MPO	560626	546227	604012	263905	257641	313923	6680.36	6473.51	5598.07	3151.75	3086.53	2944.03	6188.77	3050.23	-1.02	8.82e-20	2.15e-18	yes	down	myeloperoxidase precursor [Homo PERM_HUMAN RecName: Full=Myeloperoxidase; Short=MPO; Contains: RecName: Full=Myeloperoxidase; Contains: RecN	RecName: Full=Myeloperoxidase; Short=MPO; Contains: RecName: Full=Myeloperoxidase; Contains: RecName: Full=89 kDa myeloperoxidase; Contains: RecName: Full=84 kDa myel	myeloperoxidase; Part of the host defense system of polymorphonuclear leukocytes. It is resp [...]	MPO
ENSG00000005421	PON1	0	0	0	0	0	0	0	0	0	0	0	0	0	0	0	1	1	no	no change	serum paraoxonase/arylesterase 1 precursor [Homo sapiens]	RecName: Full=Serum paraoxonase/arylesterase 1; Short=PON 1; AltName: Full=Aromatic esterase 1; Short=A-esterase 1; AltName: Full=K-45; AltName: Full=Serum aryldia	paraoxonase 1; Hydrolyzes the toxic metabolites of a variety of organophosphorus insecticide [...]	PON
ENSG00000005436	GCFC2	904.261	866.461	1304.62	558.989	573.425	946.946	19.8993	18.5333	19.9286	10.7909	10.4199	13.0463	19.5	11.57	-0.75	1.07e-05	5.1e-05	no	down	GC-rich sequence DNA-binding factor 2 isoform 1 [Homo sapiens]	RecName: Full=GC-rich sequence DNA-binding factor 2; AltName: Full=GC-rich sequence DNA-binding factor; AltName: Full=Transcription factor 9; Short=TCF-9 [Homo sa	GC-rich sequence DNA-binding factor (GCF)(Transcription factor 9)(TCF-9); Factor that repres [...]	GCF, C2orf3
ENSG00000005448	WDR54	327.78	315.969	415.299	595.118	542.737	685.623	13.2711	13.8724	12.9395	24.3046	23.6889	21.5906	13.32	23.05	0.79	2.34e-09	2.01e-08	no	up	WD repeat domain 54, isoform CRA_b [Homo sapiens]	RecName: Full=WD repeat-containing protein 54 [Homo sapiens]	WD repeat domain 54	_
ENSG00000005469	CROT	33.2365	39.2508	60.8536	41.1464	31.5647	37.4657	0.674476	0.711523	0.847171	0.717543	0.82082	0.614412	0.75	0.71	-0.08	0.375	0.499	no	down	peroxisomal carnitine O-octanoyltransferase isoform 2 [Homo sapiens]	RecName: Full=Peroxisomal carnitine O-octanoyltransferase; Short=COT [Homo sapiens]	carnitine O-octanoyltransferase	CROT
ENSG00000005471	ABCB4	0	0	1.06761	0	0	0	0	0	0.0344106	0	0	0	0.01	0	0	1	1	no	no change	ATP-binding cassette, sub-family B (MDR/TAP), member 4 [Homo sapiens]	RecName: Full=Multidrug resistance protein 3; AltName: Full=ATP-binding cassette sub-family B member 4; AltName: Full=P-glycoprotein 3 [Homo sapiens]	ATP-binding cassette, sub-family B (MDR/TAP), member 4; Mediates ATP-dependent export of org [...]	ABCB4
ENSG00000005483	KMT2E	2121.4	2052.82	3127.02	2232.95	2137.63	3082.49	15.167	15.002	19.6893	17.3241	16.9829	20.1416	16.91	18.33	0.12	0.77	0.849	no	up	histone-lysine N-methyltransferase 2E [Homo sapiens]	RecName: Full=Histone-lysine N-methyltransferase 2E; Short=Lysine N-methyltransferase 2E; AltName: Full=Myeloid/lymphoid or mixed-lineage leukemia protein 5 [Homo	myeloid/lymphoid or mixed-lineage leukemia 5 (trithorax homolog, Drosophila); Histone methyl [...]	MLL5
ENSG00000005486	RHBDD2	956.981	937.113	1027.04	1167.15	1188.06	1417.14	22.3195	21.8658	18.125	27.2258	27.5718	26.0303	20.52	26.86	0.39	0.00435	0.0115	no	up	rhomboid domain containing 2, isoform CRA_a [Homo sapiens]	RecName: Full=Rhomboid domain-containing protein 2 [Homo sapiens]	rhomboid domain containing 2	RHBDD2, RHBDL7
ENSG00000005513	SOX8	0	0	1.06761	0	0	0	0	0	0.00720739	0	0	0	0	0	0	1	1	no	no change	SRY (sex determining region Y)-box 8, isoform CRA_b, partial [Homo sapiens]	RecName: Full=Transcription factor SOX-8 [Homo sapiens]	SRY (sex determining region Y)-box 8; May play a role in central nervous system, limb and fa [...]	SOX7S
ENSG00000005700	IBTK	1648.07	1700.54	3245.53	1924.85	2042.94	3550.81	10.9689	11.5404	17.1592	13.3185	14.2257	18.6374	13.6	15.69	0.21	0.236	0.348	no	up	KIAA1417 protein [Homo sapiens]	RecName: Full=Inhibitor of Bruton tyrosine kinase; Short=IBtk [Homo sapiens]	inhibitor of Bruton agammaglobulinemia tyrosine kinase; Acts as an inhibitor of BTK tyrosine [...]	_
ENSG00000005801	ZNF195	1052.11	1119.63	1542.69	1132.03	1141.59	1622.27	24.6403	23.7492	28.8782	25.5143	26.7375	28.5564	26.05	27.08	0.06	0.567	0.683	no	up	zinc finger protein 195 isoform 1 [Homo sapiens]	RecName: Full=Zinc finger protein 195 [Homo sapiens]	zinc finger protein 195; May be involved in transcriptional regulation	KRAB
ENSG00000005810	MYCBP2	7228.36	7380.13	11831.2	5409.25	5215.19	8696.73	53.4508	54.1922	54.8993	40.6311	37.0269	41.3975	54.25	39.84	-0.44	0.000262	0.000936	no	down	probable E3 ubiquitin-protein ligase MYCBP2 [Homo sapiens]	RecName: Full=E3 ubiquitin-protein ligase MYCBP2; AltName: Full=Myc-binding protein 2; AltName: Full=Pam/highwire/rpm-1 protein; AltName: Full=Protein associated	MYC binding protein 2; Probable E3 ubiquitin-protein ligase which mediates ubiquitination an [...]	MYCBP2, PAM
ENSG00000005812	FBXL3	1801.34	1793.76	2761.9	1679.98	1796.56	2473.67	25.1732	24.9208	29.2279	23.7818	26.2514	26.6448	26.7	25.66	-0.06	0.415	0.539	no	down	PREDICTED: F-box/LRR-repeat protein 3 [Pongo abelii]	RecName: Full=F-box/LRR-repeat protein 3; AltName: Full=F-box and leucine-rich repeat protein 3A; AltName: Full=F-box/LRR-repeat protein 3A [Homo sapiens]	F-box and leucine-rich repeat protein 3	FBXL3
ENSG00000005844	ITGAL	5310.96	5437.22	6694.96	5502.58	5549.25	7208.4	52.7154	70.9409	46.5789	64.833	63.7316	53.594	55.79	60.08	0.11	0.569	0.684	no	up	integrin alpha-L isoform a precursor [Homo sapiens]	RecName: Full=Integrin alpha-L; AltName: Full=CD11 antigen-like family member A; AltName: Full=Leukocyte adhesion glycoprotein LFA-1 alpha chain; Short=LFA-1A; AltN	integrin, alpha L (antigen CD11A (p180), lymphocyte function-associated antigen 1; alpha pol [...]	ITGAL
ENSG00000005882	PDK2	511.154	518.11	494.302	431.536	355.103	434.602	26.8019	26.478	18.24	19.7773	19.047	16.4449	23.31	18.24	-0.35	0.0471	0.0911	no	down	PREDICTED: [Pyruvate dehydrogenase [lipoamide]	RecName: Full=[Pyruvate dehydrogenase (acetyl-transferring)]	pyruvate dehydrogenase kinase, isozyme 2; Inhibits the mitochondrial pyruvate dehydrogenase [...]	PDK2_3_4
ENSG00000005884	ITGA3	2.29217	0	5.33804	4.01429	1.75359	8.42979	0.0666763	0	0.0368771	0.179552	0.030065	0.0871081	0.03	0.1	0.55	0.239	0.351	no	up	integrin alpha 3 isoform b, precursor variant [Homo sapiens]	RecName: Full=Integrin alpha-3; AltName: Full=CD49 antigen-like family member C; AltName: Full=FRP-2; AltName: Full=Galactoprotein B3; Short=GAPB3; AltName: Full=V	integrin, alpha 3 (antigen CD49C, alpha 3 subunit of VLA-3 receptor); Integrin alpha-3/beta- [...]	ITGA3
ENSG00000005889	ZFX	1047.52	1013.65	1889.66	853.036	857.507	1583.86	11.4173	8.74764	12.4061	7.92009	8.34747	11.1281	11	9.31	-0.24	0.105	0.179	no	down	zinc finger X-chromosomal protein isoform 1 [Homo sapiens]	RecName: Full=Zinc finger X-chromosomal protein [Homo sapiens]	zinc finger protein, X-linked; Probable transcriptional activator	_
ENSG00000005893	LAMP2	4234.78	4089.93	7241.58	4522.09	4634.75	8124.44	54.4741	51.3009	68.5875	56.9203	56.4254	75.4923	59.11	64.08	0.12	0.315	0.436	no	up	lysosome-associated membrane glycoprotein 2 isoform B precursor [Homo sapiens]	RecName: Full=Lysosome-associated membrane glycoprotein 2; Short=LAMP-2; Short=Lysosome-associated membrane protein 2; AltName: Full=CD107 antigen-like family membe	Putative uncharacterized protein DKFZp459J126	LAMP1_2, CD107
ENSG00000005961	ITGA2B	72.2033	63.7825	48.0423	761.711	740.893	907.607	1.26391	0.971473	0.441799	9.41882	9.37697	9.16189	0.85	9.31	3.31	1.37e-77	2.81e-75	yes	up	PREDICTED: integrin alpha-IIb isoform 1 [Pan troglodytes]	RecName: Full=Integrin alpha-IIb; AltName: Full=GPalpha IIb; Short=GPIIb; AltName: Full=Platelet membrane glycoprotein IIb; AltName: CD_antigen=CD41; Contains: Re	integrin, alpha 2b (platelet glycoprotein IIb of IIb/IIIa complex, antigen CD41); Integrin a [...]	ITGA2B
ENSG00000005981	ASB4	0	0	1.06761	0	0	0.936643	0	0	0.0223924	0	0	0.0197913	0.01	0.01	0	1	1	no	no change	ankyrin repeat and SOCS box protein 4 isoform a [Homo sapiens]	RecName: Full=Ankyrin repeat and SOCS box protein 4; Short=ASB-4 [Homo sapiens]	ankyrin repeat and SOCS box-containing 4	ASB4
ENSG00000006007	GDE1	2551.18	2545.41	3654.42	2300.19	2278.8	3337.26	36.7388	35.4736	42.3077	31.6534	32.1811	38.2166	38.56	34.4	-0.16	0.162	0.257	no	down	glycerophosphodiester phosphodiesterase 1 [Homo sapiens]	RecName: Full=Glycerophosphodiester phosphodiesterase 1; AltName: Full=Membrane-interacting protein of RGS16; AltName: Full=RGS16-interacting membrane protein [Homo	glycerophosphodiester phosphodiesterase 1; Has glycerophosphoinositol phosphodiesterase acti [...]	_
ENSG00000006015	C19orf60	1458.97	1441.49	1352.66	1493.31	1472.14	1483.64	79.0026	77.8959	56.2193	78.4128	77.0719	61.7473	69.64	71.45	0.04	0.725	0.814	no	up	unnamed protein product [Macaca fascicularis]	RecName: Full=Putative uncharacterized protein LOC65996	annotation not avaliable	_
ENSG00000006016	CRLF1	152.429	132.471	174.02	115.411	135.904	146.116	7.07159	6.01395	6.5701	5.18902	6.29449	5.7751	6.55	5.75	-0.18	0.241	0.353	no	down	cytokine receptor-like factor 1 precursor [Homo sapiens]	RecName: Full=Cytokine receptor-like factor 1; AltName: Full=Cytokine-like factor 1; Short=CLF-1; AltName: Full=ZcytoR5; Flags: Precursor [Homo sapiens]	cytokine receptor-like factor 1; Cytokine receptor subunit, possibly playing a regulatory ro [...]	_
ENSG00000006025	OSBPL7	850.395	818.379	816.719	885.15	929.405	975.982	12.4888	8.75785	8.5575	11.1208	12.0826	9.22419	9.8	10.67	0.12	0.297	0.416	no	up	oxysterol-binding protein-like protein 7 variant [Homo sapiens]	RecName: Full=Oxysterol-binding protein-related protein 7; Short=ORP-7; Short=OSBP-related protein 7 [Homo sapiens]	oxysterol binding protein-like 7	_
ENSG00000006042	TMEM98	0	0	1.06761	0	0	0	0	0	0.0594481	0	0	0	0.02	0	0	1	1	no	no change	transmembrane protein 98 [Homo transmembrane protein 98 [Homo sapiens]	RecName: Full=Transmembrane protein 98; AltName: Full=Protein TADA1 [Homo sapiens]	PREDICTED: Pan troglodytes similar to TADA1 protein (LOC452940), mRNA	_
ENSG00000006047	YBX2	0	0	3.20282	2.00714	0.876797	0	0	0	0.0291896	0.0354532	0.0155288	0	0.01	0.02	0	1	1	no	no change	germ cell specific Y-box binding protein variant [Homo sapiens]	RecName: Full=Y-box-binding protein 2; AltName: Full=Contrin; AltName: Full=DNA-binding protein C; Short=Dbpc; AltName: Full=Germ cell-specific Y-box-binding prot	PREDICTED: Pan troglodytes similar to Y box protein 2 (LOC466248), mRNA	YBX2
ENSG00000006059	KRT33A	0	0	0	0	0	0	0	0	0	0	0	0	0	0	0	1	1	no	no change	PREDICTED: keratin, type I cuticular Ha3-I [Pan paniscus]	RecName: Full=Keratin, type I cuticular Ha3-I; AltName: Full=Hair keratin, type I Ha3-I; AltName: Full=Keratin-33A; Short=K33A [Homo sapiens]	keratin 33A	KRT1
ENSG00000006062	MAP3K14	343.825	323.819	371.527	346.232	359.487	399.01	3.04674	2.83386	2.41994	3.12171	3.11314	3.13565	2.73	3.12	0.19	0.592	0.704	no	up	mitogen-activated protein kinase kinase kinase 14 [Homo sapiens]	RecName: Full=Mitogen-activated protein kinase kinase kinase 14; AltName: Full=NF-kappa-beta-inducing kinase; Short=HsNIK; AltName: Full=Serine/threonine-protein k	mitogen-activated protein kinase kinase kinase 14; Lymphotoxin beta-activated kinase which s [...]	MAP3K14, NIK
ENSG00000006071	ABCC8	0	0	0	0	0	0	0	0	0	0	0	0	0	0	0	1	1	no	no change	ATP-binding cassette sub-family C member 8 isoform 1 [Homo sapiens]	RecName: Full=ATP-binding cassette sub-family C member 8; AltName: Full=Sulfonylurea receptor 1 [Homo sapiens]	ATP-binding cassette, sub-family C (CFTR/MRP), member 8; Putative subunit of the beta-cell A [...]	ABCC8, SUR1
ENSG00000006116	CACNG3	0	0.98127	0	0	0	0	0	0.0118283	0	0	0	0	0	0	0	1	1	no	no change	voltage-dependent calcium channel gamma-3 subunit [Homo sapiens]	RecName: Full=Voltage-dependent calcium channel gamma-3 subunit; AltName: Full=Neuronal voltage-gated calcium channel gamma-3 subunit; AltName: Full=Transmembrane AM	calcium channel, voltage-dependent, gamma subunit 3	CACNG3
ENSG00000006118	TMEM132A	3.43825	3.92508	7.47325	9.03214	8.76797	10.3031	0.0481193	0.245581	0.217295	0.148647	0.232139	0.107787	0.17	0.16	-0.09	0.0694	0.126	no	down	transmembrane protein 132A, isoform CRA_e [Homo sapiens]	RecName: Full=Transmembrane protein 132A; AltName: Full=HSPA5-binding protein 1; Flags: Precursor [Homo sapiens]	_	TMEM132
ENSG00000006125	AP2B1	7454.13	7266.3	11643.3	5936.13	6130.56	9653.98	56.4155	55.1031	66.1052	46.0212	49.9518	59.0184	59.86	52.33	-0.19	0.018	0.04	no	down	AP-2 complex subunit beta isoform b [Homo sapiens]	RecName: Full=AP-2 complex subunit beta; AltName: Full=AP105B; AltName: Full=Adapter-related protein complex 2 subunit beta; AltName: Full=Adaptor protein complex AP	adaptor-related protein complex 2, beta 1 subunit	AP2B1
ENSG00000006128	TAC1	0	0	0	0	0	0.936643	0	0	0	0	0	0.0370445	0	0.01	0	1	1	no	no change	protachykinin-1 isoform beta precursor [Homo sapiens]	RecName: Full=Protachykinin-1; AltName: Full=PPT; Contains: RecName: Full=Substance P; Contains: RecName: Full=Neurokinin A; Short=NKA; AltName: Full=Neuromedin L; Al	tachykinin, precursor 1; Tachykinins are active peptides which excite neurons, evoke behavio [...]	TAC1
ENSG00000006194	ZNF263	1852.07	1805.54	2365.82	1493.31	1561.58	1959.46	48.7159	47.1727	44.82	38.6095	40.3938	38.6964	46.7	39.18	-0.25	0.0105	0.0249	no	down	zinc finger protein 263 [Homo ZN263_HUMAN RecName: Full=Zinc finger protein 263; AltName: Full=Zinc finger protein FPM315; AltName: Full=	RecName: Full=Zinc finger protein 263; AltName: Full=Zinc finger protein FPM315; AltName: Full=Zinc finger protein with KRAB and SCAN domains 12 [Homo sapiens]	zinc finger protein 263; Might play an important role in basic cellular processes as a trans [...]	ZKSCAN
ENSG00000006210	CX3CL1	0	0	0	0	0	1.87329	0	0	0	0	0	0.0953957	0	0.04	0	1	1	no	no change	chemokine (C-X3-C motif) ligand 1 variant [Homo sapiens]	RecName: Full=Fractalkine; AltName: Full=C-X3-C motif chemokine 1; AltName: Full=CX3C membrane-anchored chemokine; AltName: Full=Neurotactin; AltName: Full=Small-in	chemokine (C-X3-C motif) ligand 1; The soluble form is chemotactic for T-cells and monocytes [...]	CX3CL1, NTT
ENSG00000006282	SPATA20	317.465	339.519	339.499	597.125	578.686	589.148	8.68759	8.67324	6.03905	15.4294	15.7758	12.5047	7.63	14.38	0.91	4.63e-07	2.79e-06	no	up	spermatogenesis-associated protein 20 isoform 1 precursor [Homo sapiens]	RecName: Full=Spermatogenesis-associated protein 20; AltName: Full=Sperm-specific protein 411; Short=Ssp411; Flags: Precursor [Homo sapiens]	spermatogenesis associated 20; May play a role in fertility regulation (By similarity)	_
ENSG00000006283	CACNA1G	0	0	4.27043	2.00714	2.63039	3.74657	0	0	0.0273497	0.0345762	0.0140985	0.0211345	0.01	0.02	0	1	1	no	no change	voltage-dependent T-type calcium channel subunit alpha-1G isoform 3 [Homo sapiens]	RecName: Full=Voltage-dependent T-type calcium channel subunit alpha-1G; AltName: Full=Voltage-gated calcium channel subunit alpha Cav3.1 [Rattus norvegicus]	calcium channel, voltage-dependent, T type, alpha 1G subunit	CACNA1G
ENSG00000006327	TNFRSF12A	173.059	179.572	197.507	546.946	591.838	531.076	7.30094	7.7426	6.52061	23.1877	25.39	18.4892	7.13	22.01	1.61	1.44e-19	3.44e-18	yes	up	PREDICTED: tumor necrosis factor receptor superfamily member 12A [Pongo abelii]	RecName: Full=Tumor necrosis factor receptor superfamily member 12A; AltName: Full=Fibroblast growth factor-inducible immediate-early response protein 14; Short=FG	tumor necrosis factor receptor superfamily, member 12A	TNFRSF12A, FN14, TWEAKR
ENSG00000006377	DLX6	0	0	0	0	0	0	0	0	0	0	0	0	0	0	0	1	1	no	no change	homeobox protein DLX-6 [Homo distal-less homeobox 6 [Homo sapiens]	RecName: Full=Homeobox protein DLX-6 [Homo sapiens]	distal-less homeobox 6	DLX1_4_6
ENSG00000006432	MAP3K9	22.9217	23.5505	34.1634	59.2107	61.3758	73.9948	0.172848	0.159655	0.16686	0.334473	0.371158	0.256664	0.17	0.31	0.64	1.47e-07	9.69e-07	no	up	mitogen-activated protein kinase kinase kinase 9 isoform 2 [Homo sapiens]	RecName: Full=Mitogen-activated protein kinase kinase kinase 9; AltName: Full=Mixed lineage kinase 1 [Homo sapiens]	mitogen-activated protein kinase kinase kinase 9	MAP3K9, MLK1
ENSG00000006451	RALA	1323.73	1377.7	2314.57	1216.33	1280.12	1922.93	19.3943	21.3053	25.5299	21.3627	20.8127	20.8528	22.4	21	-0.09	0.179	0.279	no	down	PREDICTED: ras-related protein Ral-A isoform X1 [Tupaia chinensis]	RecName: Full=Ras-related protein Ral-A; Flags: Precursor [Homo sapiens]	v-ral simian leukemia viral oncogene homolog A (ras related)	RALA
ENSG00000006453	BAIAP2L1	8.02259	5.88762	3.20282	7.025	9.64477	15.9229	0.396587	0.271556	0.0898207	0.432316	0.54583	0.766932	0.24	0.6	1.05	0.126	0.209	no	up	brain-specific angiogenesis inhibitor 1-associated protein 2-like protein 1 [Homo sapiens]	RecName: Full=Brain-specific angiogenesis inhibitor 1-associated protein 2-like protein 1; Short=BAI1-associated protein 2-like protein 1; AltName: Full=Insulin re	BAI1-associated protein 2-like 1; May function as adapter protein (Potential). Involved in t [...]	_
ENSG00000006459	KDM7A	22.9217	21.5879	42.7043	365.3	352.472	691.242	0.207718	0.288331	0.248297	2.38387	1.77484	2.00308	0.25	2.05	2.63	3.19e-62	4.59e-60	yes	up	lysine-specific demethylase 7A [Homo sapiens]	RecName: Full=Lysine-specific demethylase 7A; AltName: Full=JmjC domain-containing histone demethylation protein 1D; AltName: Full=Lysine-specific demethylase 7 [H	jumonji C domain containing histone demethylase 1 homolog D (S. cerevisiae)	JHDM1D_E_F
ENSG00000006468	ETV1	177.643	168.778	295.727	190.679	185.881	282.866	3.2669	4.62644	3.06246	4.02658	3.42771	3.94487	3.6	3.81	0.08	0.797	0.87	no	up	ETS translocation variant 1 isoform a [Homo sapiens]	RecName: Full=ETS translocation variant 1; AltName: Full=Ets-related protein 81 [Homo sapiens]	ets variant 1	ETV1
ENSG00000006530	AGK	672.752	682.964	943.765	669.382	723.357	874.824	11.5087	12.5106	11.9128	11.5752	12.6772	10.8376	11.97	11.62	-0.04	0.9	0.946	no	down	hypothetical protein FLJ10842, partial [synthetic construct]	RecName: Full=Acylglycerol kinase, mitochondrial; Short=hAGK; AltName: Full=Multiple substrate lipid kinase; Short=HsMuLK; Short=MuLK; Short=Multi-substrate lipid k	acylglycerol kinase; Lipid kinase that can phosphorylate both monoacylglycerol and diacylgly [...]	AGK
ENSG00000006534	ALDH3B1	1134.62	1136.31	1300.35	1496.33	1677.31	1900.45	18.5821	18.3297	16.1087	24.036	26.5618	24.129	17.53	24.84	0.5	2.61e-05	0.000115	no	up	aldehyde dehydrogenase 3B1 variant [Homo sapiens]	RecName: Full=Aldehyde dehydrogenase family 3 member B1; AltName: Full=Aldehyde dehydrogenase 7; Flags: Precursor [Homo sapiens]	aldehyde dehydrogenase 3 family, member B1	E1.2.1.5
ENSG00000006555	TTC22	4.58434	4.90635	10.6761	6.02143	4.38398	11.2397	0.151141	0.0541884	0.0912626	0.0665026	0.0685973	0.100832	0.1	0.08	-0.13	1	1	no	down	tetratricopeptide repeat protein 22 isoform 1 [Homo sapiens]	RecName: Full=Tetratricopeptide repeat protein 22; Short=TPR repeat protein 22 [Homo sapiens]	tetratricopeptide repeat domain 22	_
ENSG00000006576	PHTF2	589.088	545.586	863.694	697.482	697.93	1020	7.32594	6.60725	7.79238	7.48366	7.93738	8.91042	7.29	8.18	0.16	0.0306	0.063	no	up	RecName: Full=Putative homeodomain transcription factor 2 [Homo sapiens]	RecName: Full=Putative homeodomain transcription factor 2 [Homo sapiens]	putative homeodomain transcription factor 2	_
ENSG00000006606	CCL26	0	0	0	0	0	0	0	0	0	0	0	0	0	0	0	1	1	no	no change	PREDICTED: C-C motif chemokine 26 isoform X1 [Homo sapiens]	RecName: Full=C-C motif chemokine 26; AltName: Full=CC chemokine IMAC; AltName: Full=Eotaxin-3; AltName: Full=Macrophage inflammatory protein 4-alpha; Short=MIP-4-a	chemokine (C-C motif) ligand 26; Chemotactic for eosinophils and basophils. Binds to CCR3	CCLX
ENSG00000006607	FARP2	1381.03	1510.17	2119.2	1364.86	1345.01	2040.94	14.3923	14.2293	14.8456	14.9067	13.4383	14.2982	14.52	14.22	-0.03	0.471	0.594	no	down	PREDICTED: FERM, RhoGEF and pleckstrin domain-containing protein 2-like [Galeopterus variegatus]	RecName: Full=FERM, RhoGEF and pleckstrin domain-containing protein 2; AltName: Full=FERM domain including RhoGEF; Short=FIR; AltName: Full=Pleckstrin homology dom	_	FARP2, FRG
ENSG00000006611	USH1C	0	0	0	0	0	0	0	0	0	0	0	0	0	0	0	1	1	no	no change	harmonin isoform b3 [Homo sapiens]	RecName: Full=Harmonin; AltName: Full=PDZ domain-containing protein; AltName: Full=Usher syndrome type-1C protein homolog [Mus musculus]	Usher syndrome 1C (autosomal recessive, severe); May be involved in protein-protein interaction	_
ENSG00000006625	GGCT	2814.78	2721.06	3832.71	1766.29	1787.79	2479.29	120.451	114.314	128.635	74.4473	75.4572	84.8806	121.84	78.86	-0.63	1.06e-09	9.53e-09	no	down	chromosome 7 open reading frame 24, isoform CRA_b [Homo sapiens]	RecName: Full=Gamma-glutamylcyclotransferase; AltName: Full=Cytochrome c-releasing factor 21 [Homo sapiens]	gamma-glutamyl cyclotransferase	GGCT
ENSG00000006634	DBF4	1831.44	1870.3	2831.29	1572.6	1551.05	2272.3	34.4658	35.9705	38.4139	34.4524	29.3627	31.3318	36.49	31.68	-0.2	0.0142	0.0324	no	down	protein DBF4 homolog A [Homo sapiens]	RecName: Full=Protein DBF4 homolog A; AltName: Full=Activator of S phase kinase; AltName: Full=Chiffon homolog A; AltName: Full=DBF4-type zinc finger-containing pr	DBF4 homolog (S. cerevisiae); Regulatory subunit for CDC7 which activates its kinase activit [...]	ASK, DBF4
ENSG00000006638	TBXA2R	0	0	0	49.175	68.3902	57.1352	0	0	0	0.714763	1.08037	0.700612	0	0.82	3.2	5.78e-33	2.93e-31	yes	up	thromboxane A2 receptor isoform alpha [Homo sapiens]	RecName: Full=Thromboxane A2 receptor; Short=TXA2-R; AltName: Full=Prostanoid TP receptor [Homo sapiens]	thromboxane A2 receptor; Receptor for thromboxane A2 (TXA2), a potent stimulator of platelet [...]	TBXA2R
ENSG00000006652	IFRD1	1556.38	1529.8	2139.48	1938.9	1959.64	2558.91	28.7888	28.1597	31.0225	37.883	37.2287	37.7139	29.48	37.62	0.35	0.00309	0.00853	no	up	PREDICTED: interferon-related developmental regulator 1 isoform X1 [Chlorocebus sabaeus]	RecName: Full=Interferon-related developmental regulator 1; AltName: Full=Nerve growth factor-inducible protein PC4 [Homo sapiens]	interferon-related developmental regulator 1; Could play a role in regulating gene activity [...]	_
ENSG00000006659	LGALS14	0	0	2.13521	2.00714	2.63039	1.87329	0	0	0.34183	0.184589	0.472412	0.316362	0.14	0.32	0	1	1	no	no change	placental protein 13-like isoform 1 [Homo sapiens]	RecName: Full=Placental protein 13-like; AltName: Full=Charcot-Leyden crystal protein 2; Short=CLC2; AltName: Full=Galectin-14; Short=Gal-14 [Homo sapiens]	lectin, galactoside-binding, soluble, 14	LGALS14
ENSG00000006695	COX10	681.92	715.346	1012.09	714.543	706.698	975.045	13.6985	14.6288	15.1502	13.6805	13.7842	13.5811	14.56	13.67	-0.09	0.965	0.991	no	down	protoheme IX farnesyltransferase, mitochondrial [Homo sapiens]	RecName: Full=Protoheme IX farnesyltransferase, mitochondrial; AltName: Full=Heme O synthase; Flags: Precursor [Homo sapiens]	COX10 homolog, cytochrome c oxidase assembly protein, heme A: farnesyltransferase (yeast)	COX10
ENSG00000006704	GTF2IRD1	0	0	0	12.0429	10.5216	18.7329	0	0	0	0.226469	0.2177	0.330402	0	0.26	1.87	6.13e-11	6.48e-10	yes	up	GTF2I repeat domain containing 1 isoform 2 variant [Homo sapiens]	RecName: Full=General transcription factor II-I repeat domain-containing protein 1; Short=GTF2I repeat domain-containing protein 1; AltName: Full=Binding factor fo	GTF2I repeat domain containing 1	TFII-I, GTF2I
ENSG00000006712	PAF1	2249.76	2295.19	2674.36	1854.6	1817.6	2102.76	43.222	44.063	40.1734	35.5444	34.6829	31.4182	42.27	33.66	-0.33	0.00473	0.0124	no	down	RNA polymerase II-associated factor 1 homolog isoform 1 [Homo sapiens]	RecName: Full=RNA polymerase II-associated factor 1 homolog; Short=hPAF1; AltName: Full=Pancreatic differentiation protein 2 [Homo sapiens]	Paf1, RNA polymerase II associated factor, homolog (S. cerevisiae); The mammalian PAF1 compl [...]	PAF1
ENSG00000006715	VPS41	1070.44	1093.13	1918.49	1043.71	1152.99	2013.78	20.2678	21.7001	27.5744	20.8338	22.0907	28.3975	23.6	24.19	0.04	0.808	0.879	no	up	vacuolar protein sorting-associated protein 41 homolog isoform 1 [Homo sapiens]	RecName: Full=Vacuolar protein sorting-associated protein 41 homolog; AltName: Full=S53 [Homo sapiens]	vacuolar protein sorting 41 homolog (S. cerevisiae)	_
ENSG00000006740	ARHGAP44	71.0572	61.82	60.8536	108.386	120.121	151.736	0.853117	1.00971	0.479701	1.12116	1.04175	1.46642	0.75	1.23	0.65	3.95e-06	2.03e-05	no	up	rho GTPase-activating protein 44 [Homo sapiens]	RecName: Full=Rho GTPase-activating protein 44; AltName: Full=NPC-A-10; AltName: Full=Rho-type GTPase-activating protein RICH2; AltName: Full=RhoGAP interacting w	_	_
ENSG00000006744	ELAC2	4429.62	4250.86	5111.7	2590.22	2611.98	3308.22	63.6211	61.6437	50.8613	35.5416	36.8264	34.5142	57.96	35.53	-0.7	5.27e-11	5.61e-10	no	down	unnamed protein product [Homo elaC homolog 2 (E. coli), isoform CRA_c [Homo sapiens]	RecName: Full=Zinc phosphodiesterase ELAC protein 2; AltName: Full=ElaC homolog protein 2; AltName: Full=Heredity prostate cancer protein 2; AltName: Full=Ribonucle	elaC homolog 2 (E. coli); Zinc phosphodiesterase, which displays some tRNA 3'- processing en [...]	rnz
ENSG00000006747	SCIN	0	0	1.06761	1.00357	0	0	0	0	0.00294562	0.00360439	0	0	0	0	0	1	1	no	no change	adseverin isoform 1 [Homo ADSV_HUMAN RecName: Full=Adseverin; AltName: Full=Scinderin [Homo sapiens]	RecName: Full=Adseverin; AltName: Full=Scinderin [Homo sapiens]	scinderin; Ca(2+)-dependent actin filament-severing protein that is presumed to have a regul [...]	GSN
ENSG00000006756	ARSD	0	0	0	0	0	0.936643	0	0	0	0	0	0.433218	0	0.17	0	1	1	no	no change	arylsulfatase D precursor [Homo ARSD_HUMAN RecName: Full=Arylsulfatase D; Short=ASD; Flags: Precursor [Homo sapiens]	RecName: Full=Arylsulfatase D; Short=ASD; Flags: Precursor [Homo sapiens]	arylsulfatase D	ARSD_F_H
ENSG00000006757	PNPLA4	226.925	255.13	269.037	204.729	200.786	202.315	8.78095	9.31648	9.63537	9.10518	7.08063	6.23402	9.28	7.36	-0.33	0.0886	0.155	no	down	PREDICTED: patatin-like phospholipase domain-containing protein 4 [Papio anubis]	RecName: Full=Patatin-like phospholipase domain-containing protein 4; AltName: Full=Protein GS2 [Homo sapiens]	patatin-like phospholipase domain containing 4; Lipid hydrolase	PNPLA4
ENSG00000006788	MYH13	0	0	0	0	0	0	0	0	0	0	0	0	0	0	0	1	1	no	no change	myosin-13 [Homo sapiens]	RecName: Full=Myosin-13; AltName: Full=Myosin heavy chain 13; AltName: Full=Myosin heavy chain, skeletal muscle, extraocular; Short=MyHC-EO; AltName: Full=Myosin	myosin, heavy chain 13, skeletal muscle; Muscle contraction	MYH
ENSG00000006831	ADIPOR2	4669.15	4758.18	6891.4	4461.88	4611.95	6409.45	42.649	44.2214	48.6601	40.8122	42.7588	45.6099	45.51	43.29	-0.07	0.469	0.592	no	down	adiponectin receptor protein 2 [Homo sapiens]	RecName: Full=Adiponectin receptor protein 2; AltName: Full=Progestin and adipoQ receptor family member II [Homo sapiens]	adiponectin receptor 2	ADIPOR
ENSG00000006837	CDKL3	10.3148	7.85016	7.47325	3.01071	6.4079	6.14434	0.406012	0.478439	0.201448	0.231147	0.181162	0.226424	0.35	0.21	-0.51	0.214	0.322	no	down	PREDICTED: cyclin-dependent kinase-like 3 isoform 2 [Macaca mulatta]	RecName: Full=Cyclin-dependent kinase-like 3	cyclin-dependent kinase-like 3	CDKL
ENSG00000007001	UPP2	0	0	0	0	0	0	0	0	0	0	0	0	0	0	0	1	1	no	no change	uridine phosphorylase 2 isoform b [Homo sapiens]	RecName: Full=Uridine phosphorylase 2; Short=UPase 2; Short=UrdPase 2 [Homo sapiens]	uridine phosphorylase 2; Catalyzes the reversible phosphorylytic cleavage of uridine and deo [...]	udp, UPP
ENSG00000007038	PRSS21	0	0	0	6.02143	8.76797	10.3031	0	0	0	0.342661	0.753421	0.499594	0	0.53	2.65	5.88e-07	3.5e-06	yes	up	testisin isoform 3 preproprotein [Homo sapiens]	RecName: Full=Testisin; AltName: Full=Eosinophil serine protease 1; Short=ESP-1; AltName: Full=Serine protease 21; Flags: Precursor [Homo sapiens]	protease, serine, 21 (testisin); Could regulate proteolytic events associated with testicula [...]	PRSS21
ENSG00000007047	MARK4	646.392	702.589	685.404	1121.99	1044.27	1249.48	7.93138	8.95901	6.86769	12.0009	11.1388	10.8494	7.82	11.29	0.52	1.58e-07	1.03e-06	no	up	KIAA1860 protein [Homo sapiens]	RecName: Full=MAP/microtubule affinity-regulating kinase 4; AltName: Full=MAP/microtubule affinity-regulating kinase-like 1 [Homo sapiens]	MAP/microtubule affinity-regulating kinase 4	MARK
ENSG00000007062	PROM1	2.29217	0.98127	2.13521	5.01786	0.876797	4.68321	0.103783	0.0188351	0.0154871	0.14121	0.0168781	0.06826	0.04	0.07	0	1	1	no	no change	prominin-1 isoform 2 precursor [Homo sapiens]	RecName: Full=Prominin-1; AltName: Full=Antigen AC133; AltName: Full=Prominin-like protein 1; AltName: CD_antigen=CD133; Flags: Precursor [Homo sapiens]	prominin 1	PROM1
ENSG00000007080	CCDC124	3965.45	3897.6	3874.35	2673.51	2633.9	2764.03	205.483	199.937	160.324	137.449	137.422	117.271	185.9	129.5	-0.52	0.000107	0.000414	no	down	coiled-coil domain-containing protein 124 [Homo sapiens]	RecName: Full=Coiled-coil domain-containing protein 124 [Homo sapiens]	coiled-coil domain containing 124	_
ENSG00000007129	CEACAM21	12.6069	5.88762	8.54086	39.1393	37.7023	42.1489	0.516566	0.208236	0.263079	1.61452	1.44452	1.48526	0.32	1.51	1.93	1.26e-09	1.13e-08	yes	up	CEACAM21 protein [Homo sapiens]	RecName: Full=Carcinoembryonic antigen-related cell adhesion molecule 21; Flags: Precursor [Homo sapiens]	carcinoembryonic antigen-related cell adhesion molecule 21	CEACAM
ENSG00000007168	PAFAH1B1	1509.39	1497.42	2601.76	1515.39	1580.86	2419.35	17.9172	21.1279	26.6209	22.3744	22.2764	24.4049	22.34	23.14	0.05	0.895	0.942	no	up	platelet-activating factor acetylhydrolase IB subunit alpha [Homo sapiens]	RecName: Full=Platelet-activating factor acetylhydrolase IB subunit alpha; AltName: Full=Lissencephaly-1 protein; Short=LIS-1; AltName: Full=PAF acetylhydrolase 45 k	platelet-activating factor acetylhydrolase, isoform Ib, subunit 1 (45kDa); Required for prop [...]	PAFAH1B1, LIS1
ENSG00000007171	NOS2	0	0	0	0	0	0	0	0	0	0	0	0	0	0	0	1	1	no	no change	nitric oxide synthase, inducible [Homo sapiens]	RecName: Full=Nitric oxide synthase, inducible; AltName: Full=Hepatocyte NOS; Short=HEP-NOS; AltName: Full=Inducible NO synthase; Short=Inducible NOS; Short=iNOS; Al	nitric oxide synthase 2, inducible; Produces nitric oxide (NO) which is a messenger molecule [...]	NOS2
ENSG00000007174	DNAH9	0	0	2.13521	0	0	1.87329	0	0	0.071021	0	0	0.108651	0.03	0.04	0	1	1	no	no change	dynein heavy chain 9, axonemal isoform 2 [Homo sapiens]	RecName: Full=Dynein heavy chain 9, axonemal; AltName: Full=Axonemal beta dynein heavy chain 9; AltName: Full=Ciliary dynein heavy chain 9 [Homo sapiens]	dynein, axonemal, heavy chain 9; Force generating protein of respiratory cilia. Produces for [...]	DNAH
ENSG00000007202	KIAA0100	12143.9	12444.3	18807	9209.78	9317.72	13331.2	90.6969	96.5026	98.3353	71.1842	72.6784	77.1573	95.48	73.99	-0.37	4.04e-05	0.000171	no	down	UPF0378 protein KIAA0100 precursor [Homo sapiens]	RecName: Full=UPF0378 protein KIAA0100; AltName: Full=Antigen MLAA-22; AltName: Full=Breast cancer-overexpressed gene 1 protein; Flags: Precursor [Homo sapiens]	KIAA0100	_
ENSG00000007216	SLC13A2	0	0	1.06761	0	0	0	0	0	0.0115362	0	0	0	0	0	0	1	1	no	no change	solute carrier family 13 member 2 isoform a [Homo sapiens]	RecName: Full=Solute carrier family 13 member 2; AltName: Full=Na(+)/dicarboxylate cotransporter 1; Short=NaDC-1; AltName: Full=Renal sodium/dicarboxylate cotranspo	solute carrier family 13 (sodium-dependent dicarboxylate transporter), member 2; Cotransport [...]	SLC13A2_3_5
ENSG00000007237	GAS7	310.589	299.287	416.367	890.168	843.479	1204.52	3.38112	2.7629	3.53933	9.95745	10.1964	8.37293	3.26	9.41	1.5	3.7e-34	1.94e-32	yes	up	growth arrest-specific protein 7 isoform b [Homo sapiens]	RecName: Full=Growth arrest-specific protein 7; Short=GAS-7 [Homo sapiens]	PREDICTED: Pan troglodytes similar to growth arrest-specific 7 isoform c (LOC455077), mRNA	GAS7
ENSG00000007255	TRAPPC6A	221.194	226.673	266.902	523.864	464.702	554.493	17.4493	17.1065	16.309	39.1778	36.1381	35.5922	16.89	36.85	1.12	9.33e-14	1.37e-12	yes	up	trafficking protein particle complex subunit 6A isoform 1 [Homo sapiens]	RecName: Full=Trafficking protein particle complex subunit 6A; Short=TRAPP complex subunit 6A [Homo sapiens]	trafficking protein particle complex 6A; May play a role in vesicular transport during the b [...]	_
ENSG00000007264	MATK	6887.97	6833.56	7862.93	4784.03	4837.29	5404.43	166.095	168.1	136.183	116.384	112.491	87.804	154.84	103.95	-0.57	6.09e-06	3.04e-05	no	down	megakaryocyte-associated tyrosine-protein kinase isoform a [Homo sapiens]	RecName: Full=Megakaryocyte-associated tyrosine-protein kinase; AltName: Full=CSK homologous kinase; Short=CHK; AltName: Full=Hematopoietic consensus tyrosine-lackin	megakaryocyte-associated tyrosine kinase; Could play a significant role in the signal transd [...]	MATK
ENSG00000007306	CEACAM7	0	0	0	0	0	0.936643	0	0	0	0	0	0.026505	0	0.01	0	1	1	no	no change	PREDICTED: carcinoembryonic antigen-related cell adhesion molecule 7 isoform 2 [Pongo abelii]	RecName: Full=Carcinoembryonic antigen-related cell adhesion molecule 7; AltName: Full=Carcinoembryonic antigen CGM2; Flags: Precursor [Homo sapiens]	carcinoembryonic antigen-related cell adhesion molecule 7	CEACAM
ENSG00000007312	CD79B	2.29217	0	0	39.1393	32.4415	36.5291	0.0888289	0	0	2.06497	1.75899	1.90155	0.03	1.91	3.99	3.77e-21	1.01e-19	yes	up	B-cell antigen receptor complex-associated protein beta chain isoform 1 precursor [Homo CD79B_HUMAN RecName: Full=B-cell antigen receptor c	RecName: Full=B-cell antigen receptor complex-associated protein beta chain; AltName: Full=B-cell-specific glycoprotein B29; AltName: Full=Ig-beta; AltName: Full=Imm	CD79b molecule, immunoglobulin-associated beta; Required in cooperation with CD79A for initi [...]	CD79B, IGB
ENSG00000007314	SCN4A	1.14608	3.92508	5.33804	13.0464	15.7823	14.9863	0.00516506	0.0176699	0.0184774	0.0587319	0.0710967	0.0519377	0.01	0.06	0.48	5.12e-05	0.000212	no	up	sodium channel protein type 4 subunit alpha [Homo sapiens]	RecName: Full=Sodium channel protein type 4 subunit alpha; AltName: Full=SkM1; AltName: Full=Sodium channel protein skeletal muscle subunit alpha; AltName: Full=S	sodium channel, voltage-gated, type IV, alpha subunit; This protein mediates the voltage-dep [...]	SCN4A
ENSG00000007341	ST7L	155.868	157.984	238.076	164.586	194.649	234.161	5.17044	6.18915	7.32392	6.95934	7.34483	6.95052	6.33	7.07	0.16	0.473	0.596	no	up	suppressor of tumorigenicity 7 protein-like isoform 1 [Homo sapiens]	RecName: Full=Suppressor of tumorigenicity 7 protein-like; AltName: Full=ST7-related protein [Homo sapiens]	suppression of tumorigenicity 7 like	_
ENSG00000007350	TKTL1	0	0	0	0	1.75359	2.80993	0	0	0	0	0.0260105	0.032443	0	0.02	0	1	1	no	no change	PREDICTED: transketolase-like protein 1 isoform 1 [Pan paniscus]	RecName: Full=Transketolase-like protein 1; AltName: Full=Transketolase 2; Short=TK 2; AltName: Full=Transketolase-related protein [Homo sapiens]	transketolase-like 1	E2.2.1.1, tktA, tktB
ENSG00000007372	PAX6	29.7982	24.5317	42.7043	15.0536	18.4127	23.4161	0.153585	0.126283	0.169142	0.0780909	0.130669	0.0928735	0.15	0.1	-0.33	0.00642	0.0161	no	down	PREDICTED: paired box protein Pax-6 isoform X1 [Chinchilla lanigera]	RecName: Full=Paired box protein Pax-6; AltName: Full=Aniridia type II protein; AltName: Full=Oculorhombin [Homo sapiens]	paired box 6	PAX6
ENSG00000007376	RPUSD1	3934.51	3930.97	4068.65	2447.71	2497.99	2691.91	103.987	100.209	74.0646	61.0907	59.868	50.2562	90.98	56.46	-0.69	5.77e-07	3.44e-06	no	down	RNA pseudouridylate synthase domain-containing protein 1 [Homo sapiens]	RecName: Full=RNA pseudouridylate synthase domain-containing protein 1; AltName: Full=Ribosomal large subunit pseudouridine synthase C-like protein [Homo sapiens]	RNA pseudouridylate synthase domain containing 1	_
ENSG00000007384	RHBDF1	1.14608	9.8127	0	9.03214	9.64477	12.1764	0.0143472	0.29366	0	0.247766	0.346889	0.164079	0.09	0.24	0.84	0.0627	0.116	no	up	PREDICTED: inactive rhomboid protein 1-like [Gorilla gorilla gorilla]	RecName: Full=Inactive rhomboid protein 1; Short=iRhom1; AltName: Full=Epidermal growth factor receptor-related protein; AltName: Full=Rhomboid 5 homolog 1; AltNa	rhomboid 5 homolog 1 (Drosophila); Not expected to have protease activity	_
ENSG00000007392	LUC7L	2036.59	1893.85	2407.45	1500.34	1507.21	1942.6	55.5756	51.6039	51.1811	38.3559	38.5551	39.9835	52.63	39.06	-0.43	0.000661	0.00214	no	down	PREDICTED: putative RNA-binding protein Luc7-like 1 isoform 4 [Pan troglodytes]	RecName: Full=Putative RNA-binding protein Luc7-like 1; AltName: Full=Putative SR protein LUC7B1; AltName: Full=SR+89 [Homo sapiens]	LUC7-like (S. cerevisiae)	_
ENSG00000007402	CACNA2D2	1.14608	1.96254	2.13521	2.00714	2.63039	4.68321	0.0173292	0.0295661	0.0125839	0.0302372	0.0397167	0.0329841	0.02	0.03	0	1	1	no	no change	voltage-dependent calcium channel subunit alpha-2/delta-2 isoform a precursor [Homo sapiens]	RecName: Full=Voltage-dependent calcium channel subunit alpha-2/delta-2; AltName: Full=Voltage-gated calcium channel subunit alpha-2/delta-2; Contains: RecName: F	calcium channel, voltage-dependent, alpha 2/delta subunit 2; The alpha-2/delta subunit of vo [...]	CACNA2D2
ENSG00000007516	BAIAP3	5.73042	11.7752	7.47325	2.00714	0.876797	1.87329	0.0671682	0.27964	0.169075	0.0639785	0.00878471	0.057389	0.17	0.04	-0.91	0.00199	0.00578	no	down	BAI1-associated protein 3 isoform 6 [Homo sapiens]	RecName: Full=BAI1-associated protein 3; Short=BAP3 [Homo sapiens]	BAI1-associated protein 3	BAIAP3
ENSG00000007520	TSR3	1966.68	1876.19	1881.12	1236.4	1228.39	1175.49	73.8702	71.0747	56.5188	45.722	45.554	35.0745	66.15	41.48	-0.67	2.76e-05	0.000121	no	down	ribosome biogenesis protein TSR3 homolog [Homo sapiens]	RecName: Full=Ribosome biogenesis protein TSR3 homolog [Homo sapiens]	UPF0293 protein C16orf42	TSR3
ENSG00000007541	PIGQ	1475.01	1424.8	1373.63	1576.61	1635.32	1711.43	22.8782	22.808	16.053	23.9524	24.7741	20.6737	20.15	22.91	0.18	0.198	0.302	no	up	phosphatidylinositol N-acetylglucosaminyltransferase subunit Q isoform 2 [Homo sapiens]	RecName: Full=Phosphatidylinositol N-acetylglucosaminyltransferase subunit Q; AltName: Full=N-acetylglucosamyl transferase component GPI1; AltName: Full=Phosphatidy	phosphatidylinositol glycan anchor biosynthesis, class Q	PIGQ, GPI1
ENSG00000007545	CRAMP1	1728.08	1736	2354.45	1969.04	1991.09	2628.91	12.6026	13.9971	12.035	12.249	13.4984	11.7258	12.8	12.42	-0.04	0.0845	0.149	no	down	protein cramped-like [Homo sapiens]	RecName: Full=Protein cramped-like; AltName: Full=Hematological and neurological expressed 1-like protein [Homo sapiens]	Crm, cramped-like (Drosophila)	_
ENSG00000007866	TEAD3	496.255	563.249	564.764	925.293	832.08	977.855	8.15927	8.64323	7.21168	15.7426	15.5314	11.6904	7.93	14.08	0.82	2.4e-07	1.52e-06	no	up	PREDICTED: transcriptional enhancer factor TEF-5 [Chrysochloris asiatica]	RecName: Full=Transcriptional enhancer factor TEF-5; AltName: Full=DTEF-1; AltName: Full=TEA domain family member 3; Short=TEAD-3 [Homo sapiens]	TEA domain family member 3	TEAD
ENSG00000007908	SELE	0	0	1.06761	0	0	0	0	0	0.02293	0	0	0	0.01	0	0	1	1	no	no change	E-selectin precursor [Homo sapiens]	RecName: Full=E-selectin; AltName: Full=CD62 antigen-like family member E; AltName: Full=Endothelial leukocyte adhesion molecule 1; Short=ELAM-1; AltName: Full=Leuko	selectin E; Cell-surface glycoprotein having a role in immunoadhesion. Mediates in the adhes [...]	SELE
ENSG00000007923	DNAJC11	5135.61	5039.8	5940.17	3157.24	3217.84	3969.49	64.1825	68.3591	67.4738	42.7369	44.2159	42.2027	66.75	42.97	-0.63	2.01e-09	1.74e-08	no	down	dnaJ homolog subfamily C member 11 [Homo sapiens]	RecName: Full=DnaJ homolog subfamily C member 11 [Homo sapiens]	DnaJ (Hsp40) homolog, subfamily C, member 11	DNAJC11
ENSG00000007933	FMO3	0	0	1.06761	0	0	0	0	0	0.0687426	0	0	0	0.03	0	0	1	1	no	no change	dimethylaniline monooxygenase [N-oxide-forming]	RecName: Full=Dimethylaniline monooxygenase [N-oxide-forming]	flavin containing monooxygenase 3; Involved in the oxidative metabolism of a variety of xeno [...]	FMO
ENSG00000007944	MYLIP	1405.1	1300.18	1898.21	1142.06	1166.14	1587.61	26.5159	24.5723	26.3238	21.8167	22.3089	22.6331	25.85	22.29	-0.21	0.0262	0.0552	no	down	E3 ubiquitin-protein ligase MYLIP [Homo sapiens]	RecName: Full=E3 ubiquitin-protein ligase MYLIP; AltName: Full=Inducible degrader of the LDL-receptor; Short=Idol; AltName: Full=Myosin regulatory light chain inte	myosin regulatory light chain interacting protein; E3 ubiquitin-protein ligase that mediates [...]	MYLIP, MIR
ENSG00000007952	NOX1	1.14608	0	0	3.01071	0	0.936643	0.103159	0	0	0.0476398	0	0.0115757	0.03	0.02	0	1	1	no	no change	NADPH oxidase 1 isoform 1 [Homo NOX1_HUMAN RecName: Full=NADPH oxidase 1; Short=NOX-1; AltName: Full=Mitogenic oxidase 1; Short=MOX-1; Al	RecName: Full=NADPH oxidase 1; Short=NOX-1; AltName: Full=Mitogenic oxidase 1; Short=MOX-1; AltName: Full=NADH/NADPH mitogenic oxidase subunit P65-MOX; AltName: Full	NADPH oxidase 1; NOH-1S is a voltage-gated proton channel that mediates the H(+) currents of [...]	NOX, GP91
ENSG00000007968	E2F2	848.103	877.255	1101.77	1073.82	1005.69	1416.2	5.85843	6.0497	6.3422	8.02142	7.09412	7.54161	6.11	7.55	0.3	0.00816	0.0199	no	up	transcription factor E2F2 [Homo E2F2_HUMAN RecName: Full=Transcription factor E2F2; Short=E2F-2 [Homo sapiens]	RecName: Full=Transcription factor E2F2; Short=E2F-2 [Homo sapiens]	E2F transcription factor 2; Transcription activator that binds DNA cooperatively with DP pro [...]	E2F2
ENSG00000008018	PSMB1	5025.58	5296.89	7806.34	3918.95	3980.66	5568.34	262.886	273.74	325.316	200.915	205.961	233.414	290.92	215.24	-0.43	7.85e-05	0.000313	no	down	proteasome (prosome, macropain) subunit, beta type, 1, isoform CRA_a [Homo sapiens]	RecName: Full=Proteasome subunit beta type-1; AltName: Full=Macropain subunit C5; AltName: Full=Multicatalytic endopeptidase complex subunit C5; AltName: Full=Proteas	proteasome (prosome, macropain) subunit, beta type, 1	PSMB1
ENSG00000008056	SYN1	0	0	0	2.00714	1.75359	1.87329	0	0	0	0.0235488	0.0206041	0.0170722	0	0.02	0	1	1	no	no change	synapsin-1 isoform Ia [Homo sapiens]	RecName: Full=Synapsin-1; AltName: Full=Brain protein 4.1; AltName: Full=Synapsin I [Homo sapiens]	synapsin I; Neuronal phosphoprotein that coats synaptic vesicles, binds to the cytoskeleton, [...]	_
ENSG00000008083	JARID2	1791.33	1738.81	2232.37	2710.65	2718.07	3759.68	11.2695	10.7806	10.6366	16.8121	16.87	17.9661	10.87	17.28	0.66	2.65e-10	2.58e-09	no	up	protein Jumonji isoform 1 [Homo JARD2_HUMAN RecName: Full=Protein Jumonji; AltName: Full=Jumonji/ARID domain-containing protein 2 [Homo s	RecName: Full=Protein Jumonji; AltName: Full=Jumonji/ARID domain-containing protein 2 [Homo sapiens]	jumonji, AT rich interactive domain 2; Required for neural tube formation. Essential for nor [...]	JARID2, JMJ
ENSG00000008086	CDKL5	11.4608	19.6254	13.8789	39.1393	41.2095	70.2482	0.0772113	0.116012	0.321154	0.175438	0.247572	0.201847	0.19	0.21	0.11	8.04e-08	5.52e-07	no	up	cyclin dependent kinase 5 transcript variant [Homo sapiens]	RecName: Full=Cyclin-dependent kinase-like 5; AltName: Full=Serine/threonine-protein kinase 9 [Homo sapiens]	cyclin-dependent kinase-like 5; Mediates phosphorylation of MECP2	CDKL
ENSG00000008118	CAMK1G	0	0	1.06761	0	0	0	0	0	0.0130022	0	0	0	0.01	0	0	1	1	no	no change	hypothetical protein [Homo sapiens]	RecName: Full=Calcium/calmodulin-dependent protein kinase type 1G; AltName: Full=CaM kinase I gamma; Short=CaM kinase IG; Short=CaM-KI gamma; Short=CaMKI gamma; Sh	calcium/calmodulin-dependent protein kinase IG; Calcium/calmodulin-dependent protein kinase [...]	CAMK1
ENSG00000008128	CDK11A	2060.25	2022.75	1888.08	1751.96	1770.37	1936.44	45.793	44.0178	32.1165	41.2532	46.1869	36.2406	39.83	40.77	0.03	0.313	0.434	no	up	cyclin-dependent kinase 11A isoform 1 [Homo sapiens]	RecName: Full=Cyclin-dependent kinase 11B; AltName: Full=Cell division cycle 2-like protein kinase 1; AltName: Full=Cell division protein kinase 11; AltName: Full=	cyclin-dependent kinase 11A; Appears to play multiple roles in cell cycle progression, cytok [...]	CDC2L
ENSG00000008130	NADK	3195.28	3162.63	3737.69	3386.05	3402.85	4124.97	56.1465	57.1731	51.0309	57.9527	59.7976	53.3723	54.43	56.71	0.06	0.33	0.452	no	up	NAD kinase isoform 2 [Homo NAD kinase, isoform CRA_b [Homo sapiens]	RecName: Full=NAD kinase; AltName: Full=Poly(P)/ATP NAD kinase [Homo sapiens]	NAD kinase	ppnK, NADK
ENSG00000008196	TFAP2B	0	0	0	0	0	0	0	0	0	0	0	0	0	0	0	1	1	no	no change	transcription factor AP-2-beta [Bos taurus]	RecName: Full=Transcription factor AP-2-beta; Short=AP2-beta; AltName: Full=Activating enhancer-binding protein 2-beta AP2B_HUMAN RecName:	transcription factor AP-2 beta (activating enhancer binding protein 2 beta); Sequence-specif [...]	TFAP2A_B
ENSG00000008197	TFAP2D	0	0	1.06761	0	0	0	0	0	0.019771	0	0	0	0.01	0	0	1	1	no	no change	transcription factor AP-2-delta [Cricetulus griseus]	RecName: Full=Transcription factor AP-2-delta; Short=AP2-delta; AltName: Full=Activating enhancer-binding protein 2-delta; AltName: Full=Transcription factor AP-2-b	transcription factor AP-2 delta (activating enhancer binding protein 2 delta)	TFAP2D
ENSG00000008226	DLEC1	3.43825	4.90635	10.6761	12.0429	7.89117	10.3031	0.0367315	0.267026	0.0453105	0.0968931	0.270225	0.170269	0.11	0.18	0.41	0.178	0.278	no	up	deleted in lung and esophageal cancer protein 1 isoform DLEC1-N1 [Homo sapiens]	RecName: Full=Deleted in lung and esophageal cancer protein 1; AltName: Full=Deleted in lung cancer protein 1; Short=DLC-1 [Homo sapiens]	deleted in lung and esophageal cancer 1; May act as a tumor suppressor by inhibiting cell pr [...]	_
ENSG00000008256	CYTH3	529.491	533.811	592.522	406.446	377.899	490.801	4.76244	5.18021	4.63299	3.85736	3.70821	3.4599	4.84	3.66	-0.39	0.00421	0.0112	no	down	mKIAA4241 protein [Mus musculus]	RecName: Full=Cytohesin-3; AltName: Full=ARF nucleotide-binding site opener 3; Short=Protein ARNO3; AltName: Full=General receptor of phosphoinositides 1; Short=Grp	cytohesin 3 Gene; Promotes guanine-nucleotide exchange on ARF1. Promotes the activation of A [...]	CYTH
ENSG00000008277	ADAM22	362.163	406.246	594.657	403.436	404.203	675.319	3.97376	4.46523	3.64996	4.21975	3.67026	5.12304	3.99	4.41	0.14	0.464	0.588	no	up	disintegrin and metalloproteinase domain-containing protein 22 isoform 3 preproprotein [Homo ADAM metallopeptidase domain 22, isoform	RecName: Full=Disintegrin and metalloproteinase domain-containing protein 22; Short=ADAM 22; AltName: Full=Metalloproteinase-disintegrin ADAM22-3; AltName: Full=Me	ADAM metallopeptidase domain 22	ADAM22
ENSG00000008282	SYPL1	1461.26	1488.59	2935.92	1253.46	1223.13	2243.26	27.2094	28.2288	42.8784	23.5229	22.3779	32.6126	33.73	26.75	-0.33	0.0653	0.12	no	down	PREDICTED: synaptophysin-like 1 [Pan troglodytes]	RecName: Full=Synaptophysin-like protein 1; AltName: Full=Pantophysin [Homo sapiens]	synaptophysin-like 1	_
ENSG00000008283	CYB561	1.14608	0	2.13521	1.00357	1.75359	4.68321	0.0737711	0	0.102486	0.0636001	0.0218309	0.0497649	0.06	0.05	0	1	1	no	no change	cytochrome b-561, isoform CRA_c [Homo sapiens]	RecName: Full=Cytochrome b561; AltName: Full=Cytochrome b-561 [Homo sapiens]	cytochrome b-561; Secretory vesicle-specific electron transport protein	CYB561
ENSG00000008294	SPAG9	1988.46	2051.84	3250.86	1975.03	1927.2	2943.87	18.256	20.1546	21.3356	18.4939	18.206	19.8614	20.05	18.95	-0.08	0.461	0.585	no	down	KIAA0516 protein [Homo sapiens]	RecName: Full=C-Jun-amino-terminal kinase-interacting protein 4; Short=JIP-4; Short=JNK-interacting protein 4; AltName: Full=Cancer/testis antigen 89; Short=CT89; A	sperm associated antigen 9; The JNK-interacting protein (JIP) group of scaffold proteins sel [...]	_
ENSG00000008300	CELSR3	574.188	564.23	544.48	482.718	494.513	621.931	2.66468	2.79755	1.55086	2.13025	2.58292	2.72499	2.26	2.5	0.14	0.512	0.632	no	up	cadherin EGF LAG seven-pass G-type receptor 3 precursor [Homo sapiens]	RecName: Full=Cadherin EGF LAG seven-pass G-type receptor 3; AltName: Full=Cadherin family member 11; AltName: Full=Epidermal growth factor-like protein 1; Short=	cadherin, EGF LAG seven-pass G-type receptor 3 (flamingo homolog, Drosophila); Receptor that [...]	CELSR3
ENSG00000008311	AASS	0	0	0	0	0	0	0	0	0	0	0	0	0	0	0	1	1	no	no change	alpha-aminoadipic semialdehyde synthase, mitochondrial [Homo sapiens]	RecName: Full=Alpha-aminoadipic semialdehyde synthase, mitochondrial; AltName: Full=LKR/SDH; Includes: RecName: Full=Lysine ketoglutarate reductase; Short=LKR; Shor	aminoadipate-semialdehyde synthase; Bifunctional enzyme that catalyzes the first two steps i [...]	AASS
ENSG00000008323	PLEKHG6	3.43825	1.96254	4.27043	1.00357	0	2.80993	0.102262	0.0579537	0.0744889	0.0296336	0	0.0659844	0.08	0.03	0	1	1	no	no change	pleckstrin homology domain-containing family G member 6 isoform b [Homo sapiens]	RecName: Full=Pleckstrin homology domain-containing family G member 6; Short=PH domain-containing family G member 6; AltName: Full=Myosin-interacting guanine nucl	pleckstrin homology domain containing, family G (with RhoGef domain) member 6; Guanine nucle [...]	_
ENSG00000008324	SS18L2	609.717	546.567	921.345	488.739	485.745	700.609	39.3961	34.4534	47.1858	31.5481	31.3746	36.9922	40.99	33.64	-0.28	0.0239	0.0511	no	down	SS18-like protein 2 [Homo sapiens]	RecName: Full=SS18-like protein 2; AltName: Full=SYT homolog 2 [Homo sapiens]	synovial sarcoma translocation gene on chromosome 18-like 2	_
ENSG00000008382	MPND	37.8208	46.1197	49.1099	124.443	140.287	167.659	1.35879	1.98211	1.04157	3.875	3.9931	4.46523	1.42	4.14	1.48	1.7e-17	3.46e-16	yes	up	MPN domain-containing protein isoform 3 [Homo sapiens]	RecName: Full=MPN domain-containing protein [Homo sapiens]	MPN domain containing	_
ENSG00000008394	MGST1	6862.75	6748.19	9698.14	3211.43	3299.39	4786.24	436.563	417.786	489.618	222.059	206.342	267.554	451.92	235.21	-0.94	6.21e-23	1.87e-21	no	down	PREDICTED: uncharacterized protein LOC100652901 [Homo sapiens]	RecName: Full=UPF0764 protein C16orf89; Flags: Precursor [Homo sapiens]	annotation not avaliable	_
ENSG00000008405	CRY1	717.449	680.02	1014.23	556.982	527.832	783.033	10.2548	9.4283	10.0329	7.94256	6.75711	7.14727	9.92	7.27	-0.44	0.0026	0.00733	no	down	PREDICTED: cryptochrome-1 [Pan PREDICTED: cryptochrome-1 [Pan paniscus]	RecName: Full=Cryptochrome-1 [Homo sapiens]	cryptochrome 1 (photolyase-like)	CRY
ENSG00000008438	PGLYRP1	0	0	0	1.00357	0	0	0	0	0	0.0766412	0	0	0	0.02	0	1	1	no	no change	peptidoglycan recognition protein 1 precursor [Homo sapiens]	RecName: Full=Peptidoglycan recognition protein 1; AltName: Full=Peptidoglycan recognition protein short; Short=PGRP-S; Flags: Precursor [Homo sapiens]	peptidoglycan recognition protein 1; Pattern receptor that binds to murein peptidoglycans (P [...]	E3.5.1.28
ENSG00000008441	NFIX	396.545	424.89	494.302	466.661	453.304	502.977	4.3346	4.64293	4.27301	5.22749	4.93102	4.47068	4.4	4.84	0.13	0.408	0.532	no	up	PREDICTED: nuclear factor 1 X-type isoform X4 [Camelus ferus]	RecName: Full=Nuclear factor 1 X-type; Short=NF1-X; Short=Nuclear factor 1/X; AltName: Full=CCAAT-box-binding transcription factor; Short=CTF; AltName: Full=Nuclear	NF1-X1 protein ; Recognizes and binds the palindromic sequence 5'- TTGGCNNNNNGCCAA-3' presen [...]	NFIX
ENSG00000008513	ST3GAL1	1230.89	1265.84	1844.83	2073.38	2141.14	3012.24	8.32195	10.6689	11.7127	14.7493	15.8639	16.5032	10.38	15.78	0.6	1.73e-11	1.99e-10	no	up	CMP-N-acetylneuraminate-beta-galactosamide-alpha-2,3-sialyltransferase 1 [Homo sapiens]	RecName: Full=CMP-N-acetylneuraminate-beta-galactosamide-alpha-2,3-sialyltransferase 1; Short=Alpha 2,3-ST 1; Short=Beta-galactoside alpha-2,3-sialyltransferase 1;	ST3 beta-galactoside alpha-2,3-sialyltransferase 1; It may be responsible for the synthesis [...]	_
ENSG00000008516	MMP25	161.598	167.797	167.614	433.543	421.739	422.426	3.20524	3.48684	2.48959	9.10884	9.19551	7.71358	3.01	8.59	1.48	4.99e-14	7.5e-13	yes	up	matrix metalloproteinase-25 preproprotein [Homo sapiens]	RecName: Full=Matrix metalloproteinase-25; Short=MMP-25; AltName: Full=Leukolysin; AltName: Full=Membrane-type matrix metalloproteinase 6; Short=MT-MMP 6; Short=MT	matrix metallopeptidase 25; May activate progelatinase A	MMP25
ENSG00000008517	IL32	5894.31	6810.99	6445.14	5733.4	6632.97	6777.55	324.407	375.51	272.744	308.721	360.024	294.882	319.37	318.81	0	0.937	0.97	no	down	PREDICTED: interleukin-32 isoform X1 [Homo sapiens]	RecName: Full=Interleukin-32; Short=IL-32; AltName: Full=Natural killer cells protein 4; AltName: Full=Tumor necrosis factor alpha-inducing factor; Flags: Precurso	annotation not avaliable	_
ENSG00000008710	PKD1	3866.89	3728.83	3918.12	2983.62	2995.14	3444.97	57.4692	56.731	42.6532	44.4363	46.0271	40.4909	51.37	43.37	-0.24	0.0162	0.0364	no	down	RecName: Full=Polycystin-1; AltName: Full=Autosomal dominant polycystic kidney disease 1 protein; Flags: Precursor [Homo sapiens]	RecName: Full=Polycystin-1; AltName: Full=Autosomal dominant polycystic kidney disease 1 protein; Flags: Precursor [Homo sapiens]	polycystic kidney disease 1 (autosomal dominant); May be an ion-channel regulator. PKD1 and [...]	PKD1
ENSG00000008735	MAPK8IP2	25.2139	17.6629	25.6226	32.1143	40.3327	39.339	0.263401	0.183018	0.198413	0.340558	0.350513	0.303942	0.21	0.33	0.45	0.0173	0.0386	no	up	islet-brain 2 [Homo sapiens]	RecName: Full=C-Jun-amino-terminal kinase-interacting protein 2; Short=JIP-2; Short=JNK-interacting protein 2; AltName: Full=Islet-brain-2; Short=IB-2; AltName: Ful	mitogen-activated protein kinase 8 interacting protein 2; The JNK-interacting protein (JIP) [...]	MAPK8IP2, JIP2
ENSG00000008838	MED24	5948.18	5985.75	7032.33	3845.69	3800.04	4679.47	83.6263	87.0074	83.1886	57.8319	58.1557	59.5302	84.47	58.6	-0.53	5.19e-09	4.22e-08	no	down	PREDICTED: mediator of RNA polymerase II transcription subunit 24 isoform X6 [Homo sapiens]	RecName: Full=Mediator of RNA polymerase II transcription subunit 24; AltName: Full=Activator-recruited cofactor 100 kDa component; Short=ARC100; AltName: Full=Cof	mediator complex subunit 24	MED24
ENSG00000008853	RHOBTB2	595.964	561.286	719.567	956.404	931.158	1211.08	6.00759	5.93805	5.85954	8.16875	10.123	8.27126	5.93	8.8	0.56	6.99e-10	6.44e-09	no	up	KIAA0717 protein [Homo sapiens]	RecName: Full=Rho-related BTB domain-containing protein 2; AltName: Full=Deleted in breast cancer 2 gene protein; AltName: Full=p83 [Homo sapiens]	Rho-related BTB domain containing 2	RHOBTB1_2
ENSG00000008869	HEATR5B	1219.43	1255.04	2008.17	1159.13	1166.14	1946.34	6.4807	6.96179	8.19449	6.39317	6.58381	8.15069	7.31	7.14	-0.03	0.568	0.684	no	down	PREDICTED: HEAT repeat-containing protein 5B isoform X1 [Chlorocebus sabaeus]	RecName: Full=HEAT repeat-containing protein 5B [Homo sapiens]	HEAT repeat containing 5B	_
ENSG00000008952	SEC62	3917.32	3869.15	5433.05	4741.88	4682.97	6752.26	67.6962	69.5021	65.5408	80.7159	74.0307	77.6193	67.39	77.47	0.2	0.00576	0.0147	no	up	PREDICTED: LOW QUALITY PROTEIN: translocation protein SEC62 [Chlorocebus sabaeus]	RecName: Full=Translocation protein SEC62; AltName: Full=Translocation protein 1; Short=TP-1; Short=hTP-1 [Homo sapiens]	Translocation protein SEC62 (Translocation protein 1) (TP-1)	SEC62
ENSG00000008988	RPS20	23082.1	22581	24476	20636.4	20445.1	20966.7	2373.77	2255.29	2072.47	2055.33	2071.21	1851.47	2218.51	1979.89	-0.16	0.181	0.282	no	down	40S ribosomal protein S20 isoform 1 [Homo sapiens]	RecName: Full=40S ribosomal protein S20 [Rattus norvegicus]	Ribosomal protein S20 Fragment	_
ENSG00000009307	CSDE1	19300.1	19328.1	32162.7	14486.6	14400.5	23467.6	207.606	213.32	259.929	161.333	156.145	190.393	230.08	171.2	-0.43	0.000566	0.00187	no	down	cold shock domain-containing protein E1 isoform 4 [Homo sapiens]	RecName: Full=Cold shock domain-containing protein E1; AltName: Full=N-ras upstream gene protein; AltName: Full=Protein UNR [Homo sapiens]	NRAS-related protein Fragment	_
ENSG00000009335	UBE3C	3560.89	3771.02	5586.79	4121.67	4187.58	5914.9	26.269	28.3524	33.0097	31.797	31.397	35.5319	29.57	33.15	0.16	0.193	0.296	no	up	KIAA0010 [Homo sapiens]	RecName: Full=Ubiquitin-protein ligase E3C; AltName: Full=HectH2 [Homo sapiens]	ubiquitin protein ligase E3C; E3 ubiquitin-protein ligase that accepts ubiquitin from the E2 [...]	UBE3C
ENSG00000009413	REV3L	1064.71	992.064	1659.06	876.118	871.536	1528.6	4.23934	3.82268	4.35326	3.10511	3.0436	4.25411	4.16	3.54	-0.23	0.177	0.276	no	down	DNA polymerase zeta catalytic subunit isoform a [Homo sapiens]	RecName: Full=DNA polymerase zeta catalytic subunit; AltName: Full=Protein reversionless 3-like; Short=REV3-like; Short=hREV3 [Homo sapiens]	REV3-like, catalytic subunit of DNA polymerase zeta (yeast)	POLZ1, rev3
ENSG00000009694	TENM1	0	1.96254	8.54086	10.0357	10.5216	17.7962	0	0.00527734	0.0176258	0.0269853	0.0283025	0.0367529	0.01	0.03	0.27	0.0014	0.00421	no	up	teneurin-1 isoform 1 [Homo ODZ1 protein [Homo sapiens]	RecName: Full=Teneurin-1; Short=Ten-1; AltName: Full=Protein Odd Oz/ten-m homolog 1; AltName: Full=Tenascin-M1; Short=Ten-m1; AltName: Full=Teneurin transmembrane p	odz, odd Oz/ten-m homolog 1(Drosophila)	_
ENSG00000009709	PAX7	0	0	1.06761	0	0	0	0	0	0.00529798	0	0	0	0	0	0	1	1	no	no change	paired box protein Pax-7 isoform 3 [Homo sapiens]	RecName: Full=Paired box protein Pax-7 [Mus musculus]	PAX7 (Fragment)	PAX3_7
ENSG00000009724	MASP2	40.113	29.4381	38.4339	16.0571	15.7823	31.8459	0.633368	0.465333	0.470088	0.251628	0.249706	0.38975	0.52	0.31	-0.61	0.0104	0.0247	no	down	mannan-binding lectin serine protease 2 isoform 1 preproprotein [Homo sapiens]	RecName: Full=Mannan-binding lectin serine protease 2; AltName: Full=MBL-associated serine protease 2; AltName: Full=Mannose-binding protein-associated serine pro	mannan-binding lectin serine peptidase 2; Serum protease that plays an important role in the [...]	MASP2
ENSG00000009765	IYD	0	0	0	0	0	0	0	0	0	0	0	0	0	0	0	1	1	no	no change	iodotyrosine dehalogenase 1 isoform 2 [Homo sapiens]	RecName: Full=Iodotyrosine dehalogenase 1; Short=IYD-1; Flags: Precursor [Homo sapiens]	iodotyrosine deiodinase; Catalyzes the oxidative NADPH-dependent deiodination of monoiodotyr [...]	IYD, DEHAL1
ENSG00000009780	FAM76A	189.104	229.617	342.702	221.789	214.815	343.748	4.23808	5.14082	5.86445	4.22795	4.57519	5.6515	5.16	4.89	-0.07	0.837	0.901	no	down	protein FAM76A isoform 3 [Homo PREDICTED: protein FAM76A-like isoform 5 [Macaca mulatta]	RecName: Full=Protein FAM76A [Homo sapiens]	family with sequence similarity 76, member A	_
ENSG00000009790	TRAF3IP3	371.331	420.965	487.896	757.696	811.914	913.227	7.82175	9.17949	8.90232	16.2674	17.7312	16.8595	8.66	16.94	0.96	4.87e-13	6.64e-12	no	up	unnamed protein product [Homo sapiens]	RecName: Full=TRAF3-interacting JNK-activating modulator; AltName: Full=TRAF3-interacting protein 3 [Homo sapiens]	_	_
ENSG00000009830	POMT2	579.919	619.181	748.393	392.396	407.711	518.9	6.24674	8.08432	7.33654	4.17518	5.3359	5.05458	7.23	4.87	-0.56	6.3e-06	3.13e-05	no	down	putative protein O-mannosyltransferase variant [Homo sapiens]	RecName: Full=Protein O-mannosyl-transferase 2; AltName: Full=Dolichyl-phosphate-mannose--protein mannosyltransferase 2 [Homo sapiens]	protein-O-mannosyltransferase 2; Transfers mannosyl residues to the hydroxyl group of serine [...]	POMT
ENSG00000009844	VTA1	2246.33	2124.45	3113.14	2048.29	2092.91	3000.07	53.9039	51.4345	55.3125	49.6536	49.1812	54.3378	53.72	51.35	-0.06	0.501	0.621	no	down	vacuolar protein sorting-associated protein VTA1 homolog isoform a [Homo sapiens]	RecName: Full=Vacuolar protein sorting-associated protein VTA1 homolog; AltName: Full=Dopamine-responsive gene 1 protein; Short=DRG-1; AltName: Full=LYST-interactin	Vps20-associated 1 homolog (S. cerevisiae); Involved in the endosomal multivesicular bodies [...]	VTA1, LIP5
ENSG00000009950	MLXIPL	0	0	2.13521	2.00714	3.50719	2.80993	0	0	0.0343872	0.127573	0.129834	0.0391431	0.01	0.09	0	1	1	no	no change	PREDICTED: carbohydrate-responsive element-binding protein isoform X1 [Homo sapiens]	RecName: Full=Carbohydrate-responsive element-binding protein; Short=ChREBP; AltName: Full=Class D basic helix-loop-helix protein 14; Short=bHLHd14; AltName: Full=	MLX interacting protein-like; Transcriptional repressor. Binds to the canonical and non-cano [...]	MLX
ENSG00000009954	BAZ1B	7145.84	6975.85	10609.9	6887.51	6814.47	9886.26	44.6587	43.1408	50.9187	42.756	42.3342	47.3295	46.68	44.43	-0.07	0.527	0.646	no	down	tyrosine-protein kinase BAZ1B [Homo BAZ1B_HUMAN RecName: Full=Tyrosine-protein kinase BAZ1B; AltName: Full=Bromodomain adjacent to zinc f	RecName: Full=Tyrosine-protein kinase BAZ1B; AltName: Full=Bromodomain adjacent to zinc finger domain protein 1B; AltName: Full=Williams syndrome transcription fac	bromodomain adjacent to zinc finger domain, 1B; Atypical tyrosine-protein kinase that plays [...]	BAZ1B, WSTF
ENSG00000010017	RANBP9	2233.72	2211.78	3072.57	2247.98	2260.38	3235.16	28.7443	27.0551	29.7425	27.5389	28.6224	31.0032	28.63	29.23	0.03	0.738	0.824	no	up	ran-binding protein 9 [Homo sapiens]	RecName: Full=Ran-binding protein 9; Short=RanBP9; AltName: Full=BPM-L; AltName: Full=BPM90; AltName: Full=Ran-binding protein M; Short=RanBPM; AltName: Full=RanBP	RAN binding protein 9; May act as an adapter protein to couple membrane receptors to intrace [...]	_
ENSG00000010030	ETV7	6.87651	2.94381	1.06761	1.00357	0.876797	5.61986	0.202745	0.0861799	0.0284102	0.0293779	0.0296081	0.130782	0.1	0.07	0	1	1	no	no change	transcription factor ETV7 isoform 4 [Homo sapiens]	RecName: Full=Transcription factor ETV7; AltName: Full=ETS translocation variant 7; AltName: Full=ETS-related protein Tel2; AltName: Full=Tel-related Ets factor; Al	ets variant 7; Transcriptional repressor; binds to the DNA sequence 5'- CCGGAAGT-3'. Isoform [...]	ETV6_7, yan
ENSG00000010072	SPRTN	616.594	577.968	869.032	651.318	685.655	910.417	9.07416	9.22232	11.289	11.0182	9.22452	9.32957	10	9.81	-0.03	0.304	0.424	no	down	sprT-like domain-containing protein Spartan isoform b [Homo sapiens]	RecName: Full=SprT-like domain-containing protein Spartan; AltName: Full=DNA damage protein targeting VCP; Short=DVC1; AltName: Full=Protein with SprT-like domain	_	_
ENSG00000010165	METTL13	2064.1	2051.84	3015.99	1817.47	1826.37	2522.38	27.8106	29.467	31.9854	25.2351	26.8733	27.4677	29.97	26.61	-0.17	0.0506	0.097	no	down	KIAA0859 protein [Homo sapiens]	RecName: Full=Methyltransferase-like protein 13 [Homo sapiens]	methyltransferase like 13	_
ENSG00000010219	DYRK4	515.738	562.268	659.781	390.389	370.885	460.828	33.7836	35.143	35.501	23.5391	19.8993	24.1516	34.88	22.68	-0.62	0.000107	0.000414	no	down	dual-specificity tyrosine-(Y)-phosphorylation regulated kinase 4, isoform CRA_b [Homo sapiens]	RecName: Full=Dual specificity tyrosine-phosphorylation-regulated kinase 4 [Homo sapiens]	dual-specificity tyrosine-(Y)-phosphorylation regulated kinase 4; Possible non-essential rol [...]	DYRK2_3_4
ENSG00000010244	ZNF207	9148.05	9232.77	13077.1	7061.13	7061.72	10169.1	161.976	162.995	174.278	123.99	122.402	133.59	167.16	127.29	-0.39	0.000258	0.000923	no	down	BUB3-interacting and GLEBS motif-containing protein ZNF207 isoform c [Homo sapiens]	RecName: Full=Zinc finger protein 207	zinc finger protein 207	_
ENSG00000010256	UQCRC1	8274.73	8112.16	10707	6398.77	6290.14	8506.59	290.986	275.868	277.138	221.134	204.528	235.089	280.93	221.6	-0.34	0.000333	0.00116	no	down	cytochrome b-c1 complex subunit 1, mitochondrial precursor [Homo sapiens]	RecName: Full=Cytochrome b-c1 complex subunit 1, mitochondrial; AltName: Full=Complex III subunit 1; AltName: Full=Core protein I; AltName: Full=Ubiquinol-cytochrom	ubiquinol-cytochrome c reductase core protein I; This is a component of the ubiquinol-cytoch [...]	QCR1, UQCRC1
ENSG00000010270	STARD3NL	1159.84	1148.09	1740.2	1382.92	1280.12	1821.77	30.1316	29.5709	36.3446	36.452	33.9789	37.9377	32.43	36.29	0.16	0.173	0.272	no	up	STARD3 N-terminal like, isoform CRA_b [Homo sapiens]	RecName: Full=MLN64 N-terminal domain homolog; AltName: Full=STARD3 N-terminal-like protein [Homo sapiens]	STARD3 N-terminal like	_
ENSG00000010278	CD9	5.73042	6.86889	16.0141	23.0821	27.1807	32.7825	0.219565	0.293967	0.483703	0.882673	1.01635	1.04304	0.35	0.99	1.28	2.61e-05	0.000114	yes	up	CD9 antigen [Homo sapiens]	RecName: Full=CD9 antigen; AltName: Full=5H9 antigen; AltName: Full=Cell growth-inhibiting gene 2 protein; AltName: Full=Leukocyte antigen MIC3; AltName: Full=Motility	CD9 molecule; Involved in platelet activation and aggregation. Regulates paranodal junction [...]	CD9, TSPAN29
ENSG00000010282	HHATL	0	0	0	0	0	0	0	0	0	0	0	0	0	0	0	1	1	no	no change	protein-cysteine N-palmitoyltransferase HHAT-like protein [Homo sapiens]	RecName: Full=Protein-cysteine N-palmitoyltransferase HHAT-like protein; AltName: Full=Glycerol uptake/transporter homolog; AltName: Full=Hedgehog acyltransferase-	hedgehog acyltransferase-like; Negatively regulates N-terminal palmitoylation of SHH by HHAT [...]	_
ENSG00000010292	NCAPD2	11412.7	11442.6	14841.9	9695.5	9658.79	13427.7	114.62	113.212	113.167	106.704	99.9555	105.99	113.62	104.38	-0.12	0.0344	0.0696	no	down	KIAA0159 [Homo sapiens]	RecName: Full=Condensin complex subunit 1; AltName: Full=Chromosome condensation-related SMC-associated protein 1; AltName: Full=Chromosome-associated protein D2;	non-SMC condensin I complex, subunit D2; Regulatory subunit of the condensin complex, a comp [...]	YCS4, CNAP1, CAPD2
ENSG00000010295	IFFO1	563.874	554.417	628.821	955.4	959.216	1082.76	8.2047	8.28707	7.49886	13.8958	14.3649	12.7046	7.95	13.57	0.76	2.25e-09	1.93e-08	no	up	intermediate filament family orphan 1 isoform 4 [Homo sapiens]	RecName: Full=Intermediate filament family orphan 1; AltName: Full=Tumor antigen HOM-TES-103 [Homo sapiens]	intermediate filament family orphan 1	_
ENSG00000010310	GIPR	24.0678	28.4568	22.4197	224.8	272.684	248.21	0.597902	0.623128	0.294043	4.65655	5.33857	4.02871	0.49	4.62	3.01	1.98e-42	1.52e-40	yes	up	gastric inhibitory polypeptide receptor precursor [Homo sapiens]	RecName: Full=Gastric inhibitory polypeptide receptor; Short=GIP-R; AltName: Full=Glucose-dependent insulinotropic polypeptide receptor; Flags: Precursor [Homo sapie	gastric inhibitory polypeptide receptor; This is a receptor for GIP. The activity of this re [...]	GIPR
ENSG00000010318	PHF7	346.118	379.751	449.463	208.743	194.649	238.844	10.3564	11.3648	12.6346	6.62205	5.87375	6.27092	11.56	6.26	-0.88	3.53e-09	2.95e-08	no	down	PHD finger protein 7 isoform 1 [Homo sapiens]	RecName: Full=PHD finger protein 7; AltName: Full=Testis development protein NYD-SP6 [Homo sapiens]	PHD finger protein 7; May play a role in spermatogenesis	_
ENSG00000010319	SEMA3G	437.804	419.002	447.327	308.096	327.045	362.481	3.8068	4.04944	3.59839	2.95035	3.24721	2.6628	3.8	2.93	-0.36	0.0097	0.0232	no	down	semaphorin-3G precursor [Homo SEM3G_HUMAN RecName: Full=Semaphorin-3G; AltName: Full=Semaphorin sem2; Flags: Precursor [Homo sapiens]	RecName: Full=Semaphorin-3G; AltName: Full=Semaphorin sem2; Flags: Precursor [Homo sapiens]	sema domain, immunoglobulin domain (Ig), short basic domain, secreted, (semaphorin) 3G; Has [...]	SEMA3
ENSG00000010322	NISCH	2672.67	2626.86	2978.62	3552.64	3465.1	4268.28	25.7894	26.4789	21.4604	36.2092	34.1853	31.0969	24.28	33.58	0.47	0.000109	0.000421	no	up	nischarin, isoform CRA_a [Homo sapiens]	RecName: Full=Nischarin; AltName: Full=Imidazoline receptor 1; Short=I-1; Short=IR1; AltName: Full=Imidazoline receptor antisera-selected protein; Short=hIRAS; Al	_	_
ENSG00000010327	STAB1	0	0.98127	2.13521	22.0786	28.0575	19.6695	0	0.0145821	0.0255994	0.406886	0.183252	0.102696	0.01	0.22	1.48	2.06e-12	2.62e-11	yes	up	KIAA0246 protein [Homo sapiens]	RecName: Full=Stabilin-1; AltName: Full=Fasciclin, EGF-like, laminin-type EGF-like and link domain-containing scavenger receptor 1; Short=FEEL-1; AltName: Full=MS	stabilin 1; Acts as a scavenger receptor for acetylated low density lipoprotein. Binds to bo [...]	_
ENSG00000010361	FUZ	49.2816	69.6702	72.5973	69.2464	47.347	46.8321	1.58431	2.29097	2.1393	2.24705	1.42337	1.57333	2.02	1.73	-0.21	0.471	0.594	no	down	protein fuzzy homolog isoform 1 [Homo sapiens]	RecName: Full=Protein fuzzy homolog [Homo sapiens]	fuzzy homolog (Drosophila)	_
ENSG00000010379	SLC6A13	0	0.98127	0	3.01071	6.13758	0.936643	0	0.0198691	0	0.0609624	0.150563	0.0148994	0.01	0.07	0	1	1	no	no change	PREDICTED: sodium- and chloride-dependent GABA transporter 2 isoform X1 [Homo sapiens]	RecName: Full=Sodium- and chloride-dependent GABA transporter 2; Short=GAT-2; AltName: Full=Solute carrier family 6 member 13 [Homo sapiens]	solute carrier family 6 (neurotransmitter transporter, GABA), member 13; Terminates the acti [...]	SLC6A6S
ENSG00000010404	IDS	1031.06	1113.54	1402.94	2685.4	2795.86	3582.57	11.4952	11.7313	10.7254	27.4685	29.4663	25.9682	11.26	27.48	1.28	1.45e-36	8.34e-35	yes	up	iduronate 2-sulfatase isoform a preproprotein [Homo sapiens]	RecName: Full=Iduronate 2-sulfatase; AltName: Full=Alpha-L-iduronate sulfate sulfatase; Short=Idursulfase; Contains: RecName: Full=Iduronate 2-sulfatase 42 kDa chain;	iduronate 2-sulfatase; Required for the lysosomal degradation of heparan sulfate and dermata [...]	IDS
ENSG00000010438	PRSS3	0	0	0	0	0	0.936643	0	0	0	0	0	0.0520504	0	0.02	0	1	1	no	no change	trypsin-3 isoform 3 preproprotein [Homo sapiens]	RecName: Full=Trypsin-3; AltName: Full=Brain trypsinogen; AltName: Full=Mesotrypsinogen; AltName: Full=Serine protease 3; AltName: Full=Serine protease 4; AltName:	protease, serine, 3	_
ENSG00000010539	ZNF200	711.719	687.87	976.861	802.857	833.834	1246.67	11.0342	11.3623	11.2967	12.424	13.0723	13.6534	11.24	13.1	0.22	0.0256	0.0542	no	up	zinc finger protein 200 variant [Homo sapiens]	RecName: Full=Zinc finger protein 200 [Homo sapiens]	zinc finger protein 200; Could have a role in spermatogenesis	KRAB
ENSG00000010610	CD4	6427.24	6125.09	8017.73	8472.15	8594.36	10807.9	95.578	91.1213	93.981	122.039	122.083	121.277	93.6	121.75	0.38	1.95e-05	8.82e-05	no	up	PREDICTED: T-cell surface glycoprotein CD4 [Pan paniscus]	RecName: Full=T-cell surface glycoprotein CD4; AltName: Full=T-cell surface antigen T4/Leu-3; AltName: CD_antigen=CD4; Flags: Precursor [Homo sapiens]	CD4 molecule; Accessory protein for MHC class-II antigen/T-cell receptor interaction. May re [...]	CD4
ENSG00000010626	LRRC23	50.5795	52.7845	50.523	60.259	65.7975	80.5973	1.80489	1.89262	1.35159	2.29536	2.31165	2.2947	1.65	2.3	0.45	0.0776	0.139	no	up	leucine-rich repeat-containing protein 23 isoform a [Homo sapiens]	RecName: Full=Leucine-rich repeat-containing protein 23; AltName: Full=Leucine-rich protein B7 [Homo sapiens]	leucine rich repeat containing 23	_
ENSG00000010671	BTK	5968.81	6077.98	8023.07	4467.9	4665.44	5910.22	93.6604	94.9076	95.8883	75.1813	76.6611	79.7375	94.92	77.42	-0.29	3.91e-05	0.000166	no	down	tyrosine-protein kinase BTK isoform 3 [Homo sapiens]	RecName: Full=Tyrosine-protein kinase BTK; AltName: Full=Agammaglobulinemia tyrosine kinase; Short=ATK; AltName: Full=B-cell progenitor kinase; Short=BPK; AltName: Ful	Bruton agammaglobulinemia tyrosine kinase; Plays a crucial role in B-cell ontogeny. Transien [...]	BTK
ENSG00000010704	HFE	0	0	2.13521	0	0	1.87329	0	0	0.136835	0	0	0.0437939	0.05	0.02	0	1	1	no	no change	hereditary hemochromatosis protein isoform 1 precursor [Homo sapiens]	RecName: Full=Hereditary hemochromatosis protein; AltName: Full=HLA-H; Flags: Precursor [Homo sapiens]	hemochromatosis; Binds to transferrin receptor (TFR) and reduces its affinity for iron-loade [...]	_
ENSG00000010803	SCMH1	2579.84	2570.93	3174	1431.09	1534.39	1875.16	41.6025	42.6476	41.8455	23.7373	24.1803	22.6636	42.01	23.45	-0.84	1.98e-13	2.81e-12	no	down	PREDICTED: polycomb protein SCMH1 isoform 4 [Pan troglodytes]	RecName: Full=Polycomb protein SCMH1; AltName: Full=Sex comb on midleg homolog 1 [Homo sapiens]	sex comb on midleg homolog 1 (Drosophila)	SCMH1
ENSG00000010810	FYN	17.1913	23.5505	23.4874	198.707	181.497	256.64	1.06788	0.993889	1.22523	5.55893	6.13163	6.8717	1.11	6.25	2.39	1.14e-52	1.2e-50	yes	up	PREDICTED: tyrosine-protein kinase Fyn isoform X1 [Mus musculus]	RecName: Full=Tyrosine-protein kinase Fyn; AltName: Full=Proto-oncogene Syn; AltName: Full=Proto-oncogene c-Fyn; AltName: Full=Src-like kinase; Short=SLK; AltName: Ful	FYN oncogene related to SRC, FGR, YES	FYN
ENSG00000010818	HIVEP2	694.527	683.945	986.469	1157.12	1137.21	1537.03	2.51178	2.47507	2.73271	7.77408	4.10116	9.61931	2.59	7.39	1.48	6.41e-10	5.91e-09	yes	up	MBP-2 (MHC Binding Protein-2) [Homo sapiens]	RecName: Full=Transcription factor HIVEP2; AltName: Full=Human immunodeficiency virus type I enhancer-binding protein 2; Short=HIV-EP2; AltName: Full=MHC-binding pr	human immunodeficiency virus type I enhancer binding protein 2; This protein specifically bi [...]	HIVEP
ENSG00000010932	FMO1	0	0	0	1.00357	0	0.936643	0	0	0	0.0196953	0	0.272511	0	0.11	0	1	1	no	no change	dimethylaniline monooxygenase [N-oxide-forming]	RecName: Full=Dimethylaniline monooxygenase [N-oxide-forming]	flavin containing monooxygenase 1; This protein is involved in the oxidative metabolism of a [...]	FMO
ENSG00000011007	TCEB3	2276.12	2166.64	2866.53	1928.86	1924.57	2523.32	30.8352	28.9475	29.2295	25.3108	25.3917	24.3767	29.63	24.97	-0.25	0.0527	0.1	no	down	transcription elongation factor B polypeptide 3 [Homo sapiens]	RecName: Full=Transcription elongation factor B polypeptide 3; AltName: Full=Elongin 110 kDa subunit; AltName: Full=Elongin-A; Short=EloA; AltName: Full=RNA polym	transcription elongation factor B (SIII), polypeptide 3 (110kDa, elongin A); SIII, also know [...]	TCEB3, ELOA
ENSG00000011009	LYPLA2	2359.79	2344.25	2513.15	2657.46	2561.12	2794.94	59.8176	61.1522	49.3964	68.136	66.0351	54.4936	56.09	62.13	0.15	0.255	0.37	no	up	PREDICTED: acyl-protein thioesterase 2 isoform X5 [Mustela putorius furo]	RecName: Full=Acyl-protein thioesterase 2; Short=APT-2; AltName: Full=Lysophospholipase II; Short=LPL-II; Short=LysoPLA II [Homo sapiens]	lysophospholipase II	LYPLA2
ENSG00000011021	CLCN6	601.694	610.267	754.798	421.5	403.327	512.344	5.2507	5.903	5.18066	3.83298	3.44627	3.73328	5.42	3.68	-0.55	9.1e-06	4.39e-05	no	down	chloride transport protein 6 isoform 2 [Homo sapiens]	RecName: Full=Chloride transport protein 6; AltName: Full=Chloride channel protein 6; Short=ClC-6 [Homo sapiens]	chloride channel 6; Chloride transport protein, initially identified as voltage-gated chlori [...]	CLCN6
ENSG00000011028	MRC2	8460.4	8259.35	8571.82	11295.2	11204.6	13068	69.2691	64.5268	45.962	98.5257	89.5806	79.0786	58.6	88.16	0.59	0.000123	0.00047	no	up	PREDICTED: LOW QUALITY PROTEIN: C-type mannose receptor 2 [Chlorocebus sabaeus]	RecName: Full=C-type mannose receptor 2; AltName: Full=C-type lectin domain family 13 member E; AltName: Full=Endocytic receptor 180; AltName: Full=Macrophage mann	mannose receptor, C type 2; May play a role as endocytotic lectin receptor displaying calciu [...]	MRC
ENSG00000011052	NME1-NME2	826.093	773.018	824.03	445.11	467.218	530.194	37.9716	35.1797	30.0526	20.255	21.4083	19.6742	33.99	20.38	-0.74	1.28e-07	8.55e-07	no	down	NME1-NME2 protein [Homo sapiens]	RecName: Full=Nucleoside diphosphate kinase B; Short=NDK B; Short=NDP kinase B; AltName: Full=C-myc purine-binding transcription factor PUF; AltName: Full=Histidine p	NME1-NME2 readthrough; Major role in the synthesis of nucleoside triphosphates other than AT [...]	ndk, NME
ENSG00000011083	SLC6A7	0	0	0	0	0	0.936643	0	0	0	0	0	0.0115067	0	0	0	1	1	no	no change	sodium-dependent proline transporter [Homo sapiens]	RecName: Full=Sodium-dependent proline transporter; AltName: Full=Solute carrier family 6 member 7 [Homo sapiens]	solute carrier family 6 (neurotransmitter transporter, L-proline), member 7; Terminates the [...]	SLC6A5S
ENSG00000011105	TSPAN9	48.1356	52.9886	83.2734	237.846	235.858	329.698	0.621825	0.443799	1.61434	3.25352	3.14064	3.83183	0.96	3.45	1.74	4.79e-33	2.44e-31	yes	up	PREDICTED: tetraspanin-9 isoform X1 [Macaca fascicularis]	RecName: Full=Tetraspanin-9; Short=Tspan-9; AltName: Full=Tetraspan NET-5 [Homo sapiens]	tetraspanin 9	TSPAN9
ENSG00000011114	BTBD7	794.237	776.184	1170.1	803.861	803.146	1394.66	6.3708	9.01263	5.82314	9.42337	6.27706	7.1555	6.95	7.58	0.12	0.406	0.53	no	up	KIAA1525 protein [Homo sapiens]	RecName: Full=BTB/POZ domain-containing protein 7 [Homo sapiens]	BTB (POZ) domain containing 7	BTBD7
ENSG00000011132	APBA3	461.222	472.972	385.406	611.175	602.359	572.289	13.0731	15.3973	8.0501	14.5422	17.06	12.5925	11.78	14.54	0.3	0.032	0.0656	no	up	amyloid beta (A4) precursor protein-binding, family A, member 3 variant [Homo sapiens]	RecName: Full=Amyloid beta A4 precursor protein-binding family A member 3; AltName: Full=Adapter protein X11gamma; AltName: Full=Neuron-specific X11L2 protein; AltN	_	_
ENSG00000011143	MKS1	507.716	536.755	668.322	372.325	401.573	465.511	10.5812	16.6741	11.9365	10.3649	9.97739	10.2098	12.96	10.19	-0.34	0.000359	0.00124	no	down	Meckel syndrome type 1 protein isoform 1 [Homo sapiens]	RecName: Full=Meckel syndrome type 1 protein [Homo sapiens]	Meckel syndrome, type 1; May be related to the ciliary basal body	_
ENSG00000011198	ABHD5	184.52	190.366	290.389	223.796	230.598	308.155	4.8197	5.31561	6.05389	5.85282	6.29229	6.09087	5.46	6.08	0.15	0.176	0.275	no	up	PREDICTED: 1-acylglycerol-3-phosphate O-acyltransferase ABHD5 [Mustela putorius furo]	RecName: Full=1-acylglycerol-3-phosphate O-acyltransferase ABHD5; AltName: Full=Abhydrolase domain-containing protein 5; AltName: Full=Lipid droplet-binding protei	abhydrolase domain containing 5; Lysophosphatidic acid acyltransferase which functions in ph [...]	ABHD5, CGI-58
ENSG00000011201	ANOS1	0	0	1.06761	0	0	0.936643	0	0	0.00461322	0	0	0.00405347	0	0	0	1	1	no	no change	anosmin-1 precursor [Homo sapiens]	RecName: Full=Anosmin-1; AltName: Full=Adhesion molecule-like X-linked; AltName: Full=Kallmann syndrome protein; Flags: Precursor [Homo sapiens]	Kallmann syndrome 1 sequence; May be an adhesion-like molecule with anti-protease activity	_
ENSG00000011243	AKAP8L	3433.67	3512.95	3459.05	2963.55	2853.1	2922.33	75.0164	75.7052	60.5224	72.7368	67.3219	57.3659	69.48	65.05	-0.09	0.076	0.136	no	down	PREDICTED: A-kinase anchor protein 8-like isoform 1 [Gorilla gorilla gorilla]	RecName: Full=A-kinase anchor protein 8-like; Short=AKAP8-like protein; AltName: Full=Helicase A-binding protein 95; Short=HAP95; AltName: Full=Homologous to AKAP	A kinase (PRKA) anchor protein 8-like; Could play a role in constitutive transport element ( [...]	AKAP8L, HA95
ENSG00000011258	MBTD1	1801.65	1766.29	2693.57	1527.44	1501.95	2214.22	12.5989	12.386	15.28	10.8067	10.3392	13.3357	13.6	11.66	-0.22	0.0213	0.0462	no	down	PREDICTED: MBT domain-containing protein 1 [Pan paniscus]	RecName: Full=MBT domain-containing protein 1 [Homo sapiens]	mbt domain containing 1	_
ENSG00000011260	UTP18	3155.17	3128.29	4576.83	2297.18	2281.43	3137.75	68.2447	66.9124	76.5056	48.8607	48.8491	52.727	71.12	50.38	-0.5	2.85e-06	1.51e-05	no	down	WD repeat domain 50 [Homo sapiens]	RecName: Full=U3 small nucleolar RNA-associated protein 18 homolog; AltName: Full=WD repeat-containing protein 50 [Homo sapiens]	UTP18, small subunit (SSU) processome component, homolog (yeast); Involved in nucleolar proc [...]	UTP18
ENSG00000011275	RNF216	2908.76	2695.55	3422.75	2530	2519.91	3250.15	23.2622	21.2411	22.4763	23.4749	19.3914	20.2596	22.34	20.97	-0.09	0.222	0.332	no	down	E3 ubiquitin-protein ligase RNF216 isoform b [Homo sapiens]	RecName: Full=E3 ubiquitin-protein ligase RNF216; AltName: Full=RING finger protein 216; AltName: Full=Triad domain-containing protein 3; AltName: Full=Ubiquitin-c	Putative uncharacterized protein DKFZp469E015 (Fragment)	RNF216
ENSG00000011295	TTC19	1622.86	1781.99	2308.17	2080.4	2034.17	2866.13	34.2134	31.4849	23.4386	44.0199	42.1492	30.7797	29.12	38.24	0.39	0.00764	0.0187	no	up	tetratricopeptide repeat protein 19, mitochondrial isoform 2 [Homo sapiens]	RecName: Full=Tetratricopeptide repeat protein 19, mitochondrial; Short=TPR repeat protein 19; Flags: Precursor [Homo sapiens]	tetratricopeptide repeat domain 19	TTC19
ENSG00000011304	PTBP1	32908.7	32229.8	36347.8	19582.7	19463.1	23067.6	457.988	437.436	423.905	284.358	261.535	277.492	438.26	274.74	-0.67	2.58e-10	2.52e-09	no	down	polypyrimidine tract-binding protein 1 isoform c variant [Homo sapiens]	RecName: Full=Polypyrimidine tract-binding protein 1; Short=PTB; AltName: Full=57 kDa RNA-binding protein PPTB-1; AltName: Full=Heterogeneous nuclear ribonucleoprote	polypyrimidine tract binding protein 1; Plays a role in pre-mRNA splicing. Binds to the poly [...]	PTBP1, PTB
ENSG00000011332	DPF1	183.374	169.76	172.952	156.557	145.548	165.786	4.41685	3.60575	3.09703	3.89179	3.31017	2.76118	3.65	3.27	-0.15	0.344	0.466	no	down	zinc finger protein neuro-d4 isoform d [Homo sapiens]	RecName: Full=Zinc finger protein neuro-d4; AltName: Full=BRG1-associated factor 45B; Short=BAF45B; AltName: Full=D4, zinc and double PHD fingers family 1	Zinc finger protein neuro-d4 (D4, zinc and double PHD fingers family 1); May have an importa [...]	_
ENSG00000011347	SYT7	19.4834	30.4194	17.0817	13.0464	16.6591	19.6695	0.494447	0.301258	0.0975306	0.123988	0.174343	0.117663	0.28	0.14	-0.68	0.258	0.373	no	down	synaptotagmin-7 isoform 2 [Homo PREDICTED: synaptotagmin-7 isoform 1 [Gorilla gorilla gorilla]	RecName: Full=Synaptotagmin-7; AltName: Full=IPCA-7; AltName: Full=Prostate cancer-associated protein 7; AltName: Full=Synaptotagmin VII; Short=SytVII [Homo sapien	synaptotagmin VII; May be involved in Ca(2+)-dependent exocytosis of secretory vesicles thro [...]	_
ENSG00000011376	LARS2	2476.69	2554.25	3512.43	1539.48	1578.23	2171.14	23.2743	23.5037	24.1911	14.8921	15.0386	14.6207	23.71	14.83	-0.67	4.25e-11	4.58e-10	no	down	KIAA0028 [Homo sapiens]	RecName: Full=Probable leucine--tRNA ligase, mitochondrial; AltName: Full=Leucyl-tRNA synthetase; Short=LeuRS; Flags: Precursor [Homo sapiens]	leucyl-tRNA synthetase 2, mitochondrial	LARS, leuS
ENSG00000011405	PIK3C2A	609.717	586.799	988.604	535.907	614.635	942.263	3.41447	3.16561	8.1405	2.84928	4.24047	3.97116	5.21	3.71	-0.48	0.659	0.761	no	down	phosphatidylinositol 4-phosphate 3-kinase C2 domain-containing subunit alpha [Homo sapiens]	RecName: Full=Phosphatidylinositol 4-phosphate 3-kinase C2 domain-containing subunit alpha; Short=PI3K-C2-alpha; Short=PtdIns-3-kinase C2 subunit alpha; AltName:	phosphoinositide-3-kinase, class 2, alpha polypeptide; Phosphorylates PtdIns, PtdIns4P and P [...]	PIK3C2
ENSG00000011422	PLAUR	1670.99	1698.58	1627.03	2386.49	2297.21	2505.52	53.5118	52.3537	40.4354	73.6238	72.4922	62.8091	47.98	69.02	0.52	0.000337	0.00117	no	up	urokinase plasminogen activator surface receptor isoform 3 precursor [Homo sapiens]	RecName: Full=Urokinase plasminogen activator surface receptor; Short=U-PAR; Short=uPAR; AltName: Full=Monocyte activation antigen Mo3; AltName: CD_antigen=CD87; Flag	plasminogen activator, urokinase receptor; Acts as a receptor for urokinase plasminogen acti [...]	PLAUR
ENSG00000011426	ANLN	1998.77	2044.97	3244.46	3046.84	3116.14	4823.71	30.7006	28.1619	23.3976	31.6193	33.8924	36.7458	27.04	34.33	0.34	1e-06	5.74e-06	no	up	actin-binding protein anillin isoform 1 [Homo sapiens]	RecName: Full=Actin-binding protein anillin [Homo sapiens]	anillin, actin binding protein; Required for cytokinesis. Essential for the structural integ [...]	ANLN
ENSG00000011451	WIZ	3771.76	3583.6	3412.07	2710.65	2885.54	2709.71	34.973	32.4654	24.6754	26.1131	28.3492	19.8734	30.13	24.33	-0.31	0.0165	0.037	no	down	protein Wiz [Homo sapiens]	RecName: Full=Protein Wiz; AltName: Full=Widely-interspaced zinc finger-containing protein; AltName: Full=Zinc finger protein 803 [Homo sapiens]	widely interspaced zinc finger motifs; May link EHMT1 and EHMT2 histone methyltransferases t [...]	_
ENSG00000011454	RABGAP1	656.707	681.001	1058	901.207	935.542	1313.17	5.44673	5.35322	7.24656	7.11182	7.95729	8.64366	6.13	7.97	0.37	0.00116	0.00356	no	up	rab GTPase-activating protein 1 [Homo sapiens]	RecName: Full=Rab GTPase-activating protein 1; AltName: Full=GAP and centrosome-associated protein; AltName: Full=Rab6 GTPase-activating protein GAPCenA [Homo sap	RAB GTPase activating protein 1	_
ENSG00000011465	DCN	0	0	2.13521	0	0	0	0	0	0.122119	0	0	0	0.05	0	0	1	1	no	no change	decorin isoform a preproprotein [Homo sapiens]	RecName: Full=Decorin; AltName: Full=Bone proteoglycan II; AltName: Full=PG-S2; AltName: Full=PG40; Flags: Precursor [Homo sapiens]	Decorin Precursor (Bone proteoglycan II)(PG-S2); May affect the rate of fibrils formation (B [...]	DCN
ENSG00000011478	QPCTL	485.94	489.654	519.925	316.125	339.32	389.643	8.57665	9.18016	7.33334	6.00732	5.94914	5.52838	8.27	5.8	-0.5	0.000303	0.00107	no	down	glutaminyl-peptide cyclotransferase-like protein isoform 1 [Homo sapiens]	RecName: Full=Glutaminyl-peptide cyclotransferase-like protein; AltName: Full=Golgi-resident glutaminyl-peptide cyclotransferase; AltName: Full=isoQC; Short=gQC [	glutaminyl-peptide cyclotransferase-like	_
ENSG00000011485	PPP5C	7483.93	7553.81	7815.95	5476.49	5525.57	6083.5	147.592	147.28	118.718	108.547	109.575	93.5021	136.05	102.94	-0.4	0.000762	0.00243	no	down	protein phosphatase 5, catalytic subunit variant [Homo sapiens]	RecName: Full=Serine/threonine-protein phosphatase 5; Short=PP5; AltName: Full=Protein phosphatase T; Short=PP-T; Short=PPT [Homo sapiens]	_	PPP5C
ENSG00000011523	CEP68	582.211	645.676	859.424	723.575	739.14	942.263	3.78367	4.74205	4.2907	4.70427	4.78513	4.88535	4.27	4.8	0.16	0.082	0.146	no	up	KIAA0582 protein [Homo sapiens]	RecName: Full=Centrosomal protein of 68 kDa; Short=Cep68 [Homo sapiens]	centrosomal protein 68kDa	CEP68
ENSG00000011566	MAP4K3	189.104	175.647	281.848	226.807	231.474	313.775	3.94652	4.47611	2.13529	3.36524	2.55432	2.34708	3.39	2.72	-0.31	0.0844	0.149	no	down	mitogen-activated protein kinase kinase kinase kinase 3 isoform 1 [Homo sapiens]	RecName: Full=Mitogen-activated protein kinase kinase kinase kinase 3; AltName: Full=Germinal center kinase-related protein kinase; Short=GLK; AltName: Full=MAPK/ER	mitogen-activated protein kinase kinase kinase kinase 3; May play a role in the response to [...]	MAP4K3, GLK
ENSG00000011590	ZBTB32	0	0	5.33804	6.02143	5.26078	10.3031	0	0	0.091325	0.140088	0.106231	0.174119	0.04	0.14	0.84	0.00446	0.0117	no	up	zinc finger and BTB domain-containing protein 32 [Homo sapiens]	RecName: Full=Zinc finger and BTB domain-containing protein 32; AltName: Full=FANCC-interacting protein; AltName: Full=Fanconi anemia zinc finger protein; AltName:	zinc finger and BTB domain containing 32; DNA-binding protein that binds to the to a 5'- TGT [...]	ZBTB32, TZFP
ENSG00000011600	TYROBP	158.16	116.771	127.045	960.418	893.456	855.155	19.8391	14.503	13.1992	115.154	108.826	94.2134	15.59	104.99	2.74	5.65e-41	4.03e-39	yes	up	PREDICTED: TYRO protein tyrosine kinase-binding protein isoform X1 [Homo sapiens]	RecName: Full=TYRO protein tyrosine kinase-binding protein; AltName: Full=DNAX-activation protein 12; AltName: Full=Killer-activating receptor-associated protein; S	TYRO protein tyrosine kinase binding protein; Non-covalently associates with activating rece [...]	TYROBP, DAP12
ENSG00000011638	TMEM159	336.949	314.988	527.398	509.814	473.47	721.215	12.1101	10.9583	12.0095	15.166	15.38	16.8472	11.72	15.89	0.44	0.000145	0.000548	no	up	promethin [Homo sapiens]	RecName: Full=Promethin; AltName: Full=Transmembrane protein 159 [Homo sapiens]	transmembrane protein 159	_
ENSG00000011677	GABRA3	0	0	0	0	0	0	0	0	0	0	0	0	0	0	0	1	1	no	no change	gamma-aminobutyric acid receptor subunit alpha-3 precursor [Homo sapiens]	RecName: Full=Gamma-aminobutyric acid receptor subunit alpha-3; AltName: Full=GABA(A) receptor subunit alpha-3; Flags: Precursor [Homo sapiens]	gamma-aminobutyric acid (GABA) A receptor, alpha 3; GABA, the major inhibitory neurotransmit [...]	GABRA
ENSG00000012048	BRCA1	2953.46	2934	4635.55	2676.76	2618.99	4218.64	35.9603	35.9607	35.4559	34.0048	31.388	32.9261	35.76	32.79	-0.12	0.212	0.32	no	down	breast cancer type 1 susceptibility protein isoform 1 [Homo sapiens]	RecName: Full=Breast cancer type 1 susceptibility protein; AltName: Full=RING finger protein 53 [Homo sapiens]	breast cancer 1, early onset; The BRCA1-BARD1 heterodimer coordinates a diverse range of cel [...]	BRCA1
ENSG00000012061	ERCC1	4397.53	4575.66	4392.14	3682.1	3700.08	3568.61	74.67	78.4353	60.7778	69.4039	71.1802	54.3924	70.3	64.03	-0.13	0.0551	0.104	no	down	DNA-directed RNA polymerase I subunit RPA34 isoform 2 [Homo sapiens]	RecName: Full=DNA-directed RNA polymerase I subunit RPA34; AltName: Full=A34.5; AltName: Full=Antisense to ERCC-1 protein; Short=ASE-1; AltName: Full=CD3-epsilon-a	CD3e molecule, epsilon associated protein; DNA-dependent RNA polymerase catalyzes the transc [...]	_
ENSG00000012124	CD22	3.43825	6.86889	5.33804	166.593	163.084	235.097	0.270616	0.393214	0.215349	3.90562	3.27048	5.41042	0.29	4.31	3.51	9.3e-74	1.77e-71	yes	up	B-cell receptor CD22 isoform 1 precursor [Homo sapiens]	RecName: Full=B-cell receptor CD22; AltName: Full=B-lymphocyte cell adhesion molecule; Short=BL-CAM; AltName: Full=Sialic acid-binding Ig-like lectin 2; Short=Siglec	CD22 molecule; Mediates B-cell B-cell interactions. May be involved in the localization of B [...]	CD22, SIGLEC2
ENSG00000012171	SEMA3B	1.14608	2.94381	3.20282	26.0929	28.0575	36.5291	0.0262352	0.186604	0.117357	0.735119	0.67882	0.488621	0.11	0.62	1.77	3.86e-15	6.35e-14	yes	up	semaphorin-3B precursor [Pan troglodytes]	RecName: Full=Semaphorin-3B; AltName: Full=Sema A(V); AltName: Full=Semaphorin-V; Short=Sema V; Flags: Precursor [Homo sapiens]	_	SEMA3
ENSG00000012174	MBTPS2	691.315	618.29	1092.39	950.985	985.504	1610.62	7.65661	6.97792	8.16631	9.61142	9.47236	11.6248	7.65	10.36	0.43	8.83e-05	0.000348	no	up	MBTPS2, partial [synthetic construct]	RecName: Full=Membrane-bound transcription factor site-2 protease; AltName: Full=Endopeptidase S2P; AltName: Full=Sterol regulatory element-binding proteins intrame	membrane-bound transcription factor peptidase, site 2; Intramembrane proteolysis of sterol-r [...]	MBTPS2
ENSG00000012211	PRICKLE3	720.887	823.285	678.998	1063.79	1021.47	1116.48	18.7349	19.1065	13.0449	24.7353	23.7417	20.4744	16.59	22.76	0.45	0.00241	0.00684	no	up	unnamed protein product [Homo sapiens]	RecName: Full=Prickle-like protein 3; AltName: Full=LIM domain only protein 6; Short=LMO-6; AltName: Full=Triple LIM domain protein 6 [Homo sapiens]	prickle homolog 3 (Drosophila)	_
ENSG00000012223	LTF	0	0	1.06761	0	0	0	0	0	0.101008	0	0	0	0.04	0	0	1	1	no	no change	lactotransferrin isoform 1 precursor [Homo sapiens]	RecName: Full=Lactotransferrin; Short=Lactoferrin; AltName: Full=Growth-inhibiting protein 12; AltName: Full=Talalactoferrin; Contains: RecName: Full=Lactoferricin-	lactotransferrin; Transferrins are iron binding transport proteins which can bind two Fe(3+) [...]	LTF
ENSG00000012232	EXTL3	1015.43	949.869	1449.81	1294.61	1289.77	1920.12	5.55011	6.31223	7.03292	10.2314	8.06104	8.98614	6.37	9.08	0.51	0.000694	0.00224	no	up	uncharacterized protein LOC101865969 [Macaca fascicularis]	RecName: Full=Exostosin-like 3; AltName: Full=Glucuronyl-galactosyl-proteoglycan 4-alpha-N-acetylglucosaminyltransferase; AltName: Full=Multiple exostosis-like pr	_	EXTL3
ENSG00000012504	NR1H4	0	0	1.06761	0	0	0	0	0	0.0234917	0	0	0	0.01	0	0	1	1	no	no change	bile acid receptor isoform 2 [Homo farnesol receptor HRR-1 [Homo sapiens]	RecName: Full=Bile acid receptor; AltName: Full=Farnesoid X-activated receptor; AltName: Full=Farnesol receptor HRR-1; AltName: Full=Nuclear receptor subfamily 1 g	nuclear receptor subfamily 1, group H, member 4; Receptor for bile acids such as chenodeoxyc [...]	NR1H4, FXR
ENSG00000012660	ELOVL5	3732.8	3801.44	6423.79	3856.73	3766.72	6302.67	55.2524	54.5865	71.0421	59.425	57.7211	74.8665	61.31	64.99	0.08	0.98	1	no	up	elongation of very long chain fatty acids protein 5 isoform 2 [Homo sapiens]	RecName: Full=Elongation of very long chain fatty acids protein 5; AltName: Full=3-keto acyl-CoA synthase ELOVL5; AltName: Full=ELOVL fatty acid elongase 5; Short=	ELOVL family member 5, elongation of long chain fatty acids (FEN1/Elo2, SUR4/Elo3-like, yeas [...]	ELOVL5
ENSG00000012779	ALOX5	0	0	0	0	0	0.936643	0	0	0	0	0	0.0852506	0	0.03	0	1	1	no	no change	PREDICTED: arachidonate 5-lipoxygenase isoform 1 [Nomascus leucogenys]	RecName: Full=Arachidonate 5-lipoxygenase; Short=5-LO; Short=5-lipoxygenase [Homo sapiens]	arachidonate 5-lipoxygenase; Catalyzes the first step in leukotriene biosynthesis, and there [...]	ALOX5
ENSG00000012817	KDM5D	0	0	0	0	0	0	0	0	0	0	0	0	0	0	0	1	1	no	no change	lysine-specific demethylase 5D isoform 1 [Homo sapiens]	RecName: Full=Lysine-specific demethylase 5D; AltName: Full=Histocompatibility Y antigen; Short=H-Y; AltName: Full=Histone demethylase JARID1D; AltName: Full=Jumon	lysine (K)-specific demethylase 5D; Histone demethylase that specifically demethylates 'Lys- [...]	JARID1
ENSG00000012822	CALCOCO1	444.681	420.965	453.733	738.629	693.546	783.97	6.90364	7.31648	5.82057	12.7121	11.5107	9.11787	6.6	10.93	0.72	5.71e-07	3.41e-06	no	up	calcium binding and coiled-coil domain 1, isoform CRA_e [Homo sapiens]	RecName: Full=Calcium-binding and coiled-coil domain-containing protein 1; AltName: Full=Calphoglin; AltName: Full=Coiled-coil coactivator protein; AltName: Full=	calcium binding and coiled-coil domain 1; Functions as a coactivator for aryl hydrocarbon an [...]	_
ENSG00000012963	UBR7	2450.33	2463.97	3795.21	2010.15	1971.92	3078.74	32.57	30.8063	38.5612	23.2103	24.6217	28.7514	34.41	25.82	-0.41	0.00868	0.021	no	down	putative E3 ubiquitin-protein ligase UBR7 [Homo sapiens]	RecName: Full=Putative E3 ubiquitin-protein ligase UBR7; AltName: Full=N-recognin-7 [Homo sapiens]	ubiquitin protein ligase E3 component n-recognin 7 (putative)	UBR7
ENSG00000012983	MAP4K5	1422.29	1262.89	1829.88	1405	1347.64	1940.72	31.0505	25.5545	22.1728	27.4562	24.4498	24.8162	25.87	25.51	-0.02	0.656	0.758	no	down	unnamed protein product [Homo sapiens]	RecName: Full=Mitogen-activated protein kinase kinase kinase kinase 5; AltName: Full=Kinase homologous to SPS1/STE20; Short=KHS; AltName: Full=MAPK/ERK kinase kinas	mitogen-activated protein kinase kinase kinase kinase 5; May play a role in the response to [...]	MAP4K5, KHS1
ENSG00000013016	EHD3	0	0	2.13521	0	0	0	0	0	0.0280919	0	0	0	0.01	0	0	1	1	no	no change	EH domain-containing protein 3 [Homo EHD3_HUMAN RecName: Full=EH domain-containing protein 3; AltName: Full=PAST homolog 3 [Homo sapiens]	RecName: Full=EH domain-containing protein 3; AltName: Full=PAST homolog 3 [Homo sapiens]	EH-domain containing 3	EHD3
ENSG00000013275	PSMC4	3832.51	3700.37	3806.02	2509.93	2464.68	2840.84	103.457	100.405	87.1572	71.932	66.2056	62.9297	96.07	66.65	-0.53	2.08e-05	9.36e-05	no	down	PREDICTED: 26S protease regulatory subunit 6B isoform X1 [Cricetulus griseus]	RecName: Full=26S protease regulatory subunit 6B; AltName: Full=26S proteasome AAA-ATPase subunit RPT3; AltName: Full=MB67-interacting protein; AltName: Full=MIP22	proteasome (prosome, macropain) 26S subunit, ATPase, 4	PSMC4, RPT3
ENSG00000013288	MAN2B2	2406.78	2373.69	2703.18	2735.74	2721.58	3357.86	55.8211	17.5887	15.1429	20.6081	20.1818	19.1403	28.14	19.9	-0.5	0.045	0.0875	no	down	mannosidase, alpha, class 2B, member 2, isoform CRA_d [Homo sapiens]	RecName: Full=Epididymis-specific alpha-mannosidase; AltName: Full=Mannosidase alpha class 2B member 2; Flags: Precursor [Homo sapiens]	mannosidase, alpha, class 2B, member 2	MAN2B2
ENSG00000013293	SLC7A14	0	0	0	0	0	2.80993	0	0	0	0	0	0.159389	0	0.06	0	1	1	no	no change	probable cationic amino acid transporter [Homo sapiens]	RecName: Full=Probable cationic amino acid transporter; AltName: Full=Solute carrier family 7 member 14 [Homo sapiens]	solute carrier family 7 (cationic amino acid transporter, y+ system), member 14	SLC7A14
ENSG00000013297	CLDN11	0	0	0	0	0	0	0	0	0	0	0	0	0	0	0	1	1	no	no change	claudin-11 isoform 1 [Homo sapiens]	RecName: Full=Claudin-11; AltName: Full=Oligodendrocyte-specific protein [Homo sapiens]	claudin 11; Plays a major role in tight junction-specific obliteration of the intercellular [...]	CLDN
ENSG00000013306	SLC25A39	6327.53	6549.98	6730.2	5492.55	5374.76	5701.34	174.944	181.653	142.845	152.012	151.164	122.2	164.25	140.02	-0.23	0.0624	0.115	no	down	CGI-69 protein variant [Homo sapiens]	RecName: Full=Solute carrier family 25 member 39 [Homo sapiens]	solute carrier family 25, member 39; Required for normal heme biosynthesis (By similarity)	SLC25A39_40
ENSG00000013364	MVP	20.6295	13.7378	25.6226	199.711	183.983	229.477	0.615867	0.219039	0.381593	2.97944	3.09294	2.57056	0.4	2.85	2.55	2.99e-51	3e-49	yes	up	major vault protein isoform 1 [Homo major vault protein isoform 1 [Homo sapiens]	RecName: Full=Major vault protein; Short=MVP; AltName: Full=Lung resistance-related protein [Homo sapiens]	major vault protein; Required for normal vault structure. Vaults are multi- subunit structur [...]	MVP
ENSG00000013374	NUB1	1565.55	1625.96	2237.7	1722.13	1748.33	2296.65	41.3558	43.7526	41.8394	48.9325	48.9619	44.9201	42.27	47.36	0.16	0.398	0.521	no	up	NEDD8 ultimate buster 1 isoform 1 [Homo sapiens]	RecName: Full=NEDD8 ultimate buster 1; AltName: Full=Negative regulator of ubiquitin-like proteins 1; AltName: Full=Renal carcinoma antigen NY-REN-18 [Homo sapiens]	Putative uncharacterized protein DKFZp459O0829	_
ENSG00000013375	PGM3	516.884	535.773	882.911	465.657	438.398	751.188	5.55849	5.43823	7.32638	4.54057	4.61056	6.73824	6.22	5.43	-0.19	0.131	0.215	no	down	phosphoacetylglucosamine mutase isoform 1 [Homo sapiens]	RecName: Full=Phosphoacetylglucosamine mutase; Short=PAGM; AltName: Full=Acetylglucosamine phosphomutase; AltName: Full=N-acetylglucosamine-phosphate mutase; AltNam	phosphoglucomutase 3; Interconverts GlcNAc-6-P and GlcNAc-1-P	E5.4.2.3
ENSG00000013392	RWDD2A	25.2139	22.5692	34.1634	51.1821	35.0719	91.791	0.247018	0.220586	0.258107	0.500233	0.343285	0.695333	0.24	0.53	0.87	0.000274	0.000976	no	up	RWD domain-containing protein 2A [Homo sapiens]	RecName: Full=RWD domain-containing protein 2A [Homo sapiens]	RWD domain containing 2A	_
ENSG00000013441	CLK1	667.021	649.601	1028.11	956.404	869.782	1311.3	15.526	13.4823	17.8766	20.9781	19.7418	24.7107	15.84	22.07	0.48	0.000633	0.00206	no	up	CDC-like kinase 1, isoform CRA_d [Homo sapiens]	RecName: Full=Dual specificity protein kinase CLK1; AltName: Full=CDC-like kinase 1 [Homo sapiens]	CDC-like kinase 1	CLK
ENSG00000013503	POLR3B	728.91	778.147	1229.88	764.721	739.14	1284.14	6.20492	6.63829	8.09721	6.51642	6.27595	8.42606	7.09	7.2	0.02	0.897	0.944	no	up	DNA-directed RNA polymerase III subunit RPC2 isoform 1 [Homo sapiens]	RecName: Full=DNA-directed RNA polymerase III subunit RPC2; Short=RNA polymerase III subunit C2; AltName: Full=C128; AltName: Full=DNA-directed RNA polymerase III 1	polymerase (RNA) III (DNA directed) polypeptide B	RPC2, POLR3B
ENSG00000013523	ANGEL1	772.228	726.163	886.448	499.148	502.951	648.539	7.21121	7.2855	5.59429	4.33923	4.08733	4.89357	6.59	4.48	-0.55	1.3e-05	6.08e-05	no	down	hypothetical protein DKFZp434B0814.1 - human (fragment) KIAA0759 protein [Homo sapiens]	RecName: Full=Protein angel homolog 1 [Homo sapiens]	angel homolog 1 (Drosophila)	ANGEL
ENSG00000013561	RNF14	612.009	605.443	1072.95	666.371	616.388	974.109	20.6379	18.7804	24.3009	21.0443	20.5341	20.5615	21.53	20.7	-0.06	0.945	0.975	no	down	E3 ubiquitin-protein ligase RNF14 isoform 1 [Homo sapiens]	RecName: Full=E3 ubiquitin-protein ligase RNF14; AltName: Full=Androgen receptor-associated protein 54; AltName: Full=HFB30; AltName: Full=RING finger protein 14;	ring finger protein 14; Might act as an E3 ubiquitin-protein ligase which accepts ubiquitin [...]	RNF14, ARA54
ENSG00000013563	DNASE1L1	504.277	538.717	613.874	1113.96	1107.39	1425.57	13.0445	12.2646	10.3277	23.4173	23.493	22.5875	11.73	23.11	0.97	3.36e-21	9.1e-20	no	up	deoxyribonuclease-1-like 1 precursor [Homo sapiens]	RecName: Full=Deoxyribonuclease-1-like 1; AltName: Full=DNase X; AltName: Full=Deoxyribonuclease I-like 1; Short=DNase I-like 1; AltName: Full=Muscle-specific DNase	deoxyribonuclease I-like 1	DNASE1L
ENSG00000013573	DDX11	4469.73	4468.7	5051.92	4131.7	4053.43	4810.6	94.0747	98.4106	88.2798	96.6501	94.9804	94.9837	93.09	95.49	0.04	0.318	0.439	no	up	probable ATP-dependent RNA helicase DDX11 isoform 2 [Homo sapiens]	RecName: Full=Probable ATP-dependent RNA helicase DDX11; AltName: Full=CHL1-related protein 1; Short=hCHLR1; AltName: Full=DEAD/H box protein 11; AltName: Full=Ker	DEAD/H (Asp-Glu-Ala-Asp/His) box polypeptide 11 like 8	DDX11, CHL1, CTF1
ENSG00000013583	HEBP1	715.157	722.215	965.117	727.589	766.32	981.602	27.1993	27.2135	28.8982	27.5526	29.114	29.6512	27.88	28.85	0.05	0.715	0.807	no	up	PREDICTED: LOW QUALITY PROTEIN: heme-binding protein 1, partial [Pongo abelii]	RecName: Full=Heme-binding protein 1; AltName: Full=p22HBP [Homo sapiens]	heme binding protein 1	_
ENSG00000013588	GPRC5A	2.29217	1.96254	7.47325	4.01429	4.38398	4.68321	0.0109767	0.00938732	0.129377	0.0615256	0.0530851	0.247415	0.06	0.13	0.56	0.711	0.804	no	up	retinoic acid-induced protein 3 [Homo sapiens]	RecName: Full=Retinoic acid-induced protein 3; AltName: Full=G-protein coupled receptor family C group 5 member A; AltName: Full=Orphan G-protein-coupling receptor	G protein-coupled receptor, family C, group 5, member A; Unknown. This G-protein coupled rec [...]	GPRC5A
ENSG00000013619	MAMLD1	45.8434	54.9511	64.0564	208.743	206.047	260.387	0.488843	0.545465	0.573758	1.70481	1.69878	1.55501	0.54	1.64	1.45	3.07e-30	1.34e-28	yes	up	mastermind-like domain-containing protein 1 isoform 2 [Homo sapiens]	RecName: Full=Mastermind-like domain-containing protein 1; AltName: Full=F18; AltName: Full=Protein CG1 [Homo sapiens]	mastermind-like domain containing 1; Transactivates the HES3 promoter independently of NOTCH [...]	_
ENSG00000013725	CD6	4.58434	0.98127	0	4.01429	0.876797	0	0.576982	0.0595227	0	0.263211	0.0101922	0	0.19	0.08	0	1	1	no	no change	T-cell differentiation antigen CD6 isoform 1 precursor [Homo sapiens]	RecName: Full=T-cell differentiation antigen CD6; AltName: Full=T12; AltName: Full=TP120; AltName: CD_antigen=CD6; Flags: Precursor [Homo sapiens]	CD6 molecule; Involved in cell adhesion. Binds to CD166	CD6
ENSG00000013810	TACC3	10829.4	10567.3	10789.2	9862.1	9785.93	10398.6	183.82	179.039	150.97	167.528	168.896	148.24	169.35	160.35	-0.08	0.427	0.552	no	down	transforming acidic coiled-coil-containing protein 3 [Homo sapiens]	RecName: Full=Transforming acidic coiled-coil-containing protein 3; AltName: Full=ERIC-1 [Homo sapiens]	transforming, acidic coiled-coil containing protein 3; Plays a role in the microtubule-depen [...]	TACC3, maskin
ENSG00000014123	UFL1	1173.59	1026.41	1730.59	1001.56	1064.43	1479.9	10.3091	8.81211	11.6467	8.59867	9.15027	9.83241	10.39	9.25	-0.17	0.249	0.363	no	down	KIAA0776 protein [Homo sapiens]	RecName: Full=E3 UFM1-protein ligase 1; AltName: Full=LZAP-binding protein [Homo sapiens]	KIAA0776	_
ENSG00000014138	POLA2	2363.23	2406.07	3040.55	1961.98	1879.85	2427.78	39.1816	45.274	36.6762	39.2631	34.8054	30.6983	40.03	34.54	-0.21	0.00234	0.00667	no	down	DNA polymerase alpha subunit B [Homo sapiens]	RecName: Full=DNA polymerase alpha subunit B; AltName: Full=DNA polymerase alpha 70 kDa subunit [Homo sapiens]	polymerase (DNA directed), alpha 2 (70kD subunit); May play an essential role at the early s [...]	POLA2
ENSG00000014164	ZC3H3	1750.07	1844.79	1899.27	1357.83	1361.67	1606.34	19.9365	20.9279	16.5909	15.3208	15.4926	14.0753	18.91	14.88	-0.34	0.004	0.0107	no	down	zinc finger CCCH-type containing 3 [Homo sapiens]	RecName: Full=Zinc finger CCCH domain-containing protein 3 [Homo sapiens]	zinc finger CCCH-type containing 3	_
ENSG00000014216	CAPN1	4756.25	4668.88	5736.25	4981.73	5013.52	6497.49	92.3929	92.0404	88.3378	97.4711	97.7362	102.923	90.68	99.7	0.14	0.279	0.397	no	up	calpain-1 catalytic subunit [Homo calpain-1 catalytic subunit [Homo sapiens]	RecName: Full=Calpain-1 catalytic subunit; AltName: Full=Calcium-activated neutral proteinase 1; Short=CANP 1; AltName: Full=Calpain mu-type; AltName: Full=Calpain-1	calpain 1, (mu/I) large subunit; Calcium-regulated non-lysosomal thiol-protease which cataly [...]	CAPN1
ENSG00000014257	ACPP	644.1	685.908	1027.04	645.296	658.474	918.847	14.5989	12.2127	14.0766	11.2724	11.4401	12.8932	13.67	11.96	-0.19	0.517	0.637	no	down	prostatic acid phosphatase isoform PAP precursor [Homo sapiens]	RecName: Full=Prostatic acid phosphatase; Short=PAP; AltName: Full=5'-nucleotidase; Short=5'-NT; AltName: Full=Ecto-5'-nucleotidase; AltName: Full=Thiamine monophosph	acid phosphatase, prostate	ACP
ENSG00000014641	MDH1	6418.07	6400.82	9290.32	5638.06	5653.59	8015.79	173.967	174.947	194.889	156.122	157.737	167.262	182.56	161	-0.18	0.059	0.11	no	down	malate dehydrogenase, cytoplasmic isoform 2 [Homo sapiens]	RecName: Full=Malate dehydrogenase, cytoplasmic; AltName: Full=Cytosolic malate dehydrogenase; AltName: Full=Diiodophenylpyruvate reductase [Homo sapiens]	malate dehydrogenase 1, NAD (soluble)	MDH1
ENSG00000014824	SLC30A9	2045.76	2039.08	3421.68	2218.9	2185.85	3229.54	30.1265	29.634	33.3596	32.0351	31.326	34.0065	31.26	32.6	0.06	0.781	0.857	no	up	zinc transporter 9 [Homo sapiens]	RecName: Full=Zinc transporter 9; Short=ZnT-9; AltName: Full=Human embryonic lung protein; Short=HuEL; AltName: Full=Solute carrier family 30 member 9 [Homo sapiens	solute carrier family 30 (zinc transporter), member 9; Plays a role in the p160 coactivator [...]	SLC30A9, ZNT9
ENSG00000014914	MTMR11	2.29217	2.94381	7.47325	162.579	129.766	164.849	0.0654823	0.0921806	0.119253	5.79801	3.8137	4.26809	0.09	4.59	4.59	2.99e-58	3.8e-56	yes	up	myotubularin related protein 11, isoform CRA_g [Homo sapiens]	RecName: Full=Myotubularin-related protein 11; AltName: Full=Cisplatin resistance-associated protein; Short=hCRA [Homo sapiens]	_	MTMR10_11_12
ENSG00000014919	COX15	1219.43	1202.06	2161.9	1319.7	1397.61	2481.17	18.4858	18.981	25.9737	20.1705	20.8963	28.8846	21.6	23.82	0.14	0.257	0.371	no	up	cytochrome c oxidase assembly protein COX15 homolog isoform 2 [Homo sapiens]	RecName: Full=Cytochrome c oxidase assembly protein COX15 homolog [Homo sapiens]	COX15 homolog, cytochrome c oxidase assembly protein (yeast)	COX15
ENSG00000015133	CCDC88C	3978.06	3789.66	4211.71	3748.34	3809.68	4236.44	28.5384	25.4215	25.0874	26.5967	28.0807	27.5605	26.23	27.43	0.06	0.812	0.882	no	up	protein Daple [Homo sapiens]	RecName: Full=Protein Daple; AltName: Full=Coiled-coil domain-containing protein 88C; AltName: Full=Dvl-associating protein with a high frequency of leucine resid	coiled-coil domain containing 88C; Negative regulator of the canonical Wnt signaling pathway [...]	_
ENSG00000015153	YAF2	672.752	663.338	809.246	606.157	627.787	734.328	68.9142	49.2965	55.0006	37.3926	51.8919	55.6693	57.47	48.98	-0.23	0.312	0.433	no	down	YY1-associated factor 2 isoform 4 [Homo sapiens]	RecName: Full=Putative uncharacterized protein encoded by LINC00269	annotation not avaliable	AMBRA1
ENSG00000015171	ZMYND11	765.585	719.271	1189.31	632.25	637.431	981.602	11.2237	9.48316	11.542	8.65104	8.7037	9.8653	10.82	9.14	-0.24	0.0585	0.109	no	down	zinc finger MYND domain-containing protein 11 isoform a [Homo sapiens]	RecName: Full=Zinc finger MYND domain-containing protein 11; AltName: Full=Adenovirus 5 E1A-binding protein; AltName: Full=Bone morphogenetic protein receptor-ass	Putative uncharacterized protein DKFZp459P121	_
ENSG00000015285	WAS	3598.71	3736.68	3634.13	4132.71	3986.8	4204.59	85.4613	88.1595	78.36	101.639	101.039	94.7031	83.46	98.73	0.24	0.257	0.371	no	up	PREDICTED: wiskott-Aldrich syndrome protein-like [Gorilla gorilla gorilla]	RecName: Full=Wiskott-Aldrich syndrome protein; Short=WASp [Homo sapiens]	Wiskott-Aldrich syndrome (eczema-thrombocytopenia); Effector protein for Rho-type GTPases, p [...]	WAS
ENSG00000015413	DPEP1	0	0	1.06761	0	1.75359	0.936643	0	0	0.0323976	0	0.0453409	0.0287294	0.01	0.03	0	1	1	no	no change	PREDICTED: dipeptidase 1 isoform X3 [Homo sapiens]	RecName: Full=Dipeptidase 1; AltName: Full=Dehydropeptidase-I; AltName: Full=Microsomal dipeptidase; AltName: Full=Renal dipeptidase; Short=hRDP; Flags: Precursor	dipeptidase 1 (renal); Hydrolyzes a wide range of dipeptides. Implicated in the renal metabo [...]	E3.4.13.19, DPEP1
ENSG00000015475	BID	3132.25	3032.12	3563.67	2590.22	2462.92	2707.83	177.802	196.408	120.713	177.512	152.688	102.327	160.79	140.4	-0.2	0.00798	0.0195	no	down	BH3-interacting domain death agonist isoform 1 [Homo sapiens]	RecName: Full=BH3-interacting domain death agonist; AltName: Full=p22 BID; Short=BID; Contains: RecName: Full=BH3-interacting domain death agonist p15; AltName: Full=	BH3 interacting domain death agonist; The major proteolytic product p15 BID allows the relea [...]	BID
ENSG00000015479	MATR3	10185.1	10552.5	16518.5	7946.34	8026.23	12183	173.496	178.737	202.139	128.286	127.314	148.326	186.44	135.88	-0.46	0.000492	0.00165	no	down	matrin-3 isoform b [Homo unnamed protein product [Homo sapiens]	RecName: Full=Matrin-3 [Homo sapiens]	matrin 3; May play a role in transcription or may interact with other nuclear matrix protein [...]	MATR3
ENSG00000015520	NPC1L1	1.14608	0	0	0	0	0.936643	0.0171152	0	0	0	0	0.0108732	0.01	0	0	1	1	no	no change	Niemann-Pick C1-like protein 1 isoform 1 precursor [Homo sapiens]	RecName: Full=Niemann-Pick C1-like protein 1; Flags: Precursor [Homo sapiens]	NPC1 (Niemann-Pick disease, type C1, gene)-like 1; Play a major role in cholesterol homeosta [...]	NPC1L1
ENSG00000015532	XYLT2	928.329	887.068	907.466	1461.2	1374.82	1552.95	10.452	10.2366	7.71404	16.9029	15.6753	14.0958	9.3	15.43	0.72	1.98e-06	1.08e-05	no	up	xylosyltransferase 2 [Homo sapiens]	RecName: Full=Xylosyltransferase 2; AltName: Full=Peptide O-xylosyltransferase 1; AltName: Full=Xylosyltransferase II; Short=XT-II; Short=XylT-II [Homo sapiens]	xylosyltransferase II; Probably catalyzes the first step in biosynthesis of glycosaminoglyca [...]	XYLT
ENSG00000015568	RGPD5	27.506	35.3257	50.1775	66.2357	61.3758	107.714	6.02862	0.657733	5.73809	0.927244	5.26772	1.66541	4.29	2.53	-0.74	8.91e-06	4.31e-05	no	down	RANBP2-like and GRIP domain-containing protein 5/6 isoform 1 [Homo sapiens]	RecName: Full=RANBP2-like and GRIP domain-containing protein 5/6; AltName: Full=Ran-binding protein 2-like 1/2; Short=RanBP2-like 1/2; Short=RanBP2L1; Short=RanBP	RANBP2-like and GRIP domain containing 5	RANBP2, NUP358
ENSG00000015592	STMN4	0	0	0	0	0	0	0	0	0	0	0	0	0	0	0	1	1	no	no change	stathmin-4 isoform 1 [Homo sapiens]	RecName: Full=Stathmin-4; AltName: Full=Stathmin-like protein B3; Short=RB3 [Homo sapiens]	stathmin-like 4	_
ENSG00000015676	NUDCD3	2584.42	2430.61	3559.4	2131.59	2087.65	2836.15	59.903	51.358	52.5343	43.7861	42.4686	41.6766	54.4	42.56	-0.35	0.0079	0.0193	no	down	nudC domain-containing protein 3 [Homo sapiens]	RecName: Full=NudC domain-containing protein 3 [Homo sapiens]	NudC domain containing 3	_
ENSG00000016082	ISL1	0	0	0	0	0	0.936643	0	0	0	0	0	0.0113561	0	0	0	1	1	no	no change	Insulin enhancer protein ISL-1, partial [Bos mutus]	RecName: Full=Insulin gene enhancer protein ISL-1; Short=Islet-1 [Rattus norvegicus]	ISL LIM homeobox 1	ISL1
ENSG00000016391	CHDH	3.43825	7.85016	3.20282	4.01429	3.50719	1.87329	0.0157891	0.112411	0.0112975	0.0184138	0.0160988	0.0772357	0.04	0.04	-0.02	0.611	0.721	no	down	choline dehydrogenase, mitochondrial [Homo sapiens]	RecName: Full=Choline dehydrogenase, mitochondrial; Short=CDH; Short=CHD; Flags: Precursor [Homo sapiens]	choline dehydrogenase	E1.1.99.1, betA, CHDH
ENSG00000016402	IL20RA	0	0	0	0	0	0	0	0	0	0	0	0	0	0	0	1	1	no	no change	interleukin-20 receptor subunit alpha isoform 3 [Homo sapiens]	RecName: Full=Interleukin-20 receptor subunit alpha; Short=IL-20 receptor subunit alpha; Short=IL-20R-alpha; Short=IL-20RA; AltName: Full=Cytokine receptor class-	interleukin 20 receptor, alpha; The IL20RA/IL20RB dimer is a receptor for IL19, IL20 and IL2 [...]	IL20RA
ENSG00000016490	CLCA1	0	0	1.06761	2.00714	0	0	0	0	0.00986251	0.0239366	0	0	0	0.01	0	1	1	no	no change	RecName: Full=Calcium-activated chloride channel regulator 1; AltName: Full=Calcium-activated chloride channel family member 1; Short=hCLCA1; AltName: Full=Calciu	RecName: Full=Calcium-activated chloride channel regulator 1; AltName: Full=Calcium-activated chloride channel family member 1; Short=hCLCA1; AltName: Full=Calciu	chloride channel accessory 1; May be involved in mediating calcium-activated chloride conduc [...]	CLCA1
ENSG00000016602	CLCA4	0	0	0	0	0	0	0	0	0	0	0	0	0	0	0	1	1	no	no change	calcium-activated chloride channel regulator 4 precursor [Homo sapiens]	RecName: Full=Calcium-activated chloride channel regulator 4; AltName: Full=Calcium-activated chloride channel family member 4; Short=hCLCA4; AltName: Full=Calciu	chloride channel accessory 4; May be involved in mediating calcium-activated chloride conductance	CLCA4
ENSG00000016864	GLT8D1	1218.29	1177.52	1571.52	1150.09	1167.89	1615.71	50.8513	51.0959	46.3338	45.9713	46.2941	47.6069	49.13	46.71	-0.07	0.847	0.909	no	down	glycosyltransferase 8 domain-containing protein 1 [Homo sapiens]	RecName: Full=Glycosyltransferase 8 domain-containing protein 1 [Homo sapiens]	glycosyltransferase 8 domain containing 1	_
ENSG00000017260	ATP2C1	2862.92	2904.56	5083.95	2726.7	2899.57	4695.39	36.2969	37.2857	43.8917	37	33.3288	39.4566	39.61	36.86	-0.1	0.615	0.724	no	down	calcium-transporting ATPase type 2C member 1 isoform 1a [Homo sapiens]	RecName: Full=Calcium-transporting ATPase type 2C member 1; Short=ATPase 2C1; AltName: Full=ATP-dependent Ca(2+) pump PMR1 [Homo sapiens]	ATPase, Ca++ transporting, type 2C, member 1; This magnesium-dependent enzyme catalyzes the [...]	E3.6.3.8
ENSG00000017427	IGF1	0	0	1.06761	1.00357	0	0.936643	0	0	0.00392649	0.00479926	0	0.0312419	0	0.01	0	1	1	no	no change	insulin-like growth factor 1 (somatomedin C); insulin-like growth factor 1 (somatomedia C) variant [Homo sapiens]	RecName: Full=Insulin-like growth factor I; Short=IGF-I; AltName: Full=Mechano growth factor; Short=MGF; AltName: Full=Somatomedin-C; Flags: Precursor [Homo sapiens]	Insulin-like growth factor I Precursor; Fragment (IGF-I)(Somatomedin); The insulin-like grow [...]	IGF1
ENSG00000017483	SLC38A5	7755.55	7821.7	9872.16	4463.89	4354.17	5724.76	276.27	260.687	247.852	153.05	162.067	154.222	260.29	156.24	-0.74	1.87e-15	3.19e-14	no	down	PREDICTED: sodium-coupled neutral amino acid transporter 5 isoform X2 [Homo sapiens]	RecName: Full=Sodium-coupled neutral amino acid transporter 5; AltName: Full=Solute carrier family 38 member 5; AltName: Full=System N transporter 2 [Homo sapiens]	solute carrier family 38, member 5; Functions as a sodium-dependent amino acid transporter w [...]	SLC38A5, SNAT5
ENSG00000017797	RALBP1	6264.5	6258.54	8994.59	4945.6	4988.97	7315.18	60.4465	59.5485	66.9822	44.0335	47.358	53.6692	62.77	48.83	-0.36	0.00216	0.00619	no	down	ralA-binding protein 1 [Homo sapiens]	RecName: Full=RalA-binding protein 1; Short=RalBP1; AltName: Full=76 kDa Ral-interacting protein; AltName: Full=Dinitrophenyl S-glutathione ATPase; Short=DNP-SG ATP	ralA binding protein 1; Can activate specifically hydrolysis of GTP bound to RAC1 and CDC42, [...]	RALBP1
ENSG00000018189	RUFY3	69.9112	70.6514	122.775	84.3	112.23	124.573	1.78336	1.45712	1.6655	1.61127	1.80552	1.67107	1.64	1.69	0.05	0.142	0.23	no	up	KIAA0871 protein [Homo sapiens]	RecName: Full=Protein RUFY3; AltName: Full=Rap2-interacting protein x; Short=RIPx; AltName: Full=Single axon-regulated protein; Short=Singar [Homo sapiens]	RUN and FYVE domain containing 3	_
ENSG00000018236	CNTN1	0	0	0	0	0	0	0	0	0	0	0	0	0	0	0	1	1	no	no change	contactin-1 isoform 1 precursor [Homo sapiens]	RecName: Full=Contactin-1; AltName: Full=Glycoprotein gp135; AltName: Full=Neural cell surface protein F3; Flags: Precursor [Homo sapiens]	contactin 1; Contactins mediate cell surface interactions during nervous system development. [...]	CNTN1
ENSG00000018280	SLC11A1	4.58434	7.85016	9.60846	39.1393	44.7166	45.8955	0.0436462	0.16778	0.114746	0.586692	0.620314	0.52466	0.11	0.57	1.68	3.16e-13	4.36e-12	yes	up	solute carrier family 11 (proton-coupled divalent metal ion transporters), member 1 variant [Homo sapiens]	RecName: Full=Natural resistance-associated macrophage protein 1; Short=NRAMP 1; AltName: Full=Solute carrier family 11 member 1 [Homo sapiens]	Natural resistance-associated macrophage protein 1 Fragment	SLC11A, NRAMP
ENSG00000018408	WWTR1	0	0	1.06761	3.01071	0	0.936643	0	0	0.0151111	0.0865487	0	0.0133237	0.01	0.03	0	1	1	no	no change	WW domain-containing transcription regulator protein 1 [Homo sapiens]	RecName: Full=WW domain-containing transcription regulator protein 1; AltName: Full=Transcriptional coactivator with PDZ-binding motif [Homo sapiens]	PREDICTED: Pan troglodytes hypothetical LOC460772 (LOC460772), mRNA	WWTR1, TAZ
ENSG00000018510	AGPS	2232.57	2251.03	4043.03	2067.36	2062.23	3472.13	21.7613	25.4952	17.3167	18.5613	20.9528	15.4943	21.13	18.08	-0.22	0.259	0.374	no	down	alkylglycerone phosphate synthase, isoform CRA_b [Homo sapiens]	RecName: Full=Alkyldihydroxyacetonephosphate synthase, peroxisomal; Short=Alkyl-DHAP synthase; AltName: Full=Aging-associated gene 5 protein; AltName: Full=Alkylglyc	alkylglycerone phosphate synthase	AGPS, agpS
ENSG00000018607	ZNF806	0	0	2.13521	0	0	0	0	0	0.0378403	0	0	0	0.02	0	0	1	1	no	no change	RecName: Full=Zinc finger protein 806 [Homo sapiens]	RecName: Full=Zinc finger protein 806 [Homo sapiens]	zinc finger protein 285A	KRAB
ENSG00000018610	CXorf56	1002.82	985.195	1595.01	868.089	888.195	1373.12	26.2362	25.8479	34.0062	22.5482	22.5302	28.2985	29.2	24.81	-0.23	0.127	0.209	no	down	PREDICTED: UPF0428 protein CXorf56 homolog isoform X1 [Condylura cristata]	RecName: Full=UPF0428 protein CXorf56 [Homo sapiens]	chromosome X open reading frame 56	_
ENSG00000018625	ATP1A2	0	0	2.13521	2.00714	0	0.936643	0	0	0.019755	0.0239705	0	0.00476297	0.01	0.01	0	1	1	no	no change	KIAA0778 protein [Homo sapiens]	RecName: Full=Sodium/potassium-transporting ATPase subunit alpha-2; Short=Na(+)/K(+) ATPase alpha-2 subunit; AltName: Full=Sodium pump subunit alpha-2; Flags: Precu	Sodium/potassium-transporting ATPase subunit alpha-2 precursor (EC 3.6.3.9) (Sodium pump sub [...]	ATP1A
ENSG00000018699	TTC27	1321.44	1308.03	2302.83	966.439	924.144	1630.7	18.5938	19.8079	24.8082	13.1764	12.449	16.8369	21.42	14.4	-0.57	0.000865	0.00273	no	down	tetratricopeptide repeat protein 27 isoform 1 [Homo sapiens]	RecName: Full=Tetratricopeptide repeat protein 27; Short=TPR repeat protein 27 [Homo sapiens]	tetratricopeptide repeat domain 27	_
ENSG00000018869	ZNF582	13.753	12.7565	20.2845	13.0464	16.6591	17.7962	0.364036	0.396632	0.243578	0.361177	0.321535	0.250811	0.33	0.31	-0.07	0.93	0.965	no	down	PREDICTED: zinc finger protein 582 isoform X1 [Homo sapiens]	RecName: Full=Zinc finger protein 582 [Homo sapiens]	zinc finger protein 582	KRAB
ENSG00000019102	VSIG2	3.43825	2.94381	7.47325	10.0357	7.89117	7.49314	0.128545	0.110867	0.220093	0.371815	0.294008	0.222986	0.16	0.29	0.59	0.118	0.197	no	up	V-set and immunoglobulin domain-containing protein 2 precursor [Homo sapiens]	RecName: Full=V-set and immunoglobulin domain-containing protein 2; AltName: Full=Cortical thymocyte-like protein; Short=CT-like protein; Flags: Precursor [Homo sa	V-set and immunoglobulin domain containing 2	_
ENSG00000019144	PHLDB1	74.4955	99.1082	90.7466	167.596	164.838	218.238	0.67763	1.02824	0.715507	1.81434	1.85871	2.03852	0.8	1.92	1.17	1.32e-08	1.02e-07	yes	up	PREDICTED: pleckstrin homology-like domain family B member 1 isoform X15 [Chlorocebus sabaeus]	RecName: Full=Pleckstrin homology-like domain family B member 1; AltName: Full=Protein LL5-alpha [Homo sapiens]	pleckstrin homology-like domain, family B, member 1	_
ENSG00000019169	MARCO	0	0	0	0	0	1.87329	0	0	0	0	0	0.11831	0	0.05	0	1	1	no	no change	macrophage receptor MARCO [Homo MARCO_HUMAN RecName: Full=Macrophage receptor MARCO; AltName: Full=Macrophage receptor with collagenous st	RecName: Full=Macrophage receptor MARCO; AltName: Full=Macrophage receptor with collagenous structure; AltName: Full=Scavenger receptor class A member 2 [Homo sapi	macrophage receptor with collagenous structure; Pattern recognition receptor (PRR). Binds Gr [...]	MARCO
ENSG00000019186	CYP24A1	0	0	0	0	0	0	0	0	0	0	0	0	0	0	0	1	1	no	no change	1,25-dihydroxyvitamin D(3) 24-hydroxylase, mitochondrial isoform 1 precursor [Homo sapiens]	RecName: Full=1,25-dihydroxyvitamin D(3) 24-hydroxylase, mitochondrial; Short=24-OHase; Short=Vitamin D(3) 24-hydroxylase; AltName: Full=Cytochrome P450 24A1; AltN	cytochrome P450, family 24, subfamily A, polypeptide 1; Has a role in maintaining calcium ho [...]	CYP24A1
ENSG00000019485	PRDM11	195.98	198.216	238.076	66.2357	88.5565	111.46	2.04125	2.20393	1.14234	0.684943	1.42531	0.978372	1.73	1.02	-0.71	4.94e-13	6.73e-12	no	down	PR domain-containing protein 11 isoform 1 [Homo sapiens]	RecName: Full=PR domain-containing protein 11 [Homo sapiens]	similar to hCG1991368	_
ENSG00000019505	SYT13	0	0	0	0	0	0.936643	0	0	0	0	0	0.00503642	0	0	0	1	1	no	no change	PREDICTED: synaptotagmin-13-like [Macaca mulatta]	RecName: Full=Synaptotagmin-13; AltName: Full=Synaptotagmin XIII; Short=SytXIII [Homo sapiens]	synaptotagmin XIII; May be involved in transport vesicle docking to the plasma membrane (By [...]	_
ENSG00000019549	SNAI2	0	0	0	0	0	0.936643	0	0	0	0	0	0.0136511	0	0.01	0	1	1	no	no change	Zinc finger protein SNAI2 [Pteropus alecto]	RecName: Full=Zinc finger protein SNAI2; AltName: Full=Neural crest transcription factor Slug; AltName: Full=Protein snail homolog 2 [Homo sapiens]	snail homolog 2 (Drosophila)	_
ENSG00000019582	CD74	0	1.96254	8.54086	23.0821	19.2895	27.1626	0	0.056719	0.194554	0.820776	0.64223	0.615138	0.09	0.69	2.02	4.33e-08	3.1e-07	yes	up	PREDICTED: HLA class II histocompatibility antigen gamma chain isoform X1 [Chlorocebus sabaeus]	RecName: Full=HLA class II histocompatibility antigen gamma chain; AltName: Full=HLA-DR antigens-associated invariant chain; AltName: Full=Ia antigen-associated inv	CD74 molecule, major histocompatibility complex, class II invariant chain; Plays a critical [...]	CD74, DHLAG
ENSG00000019991	HGF	493.962	487.691	819.922	5068.04	5272.18	7802.23	11.489	10.2003	12.8424	127.443	134.518	134.611	11.64	132.41	3.5	2.07e-142	2e-139	yes	up	PREDICTED: hepatocyte growth factor isoform X1 [Chlorocebus sabaeus]	RecName: Full=Hepatocyte growth factor; AltName: Full=Hepatopoietin-A; AltName: Full=Scatter factor; Short=SF; Contains: RecName: Full=Hepatocyte growth factor alpha c	hepatocyte growth factor (hepapoietin A; scatter factor); HGF is a potent mitogen for mature [...]	HGF
ENSG00000019995	ZRANB1	669.841	718.238	1132.14	653.09	642.127	977.875	4.19604	4.4924	5.4544	4.08486	4.02009	5.0356	4.78	4.44	-0.11	0.273	0.39	no	down	PREDICTED: ubiquitin thioesterase ZRANB1 isoform 1 [Orcinus orca]	RecName: Full=Ubiquitin thioesterase ZRANB1; AltName: Full=TRAF-binding domain-containing protein; Short=hTrabid; AltName: Full=Zinc finger Ran-binding domain-con	zinc finger, RAN-binding domain containing 1	ZRANB1, TRABID
ENSG00000020129	NCDN	2019.4	1955.67	2132.01	1600.7	1608.05	1798.35	23.1116	22.9093	19.4951	18.0237	18.6627	16.9869	21.62	17.81	-0.28	0.0188	0.0415	no	down	neurochondrin isoform 1 [Homo neurochondrin isoform 1 [Homo sapiens]	RecName: Full=Neurochondrin [Homo sapiens]	neurochondrin; Probably involved in signal transduction in the nervous system. Required for [...]	_
ENSG00000020181	ADGRA2	65.3268	59.8575	60.8536	456.625	451.55	481.434	0.401813	0.375003	0.291559	2.82019	2.80944	2.31123	0.35	2.62	2.59	7.74e-52	7.93e-50	yes	up	KIAA1531 protein [Homo sapiens]	RecName: Full=G-protein coupled receptor 124; AltName: Full=Tumor endothelial marker 5; Flags: Precursor [Homo sapiens]	_	_
ENSG00000020219	CCT8L1P	0	0	1.06761	0	0	2.80993	0	0	0.0203073	0	0	0.0538083	0.01	0.02	0	1	1	no	no change	RecName: Full=Putative T-complex protein 1 subunit theta-like 1 [Homo sapiens]	RecName: Full=Putative T-complex protein 1 subunit theta-like 1 [Homo sapiens]	chaperonin containing TCP1, subunit 8 (theta)-like 1; Possible molecular chaperone; assists [...]	_
ENSG00000020256	ZFP64	794.237	728.102	860.491	612.179	617.265	678.129	9.99048	8.87131	8.32004	7.68784	7.45842	6.58162	8.99	7.18	-0.32	0.0176	0.0392	no	down	zinc finger protein 64 isoform a [Homo sapiens]	RecName: Full=Zinc finger protein 64 homolog, isoforms 1 and 2; Short=Zfp-64; AltName: Full=Zinc finger protein 338 [Homo sapiens]	zinc finger protein 64 homolog (mouse); May be involved in transcriptional regulation	_
ENSG00000020426	MNAT1	1266.42	1191.26	1881.12	1176.19	1205.6	1522.04	93.3338	76.9805	134.813	76.2115	81.6726	152.908	104.84	108.06	0.04	0.224	0.333	no	up	CDK-activating kinase assembly factor MAT1 isoform 1 [Homo sapiens]	RecName: Full=CDK-activating kinase assembly factor MAT1; AltName: Full=CDK7/cyclin-H assembly factor; AltName: Full=Cyclin-G1-interacting protein; AltName: Full=Men	menage a trois homolog 1, cyclin H assembly factor (Xenopus laevis)	MNAT1
ENSG00000020577	SAMD4A	0	0	0	1.00357	1.75359	1.87329	0	0	0	0.0054056	0.0278349	0.0342722	0	0.02	0	1	1	no	no change	protein Smaug homolog 1 isoform 1 [Homo sapiens]	RecName: Full=Protein Smaug homolog 1; Short=Smaug 1; Short=hSmaug1; AltName: Full=Sterile alpha motif domain-containing protein 4A; Short=SAM domain-containing p	sterile alpha motif domain containing 4A; Acts as a translational repressor of SRE-containin [...]	_
ENSG00000020633	RUNX3	3772.91	3726.86	4273.63	2310.22	2320	2728.44	55.8499	56.4775	35.3854	35.0944	34.988	20.8307	47.93	29.45	-0.7	1.66e-09	1.45e-08	no	down	runt-related transcription factor 3 isoform 1 [Homo sapiens]	RecName: Full=Runt-related transcription factor 3; AltName: Full=Acute myeloid leukemia 2 protein; AltName: Full=Core-binding factor subunit alpha-3; Short=CBF-alp	runt-related transcription factor 3; CBF binds to the core site, 5'-PYGPYGGT-3', of a number [...]	RUNX3, AML2
ENSG00000020922	MRE11A	1644.63	1740.77	2749.09	1367.87	1452.85	2159.9	17.1755	19.3922	22.5098	14.7989	16.1256	16.8625	19.96	16.01	-0.32	0.0151	0.0342	no	down	double-strand break repair protein MRE11A isoform 1 [Homo sapiens]	RecName: Full=Double-strand break repair protein MRE11A; AltName: Full=Meiotic recombination 11 homolog 1; Short=MRE11 homolog 1; AltName: Full=Meiotic recombinati	MRE11 meiotic recombination 11 homolog A (S. cerevisiae); Component of the MRN complex, whic [...]	MRE11
ENSG00000021300	PLEKHB1	0	0	0	0	0	0	0	0	0	0	0	0	0	0	0	1	1	no	no change	pleckstrin homology domain-containing family B member 1 isoform a [Homo sapiens]	RecName: Full=Pleckstrin homology domain-containing family B member 1; Short=PH domain-containing family B member 1; AltName: Full=Evectin-1; AltName: Full=PH doma	pleckstrin homology domain containing, family B (evectins) member 1	_
ENSG00000021355	SERPINB1	842.372	891.974	1426.32	2056.32	2028.03	3235.16	24.7482	25.4484	28.2015	57.3392	55.4986	61.2341	26.33	58.31	1.14	3.64e-21	9.82e-20	yes	up	leukocyte elastase inhibitor [Homo PREDICTED: leukocyte elastase inhibitor isoform X1 [Homo sapiens]	RecName: Full=Leukocyte elastase inhibitor; Short=LEI; AltName: Full=Monocyte/neutrophil elastase inhibitor; Short=EI; Short=M/NEI; AltName: Full=Peptidase inhibitor	serpin peptidase inhibitor, clade B (ovalbumin), member 1; Regulates the activity of the neu [...]	SERPINB
ENSG00000021461	CYP3A43	0	0	0	0	0	1.87329	0	0	0	0	0	0.0317894	0	0.01	0	1	1	no	no change	cytochrome P450 3A43 isoform 2 [Homo sapiens]	RecName: Full=Cytochrome P450 3A43 [Homo sapiens]	cytochrome P450, family 3, subfamily A, polypeptide 43; Exhibits low testosterone 6-beta-hyd [...]	CYP3A43
ENSG00000021488	SLC7A9	1.14608	0	0	0	0.876797	0.936643	0.052101	0	0	0	0.0173108	0.0428709	0.02	0.02	0	1	1	no	no change	PREDICTED: B(0,+)-type amino acid transporter 1 isoform X1 [Homo sapiens]	RecName: Full=b(0,+)-type amino acid transporter 1; Short=b(0,+)AT1; AltName: Full=Glycoprotein-associated amino acid transporter b0,+AT1; AltName: Full=Solute carr	_	SLC7A9, BAT1
ENSG00000021574	SPAST	1083.05	1054.86	1738.06	883.143	841.725	1268.21	11.5463	11.6089	15.5737	10.0492	9.31787	12.5552	13.16	10.81	-0.28	0.00357	0.00966	no	down	spastin isoform 1 [Homo sapiens]	RecName: Full=Spastin; AltName: Full=Spastic paraplegia 4 protein [Homo sapiens]	spastin; ATP-dependent microtubule severing protein. Microtubule severing may promote reorga [...]	SPAST
ENSG00000021645	NRXN3	0	0	3.20282	0	0	2.80993	0	0	0.136725	0	0	0.0166814	0.05	0.01	0	1	1	no	no change	neurexin 3 isoform 2 precursor [Homo sapiens]	RecName: Full=Neurexin-3-beta; AltName: Full=Neurexin III-beta; Contains: RecName: Full=Neurexin-3-beta, soluble form; Contains: RecName: Full=Neurexin-3-beta, C-	_	NRXN
ENSG00000021762	OSBPL5	2538.58	2555.23	2452.29	2967.56	3122.27	3255.77	42.0556	37.0096	29.9065	45.1923	50.4117	41.1767	35.71	45.19	0.34	0.0379	0.0758	no	up	oxysterol-binding protein-related protein 5 isoform a [Homo sapiens]	RecName: Full=Oxysterol-binding protein-related protein 5; Short=ORP-5; Short=OSBP-related protein 5; AltName: Full=Oxysterol-binding protein homolog 1 [Homo sapie	oxysterol binding protein-like 5	_
ENSG00000021776	AQR	2623.39	2645.5	4222.39	2496.89	2462.05	4061.28	18.5007	18.7839	20.9658	19.019	17.5729	18.636	19.56	18.43	-0.09	0.528	0.647	no	down	KIAA0560 protein [Homo sapiens]	RecName: Full=Intron-binding protein aquarius; AltName: Full=Intron-binding protein of 160 kDa; Short=IBP160 [Homo sapiens]	aquarius homolog (mouse); Intron-binding spliceosomal protein required to link pre-mRNA spli [...]	AQR
ENSG00000021826	CPS1	332.365	333.632	519.925	216.771	235.858	353.114	3.88344	3.95166	3.96956	2.93918	2.72067	2.35618	3.94	2.64	-0.56	0.000214	0.000778	no	down	carbamoyl-phosphate synthase [ammonia]	RecName: Full=Carbamoyl-phosphate synthase [ammonia]	carbamoyl-phosphate synthetase 1, mitochondrial; Involved in the urea cycle of ureotelic ani [...]	CPS1
ENSG00000021852	C8B	0	0	0	1.00357	0	0.936643	0	0	0	0.0193162	0	0.014145	0	0.01	0	1	1	no	no change	PREDICTED: complement component C8 beta chain isoform X1 [Homo sapiens]	RecName: Full=Complement component C8 beta chain; AltName: Full=Complement component 8 subunit beta; Flags: Precursor [Homo sapiens]	complement component 8, beta polypeptide; Constituent of the membrane attack complex (MAC) t [...]	C8B
ENSG00000022267	FHL1	4.58434	6.86889	10.6761	34.1214	39.4559	65.565	0.162973	0.140519	0.271566	0.819718	0.920682	1.74121	0.2	1.21	2.13	1.34e-13	1.94e-12	yes	up	unnamed protein product [Homo sapiens]	RecName: Full=Four and a half LIM domains protein 1; Short=FHL-1	Putative uncharacterized protein DKFZp468L0125	FHL1, SLIM1
ENSG00000022277	RTFDC1	3171.22	3163.61	4418.83	2967.56	2991.63	3935.76	87.0058	84.3142	92.3673	83.884	84.2348	82.1411	88.32	83.3	-0.08	0.247	0.361	no	down	protein RTF2 homolog isoform b [Homo sapiens]	RecName: Full=Protein RTF2 homolog; AltName: Full=Replication termination factor 2 domain-containing protein 1 [Homo sapiens]	UPF0549 protein C20orf43	_
ENSG00000022355	GABRA1	0	0	0	0	0	0	0	0	0	0	0	0	0	0	0	1	1	no	no change	PREDICTED: gamma-aminobutyric acid receptor subunit alpha-1 isoform X1 [Equus przewalskii]	RecName: Full=Gamma-aminobutyric acid receptor subunit alpha-1; AltName: Full=GABA(A) receptor subunit alpha-1; Flags: Precursor [Homo sapiens]	gamma-aminobutyric acid (GABA) A receptor, alpha 1	GABRA
ENSG00000022556	NLRP2	0	0	0	1.00357	0	3.74657	0	0	0	0.128866	0	0.0313976	0	0.05	0	1	1	no	no change	NACHT, leucine rich repeat and PYD containing 2, isoform CRA_a [Homo sapiens]	RecName: Full=NACHT, LRR and PYD domains-containing protein 2; AltName: Full=Nucleotide-binding site protein 1; AltName: Full=PYRIN domain and NACHT domain-contain	_	_
ENSG00000022567	SLC45A4	833.204	884.124	1044.12	1093.89	1114.41	1426.51	8.01879	8.24663	8.28435	10.7759	11.4324	9.79621	8.19	10.59	0.37	0.000647	0.0021	no	up	SLC45A4 protein, partial [Homo sapiens]	RecName: Full=Solute carrier family 45 member 4 [Homo sapiens]	solute carrier family 45, member 4	_
ENSG00000022840	RNF10	6204.9	6209.48	7910.97	6082.65	6127.06	7965.21	87.3059	81.6841	104.297	79.8525	87.1168	95.3317	92.34	88.15	-0.07	0.872	0.926	no	down	unnamed protein product [Homo sapiens]	RecName: Full=RING finger protein 10 [Homo sapiens]	ring finger protein 10	_
ENSG00000022976	ZNF839	339.241	301.25	403.555	404.439	422.616	536.696	5.00338	4.85667	5.18809	6.78836	6.40247	6.57708	5.03	6.59	0.38	0.00471	0.0123	no	up	zinc finger protein 839 isoform 1 [Homo sapiens]	RecName: Full=Zinc finger protein 839; AltName: Full=Renal carcinoma antigen NY-REN-50 [Homo sapiens]	zinc finger protein 839	_
ENSG00000023041	ZDHHC6	1518.56	1584.75	2358.34	1588.65	1574.73	2127.12	34.4183	35.3254	41.1067	37.6482	38.4448	38.9414	37.34	38.4	0.04	0.731	0.819	no	up	palmitoyltransferase ZDHHC6 [Homo PREDICTED: palmitoyltransferase ZDHHC6 isoform 2 [Pan troglodytes]	RecName: Full=Palmitoyltransferase ZDHHC6; AltName: Full=Transmembrane protein H4; AltName: Full=Zinc finger DHHC domain-containing protein 6; Short=DHHC-6; AltNam	Probable palmitoyltransferase ZDHHC6 (EC 2.3.1.-) (Zinc finger DHHC domain-containing protei [...]	ZDHHC
ENSG00000023171	GRAMD1B	1853.22	1830.07	2538.77	1435.11	1462.5	1917.31	35.7153	35.5226	32.908	30.5249	29.9299	27.6603	34.54	29.22	-0.24	0.00037	0.00128	no	down	GRAM domain-containing protein 1B isoform 2 [Homo sapiens]	RecName: Full=GRAM domain-containing protein 1B [Homo sapiens]	GRAM domain containing 1B	_
ENSG00000023191	RNH1	4640.5	4501.08	5073.27	4110.63	4128.84	5077.54	111.642	112.722	97.0922	101.209	103.49	100.9	106.2	101.78	-0.06	0.343	0.466	no	down	ribonuclease/angiogenin inhibitor variant [Homo sapiens]	RecName: Full=Ribonuclease inhibitor; AltName: Full=Placental ribonuclease inhibitor; Short=Placental RNase inhibitor; AltName: Full=Ribonuclease/angiogenin inhibitor	ribonuclease/angiogenin inhibitor 1; Inhibitor of pancreatic RNase and angiogenin. May also [...]	RNH1
ENSG00000023228	NDUFS1	3431.38	3481.92	5784.3	3130.84	3166	5071.92	55.6754	49.7084	65.1328	48.6221	48.9253	60.46	57.62	53.37	-0.11	0.213	0.32	no	down	NADH-ubiquinone oxidoreductase 75 kDa subunit, mitochondrial isoform 5 [Homo sapiens]	RecName: Full=NADH-ubiquinone oxidoreductase 75 kDa subunit, mitochondrial; AltName: Full=Complex I-75kD; Short=CI-75kD; Flags: Precursor [Homo sapiens]	NADH dehydrogenase (ubiquinone) Fe-S protein 1, 75kDa (NADH-coenzyme Q reductase); Core subu [...]	NDUFS1
ENSG00000023287	RB1CC1	1288.2	1358.08	2139.48	1395.97	1377.45	2139.29	7.95164	9.2728	9.95546	8.93573	9.23258	11.214	9.15	9.92	0.12	0.754	0.836	no	up	RB1-inducible coiled-coil protein 1 isoform 1 [Homo sapiens]	RecName: Full=RB1-inducible coiled-coil protein 1; AltName: Full=FAK family kinase-interacting protein of 200 kDa; Short=FIP200 [Homo sapiens]	RB1-inducible coiled-coil 1; Implicated in the regulation of RB1 expression. Functions as a [...]	_
ENSG00000023318	ERP44	1964.39	1950.76	2829.16	1918.83	1948.24	2851.14	14.5701	14.4431	16.1531	14.2065	14.4404	16.3113	15.16	15.11	-0.01	0.921	0.959	no	down	PREDICTED: endoplasmic reticulum resident protein 44-like [Macaca mulatta]	RecName: Full=Endoplasmic reticulum resident protein 44; Short=ER protein 44; Short=ERp44; AltName: Full=Thioredoxin domain-containing protein 4; Flags: Precursor	PREDICTED: Pan troglodytes similar to KIAA0573 protein (LOC464616), mRNA	_
ENSG00000023330	ALAS1	2499.61	2486.54	3343.75	4856.28	4865.35	6441.29	47.3757	48.6466	51.6582	94.6891	95.9248	97.404	49.46	96.13	0.96	9.83e-21	2.57e-19	no	up	PREDICTED: 5-aminolevulinate synthase, nonspecific, mitochondrial isoform X1 [Homo sapiens]	RecName: Full=5-aminolevulinate synthase, nonspecific, mitochondrial; Short=ALAS-H; AltName: Full=5-aminolevulinic acid synthase 1; AltName: Full=Delta-ALA synthase 1	aminolevulinate, delta-, synthase 1	E2.3.1.37, ALAS
ENSG00000023445	BIRC3	61.8886	39.2508	103.558	188.671	177.99	285.676	0.442653	0.274258	0.740358	1.35936	1.44193	1.86459	0.51	1.58	1.46	3.32e-14	5.06e-13	yes	up	baculoviral IAP repeat-containing protein 3 [Homo sapiens]	RecName: Full=Baculoviral IAP repeat-containing protein 3; AltName: Full=Apoptosis inhibitor 2; Short=API2; AltName: Full=C-IAP2; AltName: Full=IAP homolog C; AltNa	baculoviral IAP repeat-containing 3; Apoptotic suppressor. The BIR motifs region interacts w [...]	BIRC2_3
ENSG00000023516	AKAP11	1564.41	1595.54	2741.62	2349.36	2277.04	4008.83	5.50277	5.60753	7.4014	8.25676	8.00685	10.8327	6.29	9.2	0.54	0.000134	0.000509	no	up	A-kinase anchor protein 11 [Homo AKA11_HUMAN RecName: Full=A-kinase anchor protein 11; Short=AKAP-11; AltName: Full=A-kinase anchor protei	RecName: Full=A-kinase anchor protein 11; Short=AKAP-11; AltName: Full=A-kinase anchor protein 220 kDa; Short=AKAP 220; Short=hAKAP220; AltName: Full=Protein kinas	A kinase (PRKA) anchor protein 11; Binds to type II regulatory subunits of protein kinase A [...]	AKAP11
ENSG00000023572	GLRX2	264.746	297.325	355.513	238.85	204.294	276.31	21.4792	23.7254	23.543	19.0564	16.4983	18.775	22.98	18.17	-0.34	0.018	0.0398	no	down	PREDICTED: glutaredoxin-2, mitochondrial isoform 2 [Gorilla gorilla gorilla]	RecName: Full=Glutaredoxin-2, mitochondrial; Flags: Precursor [Homo sapiens]	glutaredoxin 2; Glutathione-dependent oxidoreductase that facilitates the maintenance of mit [...]	grxC, GLRX, GLRX2
ENSG00000023608	SNAPC1	227.74	185.245	286.195	236.837	250.473	309.092	3.25474	2.63831	3.16503	3.373	3.5749	3.43158	3.03	3.46	0.18	0.213	0.32	no	up	snRNA-activating protein complex subunit 1 [Homo sapiens]	RecName: Full=snRNA-activating protein complex subunit 1; Short=SNAPc subunit 1; AltName: Full=Proximal sequence element-binding transcription factor subunit gamma;	small nuclear RNA activating complex, polypeptide 1, 43kDa; Part of the SNAPc complex requir [...]	SNAPC1
ENSG00000023697	DERA	820.597	736.934	1295.01	557.986	557.643	956.312	23.4566	21.1574	36.8428	17.5941	16.7538	26.3689	28.07	20.79	-0.43	0.00151	0.00451	no	down	DERA protein, partial [Homo sapiens]	RecName: Full=Putative deoxyribose-phosphate aldolase; Short=DERA; AltName: Full=2-deoxy-D-ribose 5-phosphate aldolase; AltName: Full=Phosphodeoxyriboaldolase; Shor	2-deoxyribose-5-phosphate aldolase homolog (C. elegans)	deoC, DERA
ENSG00000023734	STRAP	5771.68	5726.69	9013.81	4597.36	4504.11	6351.37	126.882	124.942	155.268	100.717	98.3716	110.562	137.55	103.88	-0.4	0.000274	0.000975	no	down	serine-threonine kinase receptor-associated protein [Homo sapiens]	RecName: Full=Serine-threonine kinase receptor-associated protein; AltName: Full=MAP activator with WD repeats; AltName: Full=UNR-interacting protein; AltName: Ful	PREDICTED: Pan troglodytes hypothetical protein LOC744677 (LOC744677), mRNA	STRAP, UNRIP
ENSG00000023839	ABCC2	33.2365	39.2508	45.9071	66.2357	45.5934	72.1215	0.224061	0.264177	0.238106	0.445791	0.307173	0.374756	0.24	0.38	0.48	0.00884	0.0213	no	up	RecName: Full=Canalicular multispecific organic anion transporter 1; AltName: Full=ATP-binding cassette sub-family C member 2; AltName: Full=Canalicular multidrug	RecName: Full=Canalicular multispecific organic anion transporter 1; AltName: Full=ATP-binding cassette sub-family C member 2; AltName: Full=Canalicular multidrug	ATP-binding cassette, sub-family C (CFTR/MRP), member 2; Mediates hepatobiliary excretion of [...]	ABCC2
ENSG00000023892	DEF6	3747.7	3659.15	3721.68	3398.09	3215.21	3614.5	73.9217	69.7026	56.3928	70.6615	64.2143	56.9883	65.7	63.33	-0.05	0.322	0.443	no	down	differentially expressed in FDCP 6 homolog [Homo sapiens]	RecName: Full=Differentially expressed in FDCP 6 homolog; Short=DEF-6; AltName: Full=IRF4-binding protein [Homo sapiens]	differentially expressed in FDCP 6 homolog (mouse); Phosphatidylinositol 3,4,5-trisphosphate [...]	_
ENSG00000023902	PLEKHO1	21.7756	14.719	23.4874	38.1357	42.963	43.0856	0.728261	0.529328	0.517731	1.68811	1.26757	0.76976	0.58	1.2	0.92	0.000265	0.000946	no	up	pleckstrin homology domain containing, family O member 1, isoform CRA_b, partial [Homo sapiens]	RecName: Full=Pleckstrin homology domain-containing family O member 1; Short=PH domain-containing family O member 1; AltName: Full=C-Jun-binding protein; Short=JB	pleckstrin homology domain containing, family O member 1; Plays a role in the regulation of [...]	_
ENSG00000023909	GCLM	1013.14	1007.76	1404.97	812.893	1040.76	1339.4	10.3959	9.9525	10.486	7.9552	10.3594	10.5455	10.3	9.7	-0.08	0.388	0.511	no	down	PREDICTED: glutamate--cysteine ligase regulatory subunit isoform X1 [Bos taurus]	RecName: Full=Glutamate--cysteine ligase regulatory subunit; AltName: Full=GCS light chain; AltName: Full=Gamma-ECS regulatory subunit; AltName: Full=Gamma-glutamylc	glutamate-cysteine ligase, modifier subunit	GCLM
ENSG00000024048	UBR2	1207.97	1252.1	2287.88	1320.7	1312.56	2195.49	5.40659	5.59804	7.86487	5.90469	5.87229	7.55639	6.44	6.55	0.02	0.833	0.898	no	up	PREDICTED: E3 ubiquitin-protein ligase UBR2 isoform X1 [Homo sapiens]	RecName: Full=E3 ubiquitin-protein ligase UBR2; AltName: Full=N-recognin-2; AltName: Full=Ubiquitin-protein ligase E3-alpha-2; AltName: Full=Ubiquitin-protein ligas	ubiquitin protein ligase E3 component n-recognin 2; E3 ubiquitin-protein ligase which is a c [...]	UBR2
ENSG00000024422	EHD2	3.43825	3.92508	6.40564	3.01071	2.63039	3.74657	0.0359853	0.0402063	0.0507447	0.0719469	0.0314171	0.056158	0.04	0.05	0.1	0.703	0.798	no	up	EH domain-containing protein 2 [Homo sapiens]	RecName: Full=EH domain-containing protein 2; AltName: Full=PAST homolog 2 [Homo sapiens]	EH-domain containing 2; Plays a role in membrane reorganization in response to nucleotide hy [...]	EHD2
ENSG00000024526	DEPDC1	934.059	906.693	1454.08	807.875	841.725	1359.07	11.803	11.653	13.416	9.21919	10.2526	12.1576	12.4	10.69	-0.21	0.3	0.42	no	down	DEP domain-containing protein 1A isoform a [Homo sapiens]	RecName: Full=DEP domain-containing protein 1A [Homo sapiens]	DEP domain containing 1	_
ENSG00000024862	CCDC28A	373.624	338.538	513.519	379.35	361.24	455.208	13.1297	11.6634	14.0564	13.3076	12.7091	12.6401	13.05	12.86	-0.02	0.845	0.907	no	down	coiled-coil domain-containing protein 28A [Homo sapiens]	RecName: Full=Coiled-coil domain-containing protein 28A; AltName: Full=CCRL1AP [Homo sapiens]	coiled-coil domain containing 28A	_
ENSG00000025039	RRAGD	1196.51	1134.35	1875.79	1393.96	1464.25	2198.3	15.0996	13.7423	18.5363	18.1834	18.1143	18.7532	16.05	18.39	0.19	0.0314	0.0645	no	up	ras-related GTP-binding protein D [Homo sapiens]	RecName: Full=Ras-related GTP-binding protein D; Short=Rag D; Short=RagD [Homo sapiens]	Ras-related GTP binding D	RRAGC_D
ENSG00000025156	HSF2	817.158	784.035	1155.15	746.657	726.865	1049.04	13.9314	14.5032	17.2542	12.8195	13.3816	14.0319	15.42	13.47	-0.19	0.268	0.384	no	down	PREDICTED: heat shock factor protein 2 isoform X2 [Mustela putorius furo]	RecName: Full=Heat shock factor protein 2; Short=HSF 2; AltName: Full=Heat shock transcription factor 2; Short=HSTF 2 [Homo sapiens]	heat shock transcription factor 2	HSF2
ENSG00000025293	PHF20	1865.83	1969.41	2926.31	2207.86	2214.79	3357.86	21.3561	28.1215	22.8761	26.3215	22.4184	24.131	24	24.28	0.02	0.0817	0.145	no	up	PHD finger protein 20 [Homo sapiens]	RecName: Full=PHD finger protein 20; AltName: Full=Glioma-expressed antigen 2; AltName: Full=Hepatocellular carcinoma-associated antigen 58; AltName: Full=Novel zi	PHD finger protein 20; Possible transcription factor	PHF20
ENSG00000025423	HSD17B6	43.5512	37.2883	54.448	38.1357	49.1006	58.0719	1.19474	0.992289	1.41345	1.40859	1.78453	1.60812	1.22	1.6	0.37	0.722	0.812	no	up	17-beta-hydroxysteroid dehydrogenase type 6 precursor [Homo sapiens]	RecName: Full=17-beta-hydroxysteroid dehydrogenase type 6; Short=17-beta-HSD 6; Short=17-beta-HSD6; AltName: Full=3-alpha-)beta-hydroxysteroid epimerase; Short=3-a	hydroxysteroid (17-beta) dehydrogenase 6 homolog (mouse); NAD-dependent oxidoreductase with [...]	HSD17B6
ENSG00000025434	NR1H3	60.7425	57.8949	68.3269	72.2571	56.9918	92.7276	2.72312	2.51755	1.93922	2.65694	2.1956	2.679	2.35	2.53	0.1	0.288	0.408	no	up	oxysterols receptor LXR-alpha isoform 1 [Homo sapiens]	RecName: Full=Oxysterols receptor LXR-alpha; AltName: Full=Liver X receptor alpha; AltName: Full=Nuclear receptor subfamily 1 group H member 3 [Homo sapiens]	nuclear receptor subfamily 1, group H, member 3; Orphan receptor. Interaction with RXR shift [...]	NR1H3, LXRA
ENSG00000025708	TYMP	85.5542	83.4987	50.2676	62.5023	72.4764	69.9842	2.44524	2.1705	1.02844	1.59046	1.84159	1.32278	1.8	1.56	-0.19	0.667	0.767	no	down	unnamed protein product [Homo unnamed protein product [Homo sapiens]	RecName: Full=Thymidine phosphorylase; Short=TP; AltName: Full=Gliostatin; AltName: Full=Platelet-derived endothelial cell growth factor; Short=PD-ECGF; AltName: Fu	_	deoA, TYMP
ENSG00000025770	NCAPH2	2508.78	2542.47	3019.19	1795.39	1779.02	2214.22	53.4444	56.0176	50.4539	39.1697	38.5048	38.924	53.04	38.87	-0.45	7.42e-06	3.64e-05	no	down	kleisin beta, isoform CRA_g [Homo sapiens]	RecName: Full=Condensin-2 complex subunit H2; AltName: Full=Chromosome-associated protein H2; Short=hCAP-H2; AltName: Full=Kleisin-beta; AltName: Full=Non-SMC cond	non-SMC condensin II complex, subunit H2; Regulatory subunit of the condensin-2 complex, a c [...]	NCAPH2
ENSG00000025772	TOMM34	1704.23	1687.78	1970.8	1352.81	1350.27	1692.51	32.4949	32.0336	29.1849	25.6751	25.7005	25.195	31.04	25.49	-0.28	0.00764	0.0187	no	down	mitochondrial import receptor subunit TOM34 [Homo sapiens]	RecName: Full=Mitochondrial import receptor subunit TOM34; Short=hTom34; AltName: Full=Translocase of outer membrane 34 kDa subunit [Homo sapiens]	translocase of outer mitochondrial membrane 34	TOM34
ENSG00000025796	SEC63	5522.98	5562.82	8433.03	5134.27	5245	7745.1	33.7417	33.8258	42.8632	32.875	35.3371	39.2178	37.38	36.12	-0.05	0.326	0.448	no	down	translocation protein SEC63 homolog [Homo sapiens]	RecName: Full=Translocation protein SEC63 homolog [Homo sapiens]	Translocation protein SEC63 homolog	SEC63
ENSG00000025800	KPNA6	2145.47	2275.56	3763.19	2400.49	2453.28	3948.86	11.9725	12.502	14.5048	11.6754	11.7166	15.1039	13.14	13.04	-0.01	0.423	0.547	no	down	importin subunit alpha-7 [Homo importin subunit alpha-7 [Pongo abelii]	RecName: Full=Importin subunit alpha-7; AltName: Full=Karyopherin subunit alpha-6 [Homo IMA7_PONAB RecName: Full=Importin subunit a	karyopherin alpha 6 (importin alpha 7); Functions in nuclear protein import as an adapter pr [...]	_
ENSG00000026025	VIM	875.609	876.274	1049.46	3060.89	3020.57	3706.29	20.2746	20.67	18.1287	72.9939	73.4942	65.9525	19.54	70.37	1.84	5.28e-58	6.6e-56	yes	up	PREDICTED: vimentin [Nomascus leucogenys]	RecName: Full=Vimentin [Homo sapiens]	vimentin; Vimentins are class-III intermediate filaments found in various non-epithelial cel [...]	VIM
ENSG00000026036	RTEL1-TNFRSF6B	452.198	435.682	401.788	358.596	352.617	412.868	2.91891	2.80391	1.96418	2.31953	2.24238	2.03387	2.51	2.18	-0.19	0.195	0.299	no	down	hCG22751, isoform CRA_c [Homo sapiens]	RecName: Full=Regulator of telomere elongation helicase 1; AltName: Full=Novel helicase-like [Homo sapiens]	regulator of telomere elongation helicase 1	RTEL1
ENSG00000026103	FAS	343.825	281.624	474.018	312.111	306.879	467.385	7.76836	6.67799	8.54772	8.07289	8.19513	8.22042	7.75	8.17	0.08	0.892	0.94	no	up	tumor necrosis factor receptor superfamily member 6 isoform 1 precursor [Homo sapiens]	RecName: Full=Tumor necrosis factor receptor superfamily member 6; AltName: Full=Apo-1 antigen; AltName: Full=Apoptosis-mediating surface antigen FAS; AltName: Full=F	Fas (TNF receptor superfamily, member 6); Receptor for TNFSF6/FASLG. The adapter molecule FA [...]	TNFRSF6, FAS
ENSG00000026297	RNASET2	3663.78	3602.11	3707.95	4784.78	4731.03	4935.09	116.758	113.821	92.5257	151.478	147.231	121.303	106.26	138.31	0.38	0.00422	0.0112	no	up	extra-cellular ribonuclease [Homo sapiens]	RecName: Full=Ribonuclease T2; AltName: Full=Ribonuclease 6; Flags: Precursor [Homo sapiens]	_	E3.1.27.1
ENSG00000026508	CD44	1.14608	4.90635	16.0141	113.404	105.216	165.786	0.00902397	0.153577	0.478536	2.94205	3.45754	3.60469	0.24	3.36	3.35	1.21e-40	8.54e-39	yes	up	CD44 antigen isoform 4 precursor [Homo sapiens]	RecName: Full=CD44 antigen; AltName: Full=Extracellular matrix receptor III; Short=ECMR-III; AltName: Full=GP90 lymphocyte homing/adhesion receptor; AltName: Full=HUT	CD44 molecule (Indian blood group); Receptor for hyaluronic acid (HA). Mediates cell-cell an [...]	CD44
ENSG00000026559	KCNG1	0	0	0	0	0	0.936643	0	0	0	0	0	0.00714111	0	0	0	1	1	no	no change	PREDICTED: potassium voltage-gated channel subfamily G member 1 [Papio anubis]	RecName: Full=Potassium voltage-gated channel subfamily G member 1; AltName: Full=Voltage-gated potassium channel subunit Kv6.1; AltName: Full=kH2 [Homo sapiens]	potassium voltage-gated channel, subfamily G, member 1	KCNG1
ENSG00000026652	AGPAT4	1.14608	0	3.20282	3.01071	8.76797	8.42979	0.00523233	0	0.0112347	0.0137339	0.0397991	0.0289828	0.01	0.03	0.27	0.00686	0.0171	no	up	1-acyl-sn-glycerol-3-phosphate acyltransferase delta [Homo sapiens]	RecName: Full=1-acyl-sn-glycerol-3-phosphate acyltransferase delta; AltName: Full=1-acylglycerol-3-phosphate O-acyltransferase 4; Short=1-AGP acyltransferase 4; Sho	1-acylglycerol-3-phosphate O-acyltransferase 4 (lysophosphatidic acid acyltransferase, delta [...]	AGPAT3_4
ENSG00000026751	SLAMF7	1.14608	2.94381	0	19.0679	8.76797	11.2397	0.0917116	0.0313224	0	0.266727	0.138055	0.12306	0.04	0.17	0.98	9.87e-06	4.73e-05	no	up	hypothetical protein EGM_11598, partial [Macaca fascicularis]	RecName: Full=Putative uncharacterized protein FLJ38264	CDNA FLJ26180 fis, clone ADG04221	_
ENSG00000026950	BTN3A1	468.749	476.897	628.821	859.057	811.037	1108.99	6.77069	6.87882	6.77509	12.0051	11.056	12.2234	6.81	11.8	0.79	5.63e-12	6.91e-11	no	up	hCG2039572, isoform CRA_c [Homo sapiens]	RecName: Full=Butyrophilin subfamily 3 member A1; AltName: CD_antigen=CD277; Flags: Precursor [Homo sapiens]	butyrophilin, subfamily 3, member A1	BTN
ENSG00000027001	MIPEP	974.172	1018.56	1598.21	621.211	627.787	998.461	15.6875	16.5816	20.2072	10.0199	10.444	12.6057	17.75	11.17	-0.66	3e-07	1.87e-06	no	down	RecName: Full=Mitochondrial intermediate peptidase; Short=MIP; Flags: Precursor [Homo sapiens]	RecName: Full=Mitochondrial intermediate peptidase; Short=MIP; Flags: Precursor [Homo sapiens]	mitochondrial intermediate peptidase; Cleaves proteins, imported into the mitochondrion, to [...]	MIPEP
ENSG00000027075	PRKCH	3.43825	0	1.06761	4.01429	3.1452	0.936643	0.0527473	0	0.0105634	0.230027	0.116435	0.101868	0.02	0.15	0	1	1	no	no change	protein kinase C eta type [Homo KPCL_HUMAN RecName: Full=Protein kinase C eta type; AltName: Full=PKC-L; AltName: Full=nPKC-eta [Homo sa	RecName: Full=Protein kinase C eta type; AltName: Full=PKC-L; AltName: Full=nPKC-eta [Homo sapiens]	protein kinase C, eta; This is calcium-independent, phospholipid-dependent, serine- and thre [...]	PRKCH
ENSG00000027644	INSRR	0	0	2.13521	0	0	3.74657	0	0	0.0115625	0	0	0.0203269	0	0.01	0	1	1	no	no change	insulin receptor-related protein precursor [Homo sapiens]	RecName: Full=Insulin receptor-related protein; Short=IRR; AltName: Full=IR-related receptor; Contains: RecName: Full=Insulin receptor-related protein alpha chain;	insulin receptor-related receptor; This receptor probably binds an insulin related protein a [...]	INSRR
ENSG00000027697	IFNGR1	858.417	895.899	1490.38	1453.17	1543.16	2427.78	16.6033	17.9199	22.3297	27.8081	29.0674	35.5794	19.27	31.25	0.69	4.43e-08	3.17e-07	no	up	interferon gamma receptor 1 precursor [Homo sapiens]	RecName: Full=Interferon gamma receptor 1; Short=IFN-gamma receptor 1; Short=IFN-gamma-R1; AltName: Full=CDw119; AltName: CD_antigen=CD119; Flags: Precursor [Homo sa	interferon gamma receptor 1; Receptor for interferon gamma. Two receptors bind one interfero [...]	IFNGR1, CD119
ENSG00000027847	B4GALT7	446.973	471.009	492.167	504.796	491.883	528.267	16.1877	15.9615	11.3313	17.4234	15.5997	11.2354	14.19	14.44	0.02	0.468	0.591	no	up	beta-1,4-galactosyltransferase 7 [Homo sapiens]	RecName: Full=Beta-1,4-galactosyltransferase 7; Short=Beta-1,4-GalTase 7; Short=Beta4Gal-T7; Short=b4Gal-T7; AltName: Full=UDP-Gal:beta-GlcNAc beta-1,4-galactosylt	xylosylprotein beta 1,4-galactosyltransferase, polypeptide 7 (galactosyltransferase I); Requ [...]	B4GALT7
ENSG00000027869	SH2D2A	5.73042	14.719	7.47325	196.7	231.474	215.428	0.147747	0.371363	0.169078	5.84558	6.89784	4.19457	0.22	5.51	4.12	3.55e-53	3.9e-51	yes	up	SH2 domain-containing protein 2A isoform 1 [Homo sapiens]	RecName: Full=SH2 domain-containing protein 2A; AltName: Full=SH2 domain-containing adapter protein; AltName: Full=T cell-specific adapter protein; Short=TSAd; Al	SH2 domain protein 2A	SH2D2A, VRAP
ENSG00000028116	VRK2	422.905	482.785	644.835	318.132	313.016	455.208	8.73583	10.6895	11.4475	6.73885	6.89955	7.54598	10.4	7.11	-0.54	0.000118	0.000455	no	down	serine/threonine-protein kinase VRK2 isoform 1 [Homo sapiens]	RecName: Full=Serine/threonine-protein kinase VRK2; AltName: Full=Vaccinia-related kinase 2 [Homo sapiens]	vaccinia related kinase 2; Probable serine/threonine kinase (By similarity)	VRK
ENSG00000028137	TNFRSF1B	2309.36	2390.37	2753.36	3754.36	3821.96	4862.11	23.4922	24.4396	22.1008	38.2545	39.1793	37.906	23.23	38.4	0.72	1.38e-11	1.61e-10	no	up	tumor necrosis factor receptor superfamily member 1B precursor [Homo sapiens]	RecName: Full=Tumor necrosis factor receptor superfamily member 1B; AltName: Full=Tumor necrosis factor receptor 2; Short=TNF-R2; AltName: Full=Tumor necrosis fact	tumor necrosis factor receptor superfamily, member 1B; Receptor with high affinity for TNFSF [...]	TNFRSF1B, TNFR2
ENSG00000028203	VEZT	1899.06	1821.24	2551.58	1627.79	1648.38	2322.87	36.9999	34.4979	37.5271	29.616	32.1793	31.8106	36.45	31.26	-0.22	0.105	0.179	no	down	vezatin [Homo sapiens]	RecName: Full=Vezatin [Homo sapiens]	vezatin, adherens junctions transmembrane protein; Plays a pivotal role in the establishment [...]	_
ENSG00000028277	POU2F2	33.2365	34.3444	32.0282	239.854	252.517	292.233	0.513386	0.594334	0.272912	2.30753	3.53857	2.81781	0.44	2.88	2.46	5.1e-50	4.94e-48	yes	up	PREDICTED: POU domain, class 2, transcription factor 2 isoformX1 [Equus caballus]	RecName: Full=POU domain, class 2, transcription factor 2; AltName: Full=Lymphoid-restricted immunoglobulin octamer-binding protein NF-A2; AltName: Full=Octamer-b	POU class 2 homeobox 2; Transcription factor that specifically binds to the octamer motif (5 [...]	POU2F, OTF
ENSG00000028310	BRD9	2831.98	2815.26	3449.95	2927.41	2809.88	3643.31	45.5787	46.5469	41.6427	46.32	43.962	44.0155	44.31	44.7	0.01	0.724	0.814	no	up	unnamed protein product [Homo sapiens]	RecName: Full=Bromodomain-containing protein 9; AltName: Full=Rhabdomyosarcoma antigen MU-RMS-40.8 [Homo sapiens]	_	BRD7_9
ENSG00000028528	SNX1	4039.95	4134.09	5026.29	3948.05	3949.09	4884.59	72.9574	76.9946	68.1099	70.0525	69.984	66.0306	72.26	68.45	-0.08	0.63	0.737	no	down	sorting nexin 1 isoform a variant [Homo sapiens]	RecName: Full=Sorting nexin-1 [Homo sapiens]	sorting nexin 1	SNX1_2
ENSG00000028839	TBPL1	554.705	505.354	769.745	696.479	683.025	915.1	26.0186	22.0295	24.1771	32.7729	32.5198	28.6576	24.08	31.08	0.37	0.00694	0.0173	no	up	PREDICTED: TATA box-binding protein-like protein 1 isoform X1 [Tupaia chinensis]	RecName: Full=TATA box-binding protein-like protein 1; Short=TBP-like protein 1; AltName: Full=TATA box-binding protein-related factor 2; Short=TBP-related factor	TATA box-binding protein-like protein 1 (TBP-like protein 1)(TATA box-binding protein-relate [...]	TBP, tbp
ENSG00000029153	ARNTL2	812.574	797.772	1415.65	730.6	856.631	1390.91	12.2431	10.3162	11.7633	7.3565	9.5167	11.0685	11.47	9.47	-0.27	0.87	0.924	no	down	cycle-like factor CLIF [Homo sapiens]	RecName: Full=Aryl hydrocarbon receptor nuclear translocator-like protein 2; AltName: Full=Basic-helix-loop-helix-PAS protein MOP9; AltName: Full=Brain and muscle	aryl hydrocarbon receptor nuclear translocator-like 2; ARNTL2-CLOCK heterodimers activate E- [...]	ARNTL2, BMAL2
ENSG00000029363	BCLAF1	10641.4	10691.9	16789.2	5897.99	6053.41	8697.67	155.3	168.996	175.073	92.8865	89.0063	95.2641	167.28	92.65	-0.85	3.89e-15	6.39e-14	no	down	KIAA0164 [Homo sapiens]	RecName: Full=Bcl-2-associated transcription factor 1; Short=Btf [Homo sapiens]	BCL2-associated transcription factor 1; Death-promoting transcriptional repressor	BCLAF1
ENSG00000029364	SLC39A9	1134.62	1170.65	1912.08	1254.46	1223.13	2025.02	11.2906	13.045	15.1304	12.7474	12.8898	16.4894	13.34	14.26	0.1	0.489	0.61	no	up	PREDICTED: zinc transporter ZIP9 isoform X1 [Homo sapiens]	RecName: Full=Zinc transporter ZIP9; AltName: Full=Solute carrier family 39 member 9; AltName: Full=Zrt- and Irt-like protein 9; Short=ZIP-9	solute carrier family 39 (zinc transporter), member 9	SLC39A9, ZIP9
ENSG00000029534	ANK1	0	0	1.06761	5.01786	13.152	6.5565	0	0	0.128237	0.0937245	0.214334	0.0973672	0.05	0.13	0.62	2.93e-05	0.000127	no	up	ankyrin-1 isoform 3 [Homo sapiens]	RecName: Full=Ankyrin-1; Short=ANK-1; AltName: Full=Ankyrin-R; AltName: Full=Erythrocyte ankyrin [Homo sapiens]	ankyrin 1, erythrocytic	_
ENSG00000029559	IBSP	0	0	0	0	0	0	0	0	0	0	0	0	0	0	0	1	1	no	no change	bone sialoprotein 2 precursor [Homo sapiens]	RecName: Full=Bone sialoprotein 2; AltName: Full=Bone sialoprotein II; Short=BSP II; AltName: Full=Cell-binding sialoprotein; AltName: Full=Integrin-binding sialop	integrin-binding sialoprotein; Binds tightly to hydroxyapatite. Appears to form an integral [...]	IBSP
ENSG00000029639	TFB1M	330.072	349.332	484.694	349.243	359.487	499.231	12.202	14.6966	14.6536	11.8003	13.0512	14.0981	13.93	13.08	-0.09	0.714	0.806	no	down	dimethyladenosine transferase 1, mitochondrial [Homo sapiens]	RecName: Full=Dimethyladenosine transferase 1, mitochondrial; AltName: Full=Mitochondrial 12S rRNA dimethylase 1; AltName: Full=Mitochondrial transcription factor	transcription factor B1, mitochondrial; S-adenosyl-L-methionine-dependent methyltransferase [...]	TFB1M
ENSG00000029725	RABEP1	1755.8	1787.87	2545.18	1701.05	1580.86	2232.02	19.1887	18.8399	19.6988	16.9355	16.551	15.8173	19.29	16.38	-0.23	0.185	0.287	no	down	rab GTPase-binding effector protein 1 isoform 1 [Homo sapiens]	RecName: Full=Rab GTPase-binding effector protein 1; AltName: Full=Rabaptin-4; AltName: Full=Rabaptin-5; AltName: Full=Rabaptin-5alpha; AltName: Full=Renal carcin	rabaptin, RAB GTPase binding effector protein 1	RABEP1
ENSG00000029993	HMGB3	1908.23	1922.31	2999.98	1117.98	1067.94	1729.98	56.7157	58.7624	65.4491	30.3777	30.3702	34.4058	60.8	31.96	-0.93	3.45e-11	3.77e-10	no	down	PREDICTED: high mobility group protein B3 isoform X2 [Mus musculus]	RecName: Full=High mobility group protein B3; AltName: Full=High mobility group protein 2a; Short=HMG-2a; AltName: Full=High mobility group protein 4; Short=HMG-4	PREDICTED: Pan troglodytes similar to high mobility group protein homolog HMG4 (LOC746037), mRNA	HMGB3
ENSG00000030066	NUP160	5843.89	5908.23	9997.07	3811.56	3802.67	6196.83	42.742	41.9503	55.2994	27.568	28.069	34.8963	47.48	30.6	-0.63	5.67e-07	3.39e-06	no	down	nuclear pore complex protein Nup160 [Homo sapiens]	RecName: Full=Nuclear pore complex protein Nup160; AltName: Full=160 kDa nucleoporin; AltName: Full=Nucleoporin Nup160 [Homo sapiens]	nucleoporin 160kDa; Involved in poly(A)+ RNA transport	NUP160, NUP120
ENSG00000030110	BAK1	1080.76	1100.98	1490.38	1164.14	1281.88	1612.9	19.617	19.9249	21.0554	21.0868	23.2616	22.8783	20.28	22.45	0.15	0.195	0.299	no	up	BAK1 protein [Homo sapiens]	RecName: Full=Bcl-2 homologous antagonist/killer; AltName: Full=Apoptosis regulator BAK; AltName: Full=Bcl-2-like protein 7; Short=Bcl2-L-7 [Homo sapiens]	BCL2-antagonist/killer 1; In the presence of an appropriate stimulus, accelerates programmed [...]	BAK, BAK1
ENSG00000030304	MUSK	0	0	0	0	0	0	0	0	0	0	0	0	0	0	0	1	1	no	no change	PREDICTED: muscle, skeletal receptor tyrosine-protein kinase isoform X3 [Homo sapiens]	RecName: Full=Muscle, skeletal receptor tyrosine-protein kinase; AltName: Full=Muscle-specific tyrosine-protein kinase receptor; Short=MuSK; Short=Muscle-specific k	muscle, skeletal, receptor tyrosine kinase; Receptor tyrosine kinase that is a key mediator [...]	_
ENSG00000030419	IKZF2	505.423	492.597	853.018	677.411	704.068	1193.28	4.78602	5.05656	6.6791	7.27835	6.44337	8.27611	5.62	7.42	0.39	0.00211	0.00607	no	up	helios del(ex5)v isoform [Homo sapiens]	RecName: Full=Zinc finger protein Helios; AltName: Full=Ikaros family zinc finger protein 2 [Homo sapiens]	IKAROS family zinc finger 2 (Helios); Associates with Ikaros at centromeric heterochromatin	IKZF, ZNFN1A
ENSG00000030582	GRN	5987.15	6033.83	5715.97	13436.8	13276.5	13982.2	114.999	114.87	85.4347	264.397	263.737	219.496	103.24	246.52	1.25	4.71e-16	8.42e-15	yes	up	PREDICTED: granulins [Gorilla gorilla gorilla]	RecName: Full=Granulins; AltName: Full=Proepithelin; Short=PEPI; Contains: RecName: Full=Acrogranin; AltName: Full=Glycoprotein of 88 Kda; AltName: Full=Progranulin;	granulin; Granulins have possible cytokine-like activity. They may play a role in inflammati [...]	_
ENSG00000031003	FAM13B	974.172	959.682	1511.73	469.671	517.31	741.821	7.70796	8.18911	9.59616	3.88539	4.13656	4.69359	8.6	4.28	-0.99	7.93e-15	1.28e-13	no	down	protein FAM13B isoform 1 [Homo FA13B_HUMAN RecName: Full=Protein FAM13B; AltName: Full=GAP-like protein N61 [Homo	RecName: Full=Protein FAM13B; AltName: Full=GAP-like protein N61 [Homo sapiens]	family with sequence similarity 13, member B	_
ENSG00000031081	ARHGAP31	5.73042	3.92508	5.33804	14.05	12.2752	29.9726	0.0215023	0.0147147	0.0153756	0.139424	0.0460441	0.199283	0.02	0.13	1	0.000147	0.000553	yes	up	rho GTPase-activating protein 31 [Homo sapiens]	RecName: Full=Rho GTPase-activating protein 31; AltName: Full=Cdc42 GTPase-activating protein [Homo sapiens]	Cdc42 GTPase-activating protein ; Functions as a GTPase-activating protein (GAP) for RAC1 an [...]	_
ENSG00000031691	CENPQ	624.616	613.294	948.035	658.343	718.097	875.761	14.6147	14.269	17.2852	15.3165	16.7656	16.0704	15.57	16.05	0.04	0.656	0.758	no	up	centromere protein Q [Homo sapiens]	RecName: Full=Centromere protein Q; Short=CENP-Q [Homo sapiens]	centromere protein Q; Component of the CENPA-CAD (nucleosome distal) complex, a complex recr [...]	CENPQ
ENSG00000031698	SARS	3171.22	3196.98	4230.93	3548.63	3497.54	4450.93	71.3099	71.9873	74.5662	80.2508	79.8424	81.2966	72.81	80.54	0.15	0.247	0.36	no	up	PREDICTED: serine--tRNA ligase, cytoplasmic isoform X1 [Homo sapiens]	RecName: Full=Serine--tRNA ligase, cytoplasmic; AltName: Full=Seryl-tRNA synthetase; Short=SerRS; AltName: Full=Seryl-tRNA(Ser/Sec) synthetase [Homo sapiens]	seryl-tRNA synthetase	SARS, serS
ENSG00000031823	RANBP3	3352.3	3404.02	3715.27	2430.65	2369.11	2671.31	98.5876	99.654	76.2086	61.6705	61.9643	55.3467	90.04	59.27	-0.6	5.32e-05	0.00022	no	down	hypothetical protein [Homo sapiens]	RecName: Full=Ran-binding protein 3; Short=RanBP3 [Homo sapiens]	RAN binding protein 3; Acts as a cofactor for XPO1/CRM1-mediated nuclear export, perhaps as [...]	RANBP3
ENSG00000032219	ARID4A	1095.66	1058.79	1534.15	1394.96	1400.24	2010.97	9.48216	9.69634	10.545	12.2472	12.267	11.2002	9.97	11.84	0.25	0.000605	0.00198	no	up	AT-rich interactive domain-containing protein 4A isoform I [Homo sapiens]	RecName: Full=AT-rich interactive domain-containing protein 4A; Short=ARID domain-containing protein 4A; AltName: Full=Retinoblastoma-binding protein 1; Short=RBB	AT rich interactive domain 4A (RBP1-like); Interacts with the viral protein-binding domain o [...]	_
ENSG00000032389	TSSC1	1640.05	1507.23	2019.91	1144.07	1195.07	1596.98	48.8035	45.8156	42.1537	35.8884	37.0268	37.2994	45.26	36.79	-0.3	0.000211	0.000768	no	down	PREDICTED: protein TSSC1 isoform X1 [Chlorocebus sabaeus]	RecName: Full=Protein TSSC1	tumor suppressing subtransferable candidate 1	_
ENSG00000032444	PNPLA6	1547.21	1610.26	1891.8	2470.79	2510.27	3259.52	19.1996	18.7934	14.4072	29.8951	27.483	31.5648	17.18	29.82	0.79	8.94e-11	9.26e-10	no	up	neuropathy target esterase isoform b [Homo sapiens]	RecName: Full=Neuropathy target esterase; AltName: Full=Patatin-like phospholipase domain-containing protein 6 [Homo sapiens]	patatin-like phospholipase domain containing 6; Phospholipase B that deacylates intracellula [...]	NTE, NRE
ENSG00000032742	IFT88	242.97	267.887	423.84	397.414	405.08	566.669	3.40883	3.69466	4.88317	5.85982	5.68752	7.00689	4.08	6.26	0.61	0.000141	0.000535	no	up	PREDICTED: intraflagellar transport protein 88 homolog isoform X1 [Homo sapiens]	RecName: Full=Intraflagellar transport protein 88 homolog; AltName: Full=Recessive polycystic kidney disease protein Tg737 homolog; AltName: Full=Tetratricopeptid	intraflagellar transport 88 homolog (Chlamydomonas)	IFT88
ENSG00000033011	ALG1	1301.95	1347.28	1663.12	817.911	813.667	1047.17	31.8166	33.9145	40.9437	20.3292	19.6525	26.1596	36.07	22.42	-0.68	5.93e-10	5.49e-09	no	down	mannosyltransferase [Homo sapiens]	RecName: Full=Chitobiosyldiphosphodolichol beta-mannosyltransferase; AltName: Full=Asparagine-linked glycosylation protein 1 homolog; AltName: Full=Beta-1,4-mannosy	asparagine-linked glycosylation 1, beta-1,4-mannosyltransferase homolog (S. cerevisiae); Par [...]	ALG1
ENSG00000033030	ZCCHC8	1081.9	1142.2	1555.5	1157.12	1112.66	1547.33	14.9276	15.3226	15.9098	15.6941	14.9882	16.6228	15.44	15.85	0.04	0.909	0.952	no	up	zinc finger, CCHC domain containing 8, isoform CRA_a [Homo sapiens]	RecName: Full=Zinc finger CCHC domain-containing protein 8; AltName: Full=TRAMP-like complex RNA-binding factor ZCCHC8 [Homo sapiens]	zinc finger, CCHC domain containing 8; May be involved in pre-mRNA splicing	ZCCHC8
ENSG00000033050	ABCF2	5743.03	5772.81	7829.83	3759.38	3633.45	4975.45	76.4205	82.234	86.5944	51.4734	52.1892	55.2465	82.21	53.18	-0.63	1.62e-10	1.62e-09	no	down	ATP-binding cassette sub-family F member 2 isoform b [Homo sapiens]	RecName: Full=ATP-binding cassette sub-family F member 2; AltName: Full=Iron-inhibited ABC transporter 2 [Homo sapiens]	ATP-binding cassette, sub-family F (GCN20), member 2	ABCF2
ENSG00000033100	CHPF2	2041.18	2002.77	2353.01	2670.5	2579.54	3079.68	19.3311	18.5853	16.9822	25.9141	24.5999	23.0763	18.17	24.4	0.42	0.000876	0.00276	no	up	KIAA1402 protein [Homo sapiens]	RecName: Full=Chondroitin sulfate glucuronyltransferase; AltName: Full=CSGlcA-T; AltName: Full=Chondroitin glucuronyltransferase; AltName: Full=Chondroitin polymer	microRNA 671; Transfers glucuronic acid (GlcUA) from UDP-GlcUA to N- acetylgalactosamine res [...]	CHPF2
ENSG00000033122	LRRC7	3.43825	2.94381	0	9.03214	10.5216	15.9229	0.0313969	0.0301687	0	0.0790697	0.15008	0.109144	0.02	0.11	0.84	0.000133	0.000508	no	up	leucine rich repeat containing 7, isoform CRA_a [Homo sapiens]	RecName: Full=Leucine-rich repeat-containing protein 7; AltName: Full=Densin-180; Short=Densin; AltName: Full=Protein LAP1 [Mus musculus]	leucine rich repeat containing 7; May be involved in the organization of synaptic cell- cell [...]	_
ENSG00000033170	FUT8	213.172	185.46	327.755	256.914	239.366	440.222	3.63977	3.61347	4.9069	4.79647	4.23589	6.15015	4.13	5.16	0.31	0.0459	0.089	no	up	alpha-(1,6)-fucosyltransferase isoform a [Homo sapiens]	RecName: Full=Alpha-(1,6)-fucosyltransferase; Short=Alpha1-6FucT; AltName: Full=Fucosyltransferase 8; AltName: Full=GDP-L-Fuc:N-acetyl-beta-D-glucosaminide alpha1,6	Alpha-(1,6)-fucosyltransferase (alpha1-6FucT)(EC 2.4.1.68)(Glycoprotein 6-alpha-L-fucosyltra [...]	FUT8
ENSG00000033178	UBA6	2837.71	2714.19	5164.02	2563.12	2651.43	4713.19	41.8416	36.2345	44.7927	31.6986	34.9209	43.9817	41.32	37.51	-0.14	0.481	0.603	no	down	ubiquitin-like modifier-activating enzyme 6 [Homo sapiens]	RecName: Full=Ubiquitin-like modifier-activating enzyme 6; Short=Ubiquitin-activating enzyme 6; AltName: Full=Monocyte protein 4; Short=MOP-4; AltName: Full=Ubiqui	ubiquitin-like modifier activating enzyme 6; Activates ubiquitin by first adenylating its C- [...]	UBE1L2, UBA6
ENSG00000033327	GAB2	438.95	395.452	523.127	640.279	656.721	810.196	2.67768	3.21911	2.75559	5.94625	5.02597	4.4521	2.87	5.08	0.8	6.6e-07	3.9e-06	no	up	GRB2-associated-binding protein 2 isoform a [Homo sapiens]	RecName: Full=GRB2-associated-binding protein 2; AltName: Full=GRB2-associated binder 2; AltName: Full=Growth factor receptor bound protein 2-associated protein 2;	GRB2-associated binding protein 2; Adapter protein which acts downstream of several membrane [...]	GAB2
ENSG00000033627	ATP6V0A1	1415.41	1452.28	1948.38	2267.07	2179.72	3123.7	21.4717	18.3484	18.2201	33.545	32.0712	32.1246	19.24	32.54	0.76	8.11e-10	7.39e-09	no	up	unknown, partial [Homo sapiens]	RecName: Full=V-type proton ATPase 116 kDa subunit a isoform 1; Short=V-ATPase 116 kDa isoform a1; AltName: Full=Clathrin-coated vesicle/synaptic vesicle proton pum	_	ATPeV0A, ATP6N
ENSG00000033800	PIAS1	2453.77	2335.42	3411	2585.2	2517.28	3637.42	37.362	40.2137	37.2496	41.8433	39.3634	39.1805	38.18	40.04	0.07	0.406	0.53	no	up	E3 SUMO-protein ligase PIAS1 [Homo E3 SUMO-protein ligase PIAS1 [Macaca mulatta]	RecName: Full=E3 SUMO-protein ligase PIAS1; AltName: Full=DEAD/H box-binding protein 1; AltName: Full=Gu-binding protein; Short=GBP; AltName: Full=Protein inhibito	protein inhibitor of activated STAT, 1	PIAS1
ENSG00000033867	SLC4A7	1124.31	966.551	1669.74	1475.25	1499.32	2512.08	12.4033	11.8876	11.9433	15.9418	15.4075	17.6705	12.07	16.46	0.44	8.56e-05	0.000339	no	up	solute carrier family 4 sodium bicarbonate cotransporter member 7 [Homo sapiens]	RecName: Full=Sodium bicarbonate cotransporter 3; AltName: Full=Electroneutral Na/HCO(3) cotransporter; AltName: Full=Sodium bicarbonate cotransporter 2; AltName:	solute carrier family 4, sodium bicarbonate cotransporter, member 7; Electroneutral sodium- [...]	SLC4A7
ENSG00000034053	APBA2	0	0	1.06761	2.00714	4.38398	3.74657	0	0	0.0442514	0.0298519	0.112267	0.0378067	0.02	0.06	0	1	1	no	no change	amyloid beta A4 precursor protein-binding, family A, member 2 variant [Homo sapiens]	RecName: Full=Amyloid beta A4 precursor protein-binding family A member 2; AltName: Full=Adapter protein X11beta; AltName: Full=Neuron-specific X11L protein; AltNam	amyloid beta (A4) precursor protein-binding, family A, member 2; Putative function in synapt [...]	_
ENSG00000034152	MAP2K3	3402.73	3338.28	3654.42	3954.07	3907.88	4385.36	93.0439	94.0453	58.4444	107.781	104.145	70.0192	79.63	91.82	0.21	0.0599	0.112	no	up	PREDICTED: dual specificity mitogen-activated protein kinase kinase 3 isoform X1 [Macaca fascicularis]	RecName: Full=Dual specificity mitogen-activated protein kinase kinase 3; Short=MAP kinase kinase 3; Short=MAPKK 3; AltName: Full=MAPK/ERK kinase 3; Short=MEK 3; A	mitogen-activated protein kinase kinase 3	MAP2K3, MKK3
ENSG00000034239	EFCAB1	0	0	0	0	0	0	0	0	0	0	0	0	0	0	0	1	1	no	no change	EF-hand calcium-binding domain-containing protein 1 isoform b [Homo sapiens]	RecName: Full=EF-hand calcium-binding domain-containing protein 1 [Homo sapiens]	similar to EF-hand calcium binding domain 1	_
ENSG00000034510	TMSB10	5675.41	6094.67	5221.67	7393.31	7111.7	5883.05	907.107	938.327	721.305	1137.97	1119.93	851.999	842.88	1019.94	0.28	0.16	0.254	no	up	thymosin, beta 10, isoform CRA_a, partial [Homo sapiens]	RecName: Full=Thymosin beta-10 [Mus musculus]	thymosin beta 10; Plays an important role in the organization of the cytoskeleton. Binds to [...]	TMSB10
ENSG00000034533	ASTE1	154.721	167.797	238.076	140.5	130.643	191.075	3.0928	2.65854	3.16744	2.5709	2.45986	2.43569	2.99	2.48	-0.26	0.0857	0.151	no	down	unnamed protein product [Homo sapiens]	RecName: Full=Protein asteroid homolog 1 [Homo sapiens]	asteroid homolog 1 (Drosophila)	_
ENSG00000034677	RNF19A	542.098	512.223	763.339	690.457	648.83	937.579	5.62602	5.92214	7.84702	8.09621	9.60161	7.44977	6.6	8.3	0.33	0.00819	0.0199	no	up	E3 ubiquitin-protein ligase RNF19A [Homo sapiens]	RecName: Full=E3 ubiquitin-protein ligase RNF19A; AltName: Full=Double ring-finger protein; Short=Dorfin; AltName: Full=RING finger protein 19A; AltName: Full=p38	ring finger protein 19A	_
ENSG00000034693	PEX3	743.809	757.54	1056.93	492.754	536.6	717.468	17.588	17.4523	19.319	11.3693	12.4224	13.3956	18.23	12.49	-0.54	4.45e-06	2.27e-05	no	down	peroxisomal biogenesis factor 3 [Homo sapiens]	RecName: Full=Peroxisomal biogenesis factor 3; AltName: Full=Peroxin-3; AltName: Full=Peroxisomal assembly protein PEX3 [Homo sapiens]	peroxisomal biogenesis factor 3; Involved in peroxisome biosynthesis and integrity. Assemble [...]	PEX3
ENSG00000034713	GABARAPL2	877.901	831.135	1431.66	1039.7	1032.87	1655.98	41.5259	38.8562	53.5531	48.351	48.8909	62.5353	45.49	54.1	0.25	0.0667	0.122	no	up	hypothetical protein EGM_11598, partial [Macaca fascicularis]	RecName: Full=Uncharacterized protein C9orf85 [Homo sapiens]	annotation not avaliable	_
ENSG00000034971	MYOC	0	0	1.06761	0	0	0.936643	0	0	0.0159792	0	0	0.0140915	0.01	0.01	0	1	1	no	no change	myocilin precursor [Homo sapiens]	RecName: Full=Myocilin; AltName: Full=Myocilin 55 kDa subunit; AltName: Full=Trabecular meshwork-induced glucocorticoid response protein; Contains: RecName: Full=Myo	myocilin, trabecular meshwork inducible glucocorticoid response; May participate in the obst [...]	_
ENSG00000035115	SH3YL1	33.2365	31.4006	49.1099	44.1571	36.8255	53.3886	0.999613	0.862209	1.22708	1.08935	1.52067	1.76202	1.05	1.48	0.46	0.306	0.426	no	up	hCG1990170, isoform CRA_a, partial [Homo sapiens]	RecName: Full=SH3 domain-containing YSC84-like protein 1 [Homo sapiens]	SH3 domain containing, Ysc84-like 1 (S. cerevisiae)	_
ENSG00000035141	FAM136A	5756.78	5743.37	7949.4	2534.02	2516.41	3293.24	128.231	128.227	138.231	55.7507	55.9769	57.4988	132.19	56.51	-1.22	2.56e-32	1.25e-30	yes	down	PREDICTED: protein FAM136A-like [Callithrix jacchus]	RecName: Full=Protein FAM136A [Homo sapiens]	protein FAM136A-like	_
ENSG00000035403	VCL	5446.19	5416.61	7455.1	5688.24	5603.61	7928.68	35.2846	33.8102	35.6575	35.7022	35.7806	37.7012	34.99	36.51	0.06	0.532	0.65	no	up	vinculin, isoform CRA_a [Homo sapiens]	RecName: Full=Vinculin; AltName: Full=Metavinculin [Mus musculus]	vinculin Gene; Involved in cell adhesion. May be involved in the attachment of the actin-bas [...]	VCL
ENSG00000035499	DEPDC1B	835.496	836.042	1250.17	848.018	832.957	1197.03	14.0704	15.2559	17.001	14.5712	14.5004	16.9382	15.59	15.48	-0.01	0.866	0.922	no	down	DEP domain-containing protein 1B isoform 1 [Homo sapiens]	RecName: Full=DEP domain-containing protein 1B; AltName: Full=HBV X-transactivated gene 8 protein; AltName: Full=HBV XAg-transactivated protein 8 [Homo sapiens]	DEP domain containing 1B	_
ENSG00000035664	DAPK2	4.58434	0	5.33804	45.1607	46.4702	80.5513	0.132672	0	0.209776	1.23159	1.08471	1.49646	0.12	1.29	2.64	1.72e-23	5.41e-22	yes	up	PREDICTED: death-associated protein kinase 2 isoform X1 [Homo sapiens]	RecName: Full=Death-associated protein kinase 3; Short=DAP kinase 3; AltName: Full=DAP-like kinase; Short=Dlk; AltName: Full=MYPT1 kinase; AltName: Full=Zipper-int	death-associated protein kinase 2	DAPK
ENSG00000035681	NSMAF	3476.07	3531.59	5221.67	3126.13	3074.05	4246.74	48.7081	49.6946	46.5057	43.4172	41.0438	42.3765	48.13	42.29	-0.19	0.0359	0.0722	no	down	protein FAN isoform 1 [Homo sapiens]	RecName: Full=Protein FAN; AltName: Full=Factor associated with neutral sphingomyelinase activation; Short=Factor associated with N-SMase activation [Homo sapiens]	neutral sphingomyelinase (N-SMase) activation associated factor	_
ENSG00000035687	ADSS	3441.69	3451.13	5693.55	3193.36	3332.7	5220.85	47.1838	47.028	60.1827	44.202	45.641	55.8806	52.29	49.23	-0.09	0.427	0.551	no	down	PREDICTED: LOW QUALITY PROTEIN: adenylosuccinate synthase [Myotis lucifugus]	RecName: Full=Adenylosuccinate synthetase isozyme 2; Short=AMPSase 2; Short=AdSS 2; AltName: Full=Adenylosuccinate synthetase, acidic isozyme; AltName: Full=Adenyl	adenylosuccinate synthase; Plays an important role in the de novo pathway of purine nucleoti [...]	purA, ADSS
ENSG00000035720	STAP1	284.229	291.437	421.705	393.4	454.181	580.719	8.44484	8.33074	9.81704	11.4627	13.1812	13.573	8.95	12.81	0.51	0.000157	0.000589	no	up	signal-transducing adaptor protein 1 [Homo sapiens]	RecName: Full=Signal-transducing adaptor protein 1; Short=STAP-1; AltName: Full=BCR downstream-signaling protein 1; AltName: Full=Docking protein BRDG1; AltName: F	signal transducing adaptor family member 1; In BCR signaling, appears to function as a docki [...]	_
ENSG00000035862	TIMP2	685.359	655.488	825.26	1627.79	1566.83	2188.93	7.05379	6.72169	6.77295	16.8421	15.9978	17.8687	6.84	16.99	1.3	2.76e-30	1.22e-28	yes	up	metalloproteinase inhibitor 2 precursor [Homo sapiens]	RecName: Full=Metalloproteinase inhibitor 2; AltName: Full=CSC-21K; AltName: Full=Tissue inhibitor of metalloproteinases 2; Short=TIMP-2; Flags: Precursor [Homo sapi	TIMP metallopeptidase inhibitor 2; Complexes with metalloproteinases (such as collagenases) [...]	_
ENSG00000035928	RFC1	4072.04	4118.39	6045.86	3634.94	3421.26	5159.97	49.2716	52.9309	55.7784	43.5346	34.3186	42.5964	52.96	40.37	-0.39	0.0394	0.0783	no	down	replication factor C subunit 1 isoform 2 [Homo sapiens]	RecName: Full=Replication factor C subunit 1; AltName: Full=Activator 1 140 kDa subunit; Short=A1 140 kDa subunit; AltName: Full=Activator 1 large subunit; AltName:	replication factor C (activator 1) 1, 145kDa; The elongation of primed DNA templates by DNA [...]	RFC1
ENSG00000036054	TBC1D23	942.082	985.195	1640.91	1115.97	1187.18	1708.44	10.567	10.3901	12.7255	12.0763	12.5635	13.7252	11.37	12.87	0.18	0.175	0.273	no	up	TBC1 domain family member 23 isoform 2 [Homo sapiens]	RecName: Full=TBC1 domain family member 23 [Pongo abelii]	TBC1 domain family, member 23	_
ENSG00000036257	CUL3	3110.47	3064.51	5085.01	2521.98	2626.01	4162.44	48.9682	48.267	60.7038	39.2412	40.6207	48.9287	53.41	43.47	-0.3	0.0292	0.0606	no	down	KIAA0617 protein [Homo sapiens]	RecName: Full=Cullin-3; Short=CUL-3 [Homo sapiens]	cullin 3	CUL3
ENSG00000036448	MYOM2	3.43825	2.94381	2.13521	1.00357	6.13758	2.80993	0.12476	0.246024	0.0405369	0.0675137	0.462969	0.111791	0.13	0.2	0	1	1	no	no change	myomesin-2 [Homo sapiens]	RecName: Full=Myomesin-2; AltName: Full=165 kDa connectin-associated protein; AltName: Full=165 kDa titin-associated protein; AltName: Full=M-protein; AltName: Fu	myomesin (M-protein) 2, 165kDa; Major component of the vertebrate myofibrillar M band. Binds [...]	_
ENSG00000036473	OTC	0	0	0	0	0	0	0	0	0	0	0	0	0	0	0	1	1	no	no change	ornithine carbamoyltransferase, mitochondrial precursor [Homo sapiens]	RecName: Full=Ornithine carbamoyltransferase, mitochondrial; AltName: Full=Ornithine transcarbamylase; Short=OTCase; Flags: Precursor [Homo sapiens]	ornithine carbamoyltransferase	OTC, argF, argI
ENSG00000036530	CYP46A1	1.14608	0	1.06761	1.00357	0	1.87329	0.0061418	0	0.102117	0.00537107	0	0.0840736	0.04	0.03	0	1	1	no	no change	cytochrome P450, family 46 variant [Homo sapiens]	RecName: Full=LINE-1 retrotransposable element ORF2 protein; Short=ORF2p; Includes: RecName: Full=Reverse transcriptase; Includes: RecName: Full=Endonuclease [Homo	annotation not avaliable	CYP46A1
ENSG00000036549	ZZZ3	1531.17	1465.04	2491.8	1130.02	1154.74	1842.38	15.9534	18.5186	22.4101	13.3815	14.6645	17.3157	19.29	15.32	-0.33	0.00167	0.00494	no	down	zinc finger, ZZ-type containing 3, isoform CRA_b, partial [Homo sapiens]	RecName: Full=ZZ-type zinc finger-containing protein 3 [Homo sapiens]	zinc finger, ZZ-type containing 3; Component of the ATAC complex, a complex with histone ace [...]	_
ENSG00000036565	SLC18A1	0	0	0	0	0	0	0	0	0	0	0	0	0	0	0	1	1	no	no change	chromaffin granule amine transporter isoform a [Homo sapiens]	RecName: Full=Chromaffin granule amine transporter; AltName: Full=Solute carrier family 18 member 1; AltName: Full=Vesicular amine transporter 1; Short=VAT1 [Homo s	solute carrier family 18 (vesicular monoamine), member 1; Involved in the vesicular transpor [...]	SLC18A1_2, VMAT
ENSG00000036672	USP2	29.7982	38.2695	42.7043	78.2786	57.8686	100.221	0.298385	0.420752	0.433115	0.777561	0.662035	0.967157	0.39	0.82	0.91	4.56e-06	2.32e-05	no	up	ubiquitin carboxyl-terminal hydrolase 2 isoform a [Homo sapiens]	RecName: Full=Ubiquitin carboxyl-terminal hydrolase 2; AltName: Full=41 kDa ubiquitin-specific protease; AltName: Full=Deubiquitinating enzyme 2; AltName: Full=Ubiq	ubiquitin specific peptidase 2	USP2_21
ENSG00000036828	CASR	0	0	2.13521	2.00714	0	1.87329	0	0	0.0159505	0.0193985	0	0.0140305	0.01	0.01	0	1	1	no	no change	extracellular calcium-sensing receptor isoform 1 precursor [Homo sapiens]	RecName: Full=Extracellular calcium-sensing receptor; Short=CaSR; AltName: Full=Parathyroid cell calcium-sensing receptor 1; Short=PCaR1; Flags: Precursor [Homo sapi	calcium-sensing receptor	CASR
ENSG00000037042	TUBG2	91.6868	93.2206	86.4762	79.2821	109.6	106.777	2.10457	2.12797	1.54624	1.80221	2.51042	1.92133	1.89	2.06	0.12	0.644	0.748	no	up	PREDICTED: tubulin gamma-1 chain isoform X2 [Physeter catodon]	RecName: Full=Tubulin gamma-2 chain; AltName: Full=Gamma-2-tubulin [Homo sapiens]	tubulin, gamma 2	TUBG
ENSG00000037241	RPL26L1	805.698	776.184	954.441	467.664	460.318	574.162	67.2896	60.4474	62.7267	36.3227	36.7459	38.3266	63.41	37.24	-0.77	8.05e-10	7.34e-09	no	down	PREDICTED: 60S ribosomal protein L26-like 1 isoform X3 [Physeter catodon]	RecName: Full=60S ribosomal protein L26-like 1 [Homo sapiens]	ribosomal protein L26-like 1	RP-L26e, RPL26
ENSG00000037280	FLT4	647.538	609.369	606.401	559.993	534.846	574.162	11.5374	10.9029	8.38536	8.55149	9.27752	8.00678	10.1	8.56	-0.24	0.297	0.417	no	down	vascular endothelial growth factor receptor 3 isoform 1 precursor [Homo sapiens]	RecName: Full=Vascular endothelial growth factor receptor 3; Short=VEGFR-3; AltName: Full=Fms-like tyrosine kinase 4; Short=FLT-4; AltName: Full=Tyrosine-protein	fms-related tyrosine kinase 4; Receptor for VEGFC. Has a tyrosine-protein kinase activity	FLT4, VEGFR3
ENSG00000037474	NSUN2	8846.63	8904.04	13068.6	8001.48	7806.12	11211.6	110.492	111.352	125.839	100.984	97.3099	108.562	116.84	102.85	-0.18	0.0692	0.126	no	down	NOL1/NOP2/Sun domain family, member 2, isoform CRA_c [Homo sapiens]	RecName: Full=tRNA (cytosine(34)-C(5))-methyltransferase; AltName: Full=Myc-induced SUN domain-containing protein; Short=Misu; AltName: Full=NOL1/NOP2/Sun domain	NOP2/Sun domain family, member 2; RNA methyltransferase that methylates tRNAs, and possibly [...]	NSUN2
ENSG00000037637	FBXO42	1171.3	1234.44	1804.26	1247.44	1259.96	1762.76	13.5372	15.4105	13.6017	14.721	14.0847	12.9179	14.13	13.82	-0.03	0.837	0.902	no	down	F-box only protein 42 [Homo sapiens]	RecName: Full=F-box only protein 42; AltName: Full=Just one F-box and Kelch domain-containing protein [Homo sapiens]	F-box protein 42; Substrate-recognition component of some SCF (SKP1-CUL1- F-box protein)-typ [...]	FBXO42
ENSG00000037749	MFAP3	354.14	378.77	737.717	569.025	597.975	924.466	9.14191	11.592	14.4777	13.5364	17.7253	17.3857	12	16.32	0.44	0.0024	0.00683	no	up	PREDICTED: microfibril-associated glycoprotein 3 isoform 1 [Gorilla gorilla PREDICTED: microfibril-associated glycoprotein 3	RecName: Full=Microfibril-associated glycoprotein 3; Flags: Precursor [Homo sapiens]	microfibrillar-associated protein 3; Component of the elastin-associated microfibrils	_
ENSG00000037757	MRI1	2523.68	2447.29	2452.29	1725.14	1714.14	1886.68	83.3107	78.2129	56.0728	51.3523	53.9855	45.3122	70.97	49.77	-0.51	0.000342	0.00119	no	down	methylthioribose-1-phosphate isomerase isoform 2 [Homo sapiens]	RecName: Full=Methylthioribose-1-phosphate isomerase; Short=M1Pi; Short=MTR-1-P isomerase; AltName: Full=Mediator of RhoA-dependent invasion; AltName: Full=S-methyl	_	mtnA
ENSG00000037897	METTL1	739.225	779.128	899.993	476.696	407.711	489.864	26.3024	29.9383	21.5554	16.8369	12.7081	12.4762	25.52	13.87	-0.87	4.94e-09	4.04e-08	no	down	hCG2044065 [Homo sapiens]	RecName: Full=tRNA (guanine-N(7)-)-methyltransferase; AltName: Full=Methyltransferase-like protein 1; AltName: Full=tRNA (guanine(46)-N(7))-methyltransferase; AltNa	methyltransferase like 1	trmB, METTL1
ENSG00000037965	HOXC8	34.3825	48.0822	58.7184	48.1714	39.4559	42.1489	0.726264	1.01048	0.964815	1.01231	0.8318	0.696581	0.91	0.83	-0.11	0.738	0.824	no	down	PREDICTED: uncharacterized protein LOC607625 [Canis lupus familiaris]	RecName: Full=Homeobox protein Hox-C8; AltName: Full=Homeobox protein Hox-3A [Homo sapiens]	homeobox C8; Sequence-specific transcription factor which is part of a developmental regulat [...]	HOX_5
ENSG00000038002	AGA	377.062	411.152	646.97	501.786	527.832	625.677	14.6559	17.689	17.4293	17.1302	20.1843	17.7369	16.67	18.29	0.13	0.103	0.176	no	up	N(4)-(beta-N-acetylglucosaminyl)-L-asparaginase isoform 1 preproprotein [Homo sapiens]	RecName: Full=N(4)-(beta-N-acetylglucosaminyl)-L-asparaginase; AltName: Full=Aspartylglucosaminidase; AltName: Full=Glycosylasparaginase; AltName: Full=N4-(N-acety	aspartylglucosaminidase; Cleaves the GlcNAc-Asn bond which joins oligosaccharides to the pep [...]	AGA, aspG
ENSG00000038210	PI4K2B	1171.04	1127.93	1434.85	1114.06	1130.64	1244.16	12.1915	11.7132	11.525	11.5689	11.7595	10.0217	11.78	11.02	-0.1	0.453	0.577	no	down	phosphatidylinositol 4-kinase type 2-beta [Homo sapiens]	RecName: Full=Phosphatidylinositol 4-kinase type 2-beta; AltName: Full=Phosphatidylinositol 4-kinase type II-beta; Short=PI4KII-BETA [Homo sapiens]	phosphatidylinositol 4-kinase type 2 beta; Together with PI4K2A and the type III PI4Ks (PIK4 [...]	PI4K2
ENSG00000038219	BOD1L1	3282.39	3233.28	4512.78	4307.33	4356.8	6373.85	14.5839	13.4365	15.1435	18.1239	19.1204	21.417	14.46	19.72	0.45	3.18e-05	0.000137	no	up	biorientation of chromosomes in cell division protein 1-like 1 [Homo sapiens]	RecName: Full=Biorientation of chromosomes in cell division protein 1-like 1; AltName: Full=Protein FAM44A [Homo sapiens]	biorientation of chromosomes in cell division 1-like	_
ENSG00000038274	MAT2B	1793.62	1822.22	3223.11	1770.3	1776.39	2735.93	32.5063	33.8662	45.2344	33.6606	32.6722	40.2454	37.96	35.95	-0.08	0.405	0.528	no	down	putative protein product of Nbla02999 [Homo sapiens]	RecName: Full=Methionine adenosyltransferase 2 subunit beta; AltName: Full=Methionine adenosyltransferase II beta; Short=MAT II beta; AltName: Full=Putative dTDP-4	methionine adenosyltransferase II, beta	metK
ENSG00000038295	TLL1	0	0	1.06761	0	0	0	0	0	0.00617381	0	0	0	0	0	0	1	1	no	no change	PREDICTED: tolloid-like protein 1-like [Odobenus rosmarus divergens]	RecName: Full=Tolloid-like protein 1; Flags: Precursor [Homo sapiens]	tolloid-like 1; Protease which processes procollagen C-propeptides, such as chordin, pro-big [...]	TLL1
ENSG00000038358	EDC4	8493.31	8628.91	9385.45	6075.69	6061.66	7395.68	82.5815	84.3288	70.672	59.3077	61.8704	57.1781	78.39	59.25	-0.4	6.83e-05	0.000276	no	down	enhancer of mRNA-decapping protein 4 [Homo sapiens]	RecName: Full=Enhancer of mRNA-decapping protein 4; AltName: Full=Autoantigen Ge-1; AltName: Full=Autoantigen RCD-8; AltName: Full=Human enhancer of decapping large	enhancer of mRNA decapping 4; In the process of mRNA degradation, seems to play a role in mR [...]	EDC4
ENSG00000038382	TRIO	1629.73	1632.83	1913.15	1830.51	1846.53	2484.91	8.03593	7.42806	7.2938	8.87263	8.81143	9.04222	7.56	8.92	0.24	0.0301	0.0621	no	up	triple functional domain protein [Homo sapiens]	RecName: Full=Triple functional domain protein; AltName: Full=PTPRF-interacting protein [Homo sapiens]	triple functional domain (PTPRF interacting); Promotes the exchange of GDP by GTP. Together [...]	TRIO
ENSG00000038427	VCAN	0	0	4.27043	0	0	5.61986	0	0	0.0197016	0	0	0.147541	0.01	0.06	0	1	1	no	no change	chondroitin sulfate proteoglycan 2 (versican) variant [Homo sapiens]	RecName: Full=Versican core protein; AltName: Full=Chondroitin sulfate proteoglycan core protein 2; Short=Chondroitin sulfate proteoglycan 2; AltName: Full=Glial hy	versican; May play a role in intercellular signaling and in connecting cells with the extrac [...]	VCAN, CSPG2
ENSG00000038532	CLEC16A	1978.14	1856.56	2411.72	1706.07	1725.54	2411.86	12.0606	12.5044	11.7416	10.7088	10.737	12.787	12.07	11.54	-0.06	0.3	0.42	no	down	KIAA0350 protein [Homo sapiens]	RecName: Full=Protein CLEC16A [Homo sapiens]	C-type lectin domain family 16, member A	_
ENSG00000038945	MSR1	0	0	1.06761	0	0	0.936643	0	0	0.0110089	0	0	0.00969354	0	0	0	1	1	no	no change	macrophage scavenger receptor types I and II isoform type 3 [Homo sapiens]	RecName: Full=Macrophage scavenger receptor types I and II; AltName: Full=Macrophage acetylated LDL receptor I and II; AltName: Full=Scavenger receptor class A member	macrophage scavenger receptor 1	MSR1
ENSG00000039068	CDH1	0	1.96254	7.47325	1.00357	0	0	0	0.0290336	0.154347	0.0112334	0	0	0.07	0	0	1	1	no	no change	cadherin-1 preproprotein [Homo CADH1_HUMAN RecName: Full=Cadherin-1; AltName: Full=CAM 120/80; AltName: Full=Epithelial cadherin; Short=E-ca	RecName: Full=Cadherin-1; AltName: Full=CAM 120/80; AltName: Full=Epithelial cadherin; Short=E-cadherin; AltName: Full=Uvomorulin; AltName: CD_antigen=CD324; Contain	cadherin 1, type 1, E-cadherin (epithelial); Cadherins are calcium-dependent cell adhesion p [...]	CDHE, CDH1
ENSG00000039123	SKIV2L2	2082.44	2075.39	3699.26	1760.26	1730.8	2839.9	44.6749	41.0032	49.7674	35.1737	36.0621	41.1871	45.58	37.81	-0.27	0.0276	0.0579	no	down	KIAA0052 protein [Homo sapiens]	RecName: Full=Superkiller viralicidic activity 2-like 2; AltName: Full=ATP-dependent RNA helicase SKIV2L2; AltName: Full=TRAMP-like complex helicase [Homo sapiens]	superkiller viralicidic activity 2-like 2 (S. cerevisiae); May be involved in pre-mRNA splicing	MTR4, SKIV2L2
ENSG00000039139	DNAH5	0	0	1.06761	0	0	0.936643	0	0	0.0756896	0	0	0.00158679	0.03	0	0	1	1	no	no change	dynein heavy chain 5, axonemal [Homo sapiens]	RecName: Full=Dynein heavy chain 5, axonemal; AltName: Full=Axonemal beta dynein heavy chain 5; AltName: Full=Ciliary dynein heavy chain 5 [Homo sapiens]	dynein, axonemal, heavy chain 5; Force generating protein of respiratory cilia. Produces for [...]	DNAH
ENSG00000039319	ZFYVE16	177.643	124.621	287.186	286.018	270.053	503.914	1.22107	0.66222	2.05424	1.73198	2.00555	2.42273	1.38	2.09	0.56	5.84e-05	0.00024	no	up	KIAA0305 [Homo sapiens]	RecName: Full=Zinc finger FYVE domain-containing protein 16; AltName: Full=Endofin; AltName: Full=Endosome-associated FYVE domain protein [Homo sapiens]	zinc finger, FYVE domain containing 16; May be involved in regulating membrane trafficking i [...]	MADHIP, SARA
ENSG00000039523	FAM65A	1309.97	1338.45	1375.08	1656.9	1612.43	1819.9	13.1	13.4343	9.86531	16.3874	16.3771	14.8791	11.92	15.79	0.4	0.012	0.0279	no	up	protein FAM65A isoform 3 [Homo sapiens]	RecName: Full=Protein FAM65A [Homo sapiens]	family with sequence similarity 65, member A; Mitochondrial membrane ATP synthase (F(1)F(0) [...]	_
ENSG00000039537	C6	0	0	0	0	0	0	0	0	0	0	0	0	0	0	0	1	1	no	no change	PREDICTED: complement component C6 isoform X2 [Homo sapiens]	RecName: Full=Complement component C6; Flags: Precursor [Homo sapiens]	complement component 6; Constituent of the membrane attack complex (MAC) that plays a key ro [...]	C6
ENSG00000039560	RAI14	0	0	0	0	0	2.80993	0	0	0	0	0	0.022688	0	0.01	0	1	1	no	no change	KIAA1334 protein [Homo sapiens]	RecName: Full=Ankycorbin; AltName: Full=Ankyrin repeat and coiled-coil structure-containing protein; AltName: Full=Novel retinal pigment epithelial cell protein;	retinoic acid induced 14	_
ENSG00000039600	SOX30	0	0	0	0	0	1.87329	0	0	0	0	0	0.0360852	0	0.01	0	1	1	no	no change	transcription factor SOX-30 isoform a [Homo sapiens]	RecName: Full=Transcription factor SOX-30 [Homo sapiens]	SRY (sex determining region Y)-box 30; Transcriptional activator. Binds to the DNA sequence [...]	SOXX
ENSG00000039650	PNKP	1391.35	1249.16	1295.01	1493.31	1475.65	1567.94	37.1513	32.6175	27.5254	43.576	45.101	41.2499	31.96	43.12	0.43	0.181	0.281	no	up	PNKP protein [Homo sapiens]	RecName: Full=Bifunctional polynucleotide phosphatase/kinase; AltName: Full=DNA 5'-kinase/3'-phosphatase; AltName: Full=Polynucleotide kinase-3'-phosphatase; Includ	polynucleotide kinase 3'-phosphatase; Catalyzes the phosphorylation of DNA at 5'-hydroxyl te [...]	PNKP
ENSG00000039987	BEST2	0	0	0	0	0	0	0	0	0	0	0	0	0	0	0	1	1	no	no change	bestrophin-2 [Homo sapiens]	RecName: Full=Bestrophin-2; AltName: Full=Vitelliform macular dystrophy 2-like protein 1 [Homo sapiens]	bestrophin 2; Forms calcium-sensitive chloride channels. Permeable to bicarbonate	BEST2, VMD2L1
ENSG00000040199	PHLPP2	198.273	206.067	269.037	203.725	206.047	370.911	1.07102	1.07894	1.02414	0.952719	1.02968	1.37404	1.05	1.14	0.1	0.286	0.405	no	up	KIAA0931 protein [Homo sapiens]	RecName: Full=PH domain leucine-rich repeat-containing protein phosphatase 2; AltName: Full=PH domain leucine-rich repeat-containing protein phosphatase-like; Sho	PH domain and leucine rich repeat protein phosphatase 2; Protein phosphatase that mediates d [...]	PHLPP
ENSG00000040275	SPDL1	1751.22	1696.62	2514.21	1428.08	1474.77	2203.92	42.9575	38.3272	43.4384	32.3897	37.2739	40.5787	41.75	37.09	-0.17	0.0395	0.0785	no	down	protein Spindly [Homo sapiens]	RecName: Full=Protein Spindly; Short=hSpindly; AltName: Full=Arsenite-related gene 1 protein; AltName: Full=Coiled-coil domain-containing protein 99; AltName: Ful	coiled-coil domain containing 99; Required for the localization of dynein and dynactin to th [...]	_
ENSG00000040341	STAU2	1422.17	1508	2265.91	1449.91	1372.97	2246.45	42.183	50.3233	56.9281	50.1457	40.294	56.3396	50.49	49.6	-0.03	0.733	0.82	no	down	STAU2 variant protein [Homo sapiens]	RecName: Full=Double-stranded RNA-binding protein Staufen homolog 2 [Homo sapiens]	staufen, RNA binding protein, homolog 2 (Drosophila); RNA-binding protein required for the m [...]	_
ENSG00000040487	PQLC2	69.9112	68.6889	84.341	171.611	125.382	149.863	2.0683	2.02363	1.86968	4.63372	3.23853	3.13373	1.98	3.62	0.84	1.57e-06	8.73e-06	no	up	PREDICTED: lysosomal amino acid transporter 1 homolog isoform X1 [Homo sapiens]	RecName: Full=Lysosomal amino acid transporter 1 homolog; AltName: Full=PQ-loop repeat-containing protein 2 [Homo sapiens]	PQ loop repeat containing 2	_
ENSG00000040531	CTNS	477.917	496.522	543.412	306.089	283.205	351.241	7.29605	8.43004	7.4419	4.79166	4.02469	4.68947	7.7	4.52	-0.76	1.12e-06	6.39e-06	no	down	cystinosin isoform 2 precursor [Homo sapiens]	RecName: Full=Cystinosin [Homo sapiens]	cystinosis, nephropathic; Thought to transport cystine out of lysosomes	CTNS
ENSG00000040608	RTN4R	195.98	192.329	183.628	276.986	301.618	281.929	3.99086	3.9904	2.96688	5.73804	6.20838	4.65472	3.58	5.45	0.59	0.00252	0.00711	no	up	reticulon-4 receptor precursor [Homo sapiens]	RecName: Full=Reticulon-4 receptor; AltName: Full=Nogo receptor; Short=NgR; AltName: Full=Nogo-66 receptor; Flags: Precursor [Homo sapiens]	reticulon 4 receptor; Receptor for RTN4, OMG and MAG. Mediates axonal growth inhibition and [...]	RTN4R, NGR
ENSG00000040633	PHF23	647.538	628.013	714.229	754.686	760.183	842.979	21.9152	21.7215	16.4795	24.8354	22.2442	18.9759	19.7	21.74	0.14	0.0722	0.13	no	up	PHD finger protein 23 isoform 1 [Homo sapiens]	RecName: Full=PHD finger protein 23; AltName: Full=PDH-containing protein JUNE-1 [Homo sapiens]	PHD finger protein 23	_
ENSG00000040731	CDH10	0	0	0	0	0	0	0	0	0	0	0	0	0	0	0	1	1	no	no change	cadherin-10 preproprotein [Homo PREDICTED: cadherin-10 isoform 2 [Pan troglodytes]	RecName: Full=Cadherin-10; AltName: Full=T2-cadherin; Flags: Precursor [Homo sapiens]	cadherin 10, type 2 (T2-cadherin)	CDH10
ENSG00000040933	INPP4A	1826.86	1853.62	2661.54	1846.57	1954.38	2870.81	15.6727	15.6037	16.6446	15.958	16.5885	18.1832	16.04	17.02	0.09	0.557	0.673	no	up	type I inositol 3,4-bisphosphate 4-phosphatase isoform a [Homo sapiens]	RecName: Full=Type I inositol 3,4-bisphosphate 4-phosphatase; AltName: Full=Inositol polyphosphate 4-phosphatase type I [Rattus norvegicus]	inositol polyphosphate-4-phosphatase, type I, 107kDa	INPP4
ENSG00000041353	RAB27B	30.9443	11.7752	26.6902	45.1607	42.963	69.3116	0.229369	0.0569752	0.471273	0.91869	0.588102	0.258296	0.27	0.56	0.82	0.000157	0.000588	no	up	PREDICTED: ras-related protein Rab-27B isoform X1 [Chlorocebus sabaeus]	RecName: Full=Ras-related protein Rab-27B; AltName: Full=C25KG [Homo sapiens]	RAB27B, member RAS oncogene family; May be involved in targeting uroplakins to urothelial ap [...]	RAB27B
ENSG00000041357	PSMA4	8001.96	8062.11	12779.3	5626.02	5472.09	8167.53	443.071	443.713	613.607	313.38	300.879	386.262	510.87	338.28	-0.59	3.93e-07	2.4e-06	no	down	proteasome subunit alpha type-4 isoform 1 [Homo sapiens]	RecName: Full=Proteasome subunit alpha type-4; AltName: Full=Macropain subunit C9; AltName: Full=Multicatalytic endopeptidase complex subunit C9; AltName: Full=Protea	proteasome (prosome, macropain) subunit, alpha type, 4	PSMA4
ENSG00000041515	MYO16	1.14608	0.98127	1.06761	5.01786	4.38398	1.87329	0.00597674	0.00511079	0.00427852	0.0261497	0.14136	0.01737	0.01	0.06	0	1	1	no	no change	unconventional myosin-XVI isoform 1 [Homo sapiens]	RecName: Full=Unconventional myosin-XVI; AltName: Full=Neuronal tyrosine-phosphorylated phosphoinositide-3-kinase adapter 3; AltName: Full=Unconventional myosin-1	myosin XVI; Myosins are actin-based motor molecules with ATPase activity. Unconventional myo [...]	MYO16
ENSG00000041802	LSG1	2982.11	3058.62	3993.92	2270.08	2213.04	2992.57	38.9539	38.7743	43.7622	30.6138	28.1816	31.1808	40.81	30.1	-0.44	2.87e-05	0.000125	no	down	PREDICTED: large subunit GTPase 1 homolog [Papio anubis]	RecName: Full=Large subunit GTPase 1 homolog; Short=hLsg1 [Homo sapiens]	large subunit GTPase 1 homolog (S. cerevisiae); GTPase required for the XPO1/CRM1-mediated n [...]	LSG1
ENSG00000041880	PARP3	123.777	128.546	115.302	172.614	177.99	192.012	2.52257	2.67681	2.09259	3.95604	4.26131	3.3019	2.4	3.79	0.64	0.00524	0.0135	no	up	poly (ADP-ribose) polymerase family, member 3 isoform a variant [Homo sapiens]	RecName: Full=Poly [ADP-ribose]	poly (ADP-ribose) polymerase family, member 3; Involved in the base excision repair (BER) pa [...]	PARP
ENSG00000041982	TNC	1.14608	1.96254	3.20282	26.0929	15.7823	26.226	0.00833224	0.0958703	0.0364701	0.961059	0.237347	0.501971	0.05	0.56	2.18	1.11e-10	1.14e-09	yes	up	TNC variant protein [Homo sapiens]	RecName: Full=Tenascin; Short=TN; AltName: Full=Cytotactin; AltName: Full=GMEM; AltName: Full=GP 150-225; AltName: Full=Glioma-associated-extracellular matrix anti	tenascin C; Extracellular matrix protein implicated in guidance of migrating neurons as well [...]	_
ENSG00000041988	THAP3	383.938	395.452	398.217	412.468	389.298	448.652	13.3448	14.1775	11.0968	15.3644	13.6539	13.0491	12.71	13.93	0.13	0.633	0.739	no	up	THAP domain-containing protein 3 isoform 2 [Homo sapiens]	RecName: Full=THAP domain-containing protein 3 [Homo sapiens]	THAP domain containing, apoptosis associated protein 3	_
ENSG00000042062	FAM65C	0	0	0	0	0.876797	1.87329	0	0	0	0	0.0369302	0.0596257	0	0.03	0	1	1	no	no change	protein FAM65C isoform 2 [Homo PREDICTED: protein FAM65C isoform X1 [Homo sapiens]	RecName: Full=Protein FAM65C [Homo sapiens]	family with sequence similarity 65, member C	_
ENSG00000042088	TDP1	2248.62	2165.66	3233.78	1690.01	1751.84	2387.5	44.2121	44.7462	48.9414	32.9056	36.0411	36.6522	46.25	35.33	-0.39	0.000273	0.000972	no	down	tyrosyl-DNA phosphodiesterase 1 [Homo sapiens]	RecName: Full=Tyrosyl-DNA phosphodiesterase 1; Short=Tyr-DNA phosphodiesterase 1 [Homo sapiens]	tyrosyl-DNA phosphodiesterase 1; DNA repair enzyme that can remove a variety of covalent add [...]	TDP1
ENSG00000042286	AIFM2	5.73042	10.794	16.0141	20.0714	21.9199	34.6558	0.0656089	0.14271	0.146984	0.229144	0.302794	0.477656	0.12	0.35	1.02	0.000893	0.00281	yes	up	PREDICTED: apoptosis-inducing factor 2 isoform 3 [Papio anubis]	RecName: Full=Apoptosis-inducing factor 2; AltName: Full=Apoptosis-inducing factor homologous mitochondrion-associated inducer of death; AltName: Full=Apoptosis-in	apoptosis-inducing factor, mitochondrion-associated, 2; Oxidoreductase, which may play a rol [...]	_
ENSG00000042304	C2orf83	0	0	0	1.00357	0	0.936643	0	0	0	0.0216938	0	0.0137536	0	0.01	0	1	1	no	no change	folate transporter-like protein C2orf83 isoform 2 [Homo sapiens]	RecName: Full=Folate transporter-like protein C2orf83 [Homo sapiens]	Folate transporter-like protein C2orf83	_
ENSG00000042317	SPATA7	84.8103	75.5578	119.572	111.396	113.107	151.736	1.80521	1.70734	2.05875	2.25724	2.90655	2.51014	1.88	2.55	0.43	0.016	0.036	no	up	PREDICTED: spermatogenesis-associated protein 7 isoform 2 [Pan paniscus]	RecName: Full=Spermatogenesis-associated protein 7; AltName: Full=HSD-3.1; AltName: Full=Spermatogenesis-associated protein HSD3 [Homo sapiens]	spermatogenesis associated 7	_
ENSG00000042429	MED17	720.887	725.158	1093.23	723.575	716.343	1115.54	14.6032	16.7615	17.8599	16.2537	16.8443	21.0922	16.55	18.34	0.15	0.979	1	no	up	mediator of RNA polymerase II transcription subunit 17 [Homo sapiens]	RecName: Full=Mediator of RNA polymerase II transcription subunit 17; AltName: Full=Activator-recruited cofactor 77 kDa component; Short=ARC77; AltName: Full=Cofa	mediator complex subunit 17; Component of the Mediator complex, a coactivator involved in th [...]	MED17
ENSG00000042445	RETSAT	750.685	673.151	1028.11	741.639	714.589	1093.06	10.8978	9.92701	10.6828	11.538	10.2979	11.7555	10.52	11.25	0.1	0.689	0.786	no	up	all-trans-retinol 13,14-reductase precursor [Homo sapiens]	RecName: Full=All-trans-retinol 13,14-reductase; AltName: Full=All-trans-13,14-dihydroretinol saturase; Short=RetSat; AltName: Full=PPAR-alpha-regulated and starva	retinol saturase (all-trans-retinol 13,14-reductase); Retinol saturase carrying out the satu [...]	RETSAT
ENSG00000042493	CAPG	543.244	523.017	649.105	2288.14	2256	2702.21	23.4394	22.9396	16.8894	91.1851	88.9439	78.9006	20.69	85.67	2.04	7.16e-71	1.28e-68	yes	up	PREDICTED: macrophage-capping protein isoform X1 [Macaca fascicularis]	RecName: Full=Macrophage-capping protein; AltName: Full=Actin regulatory protein CAP-G [Homo sapiens]	capping protein (actin filament), gelsolin-like; Calcium-sensitive protein which reversibly [...]	CAPG
ENSG00000042753	AP2S1	2198.19	2297.15	2722.4	1875.68	1819.35	2061.55	125.315	123.866	124.753	101.636	100.567	93.6121	124.65	98.15	-0.34	0.00516	0.0133	no	down	PREDICTED: AP-2 complex subunit sigma [Capra hircus]	RecName: Full=AP-2 complex subunit sigma; AltName: Full=Adapter-related protein complex 2 subunit sigma; AltName: Full=Adaptor protein complex AP-2 subunit sigma; Al	AP-2 complex subunit sigma (Adapter-related protein complex 2 sigma subunit)(Adaptor protein [...]	AP2S1
ENSG00000042781	USH2A	0	0	4.27043	0	0	0.936643	0	0	0.00596511	0	0	0.00130898	0	0	0	1	1	no	no change	RecName: Full=Usherin; AltName: Full=Usher syndrome type IIa protein; AltName: Full=Usher syndrome type-2A protein; Flags: Precursor [Homo	RecName: Full=Usherin; AltName: Full=Usher syndrome type IIa protein; AltName: Full=Usher syndrome type-2A protein; Flags: Precursor [Homo sapiens]	Usher syndrome 2A (autosomal recessive, mild); Involved in hearing and vision	_
ENSG00000042813	ZPBP	0	0	0	0	0	0	0	0	0	0	0	0	0	0	0	1	1	no	no change	zona pellucida-binding protein 1 isoform 1 precursor [Homo sapiens]	RecName: Full=Zona pellucida-binding protein 1; AltName: Full=Sp38; Flags: Precursor [Homo sapiens]	zona pellucida binding protein; May be implicated in gamete interaction during fertilization	_
ENSG00000042832	TG	1.14608	1.96254	4.27043	0	1.75359	1.87329	0.00812545	0.0232921	0.107989	0	0.207852	0.0059772	0.05	0.07	0	1	1	no	no change	thyroglobulin precursor [Homo THYG_HUMAN RecName: Full=Thyroglobulin; Short=Tg; Flags: Precursor [Homo sapiens]	RecName: Full=Thyroglobulin; Short=Tg; Flags: Precursor [Homo sapiens]	thyroglobulin; Precursor of the iodinated thyroid hormones thyroxine (T4) and triiodothyroni [...]	_
ENSG00000042980	ADAM28	5.73042	10.794	13.8789	33.1179	39.4559	59.9451	0.0689712	0.209516	0.165753	0.651022	0.435609	0.755458	0.15	0.63	1.54	2.13e-10	2.1e-09	yes	up	disintegrin and metalloproteinase domain-containing protein 28 isoform 1 preproprotein [Homo ADA28_HUMAN RecName: Full=Disintegrin and m	RecName: Full=Disintegrin and metalloproteinase domain-containing protein 28; Short=ADAM 28; AltName: Full=Epididymal metalloproteinase-like, disintegrin-like, an	ADAM metallopeptidase domain 28; May play a role in the adhesive and proteolytic events that [...]	ADAM28
ENSG00000043039	BARX2	1.14608	0	0	0	0	0.936643	0.0208442	0	0	0	0	0.0132873	0.01	0.01	0	1	1	no	no change	PREDICTED: homeobox protein BarH-like 2 [Nomascus leucogenys]	RecName: Full=Homeobox protein BarH-like 2 [Homo sapiens]	_	BARX
ENSG00000043093	DCUN1D1	1235.48	1267.8	2299.63	1412.03	1406.38	2492.41	20.7947	18.787	27.408	22.3247	21.6924	29.2631	22.81	24.86	0.12	0.347	0.47	no	up	unnamed protein product [Mus musculus]	RecName: Full=DCN1-like protein 1; AltName: Full=DCUN1 domain-containing protein 1; AltName: Full=Defective in cullin neddylation protein 1-like protein 1; AltName	DCN1, defective in cullin neddylation 1, domain containing 1 (S. cerevisiae); May contribute [...]	DCUN1D1_2
ENSG00000043143	JADE2	1599.93	1592.6	2156.57	1073.82	1084.6	1424.63	19.98	21.239	19.6011	14.2286	13.7666	12.3566	20.21	13.35	-0.59	4.52e-08	3.22e-07	no	down	KIAA0239 [Homo sapiens]	RecName: Full=Protein Jade-2; AltName: Full=Jade family PHD finger protein 2; AltName: Full=PHD finger protein 15 [Homo sapiens]	PHD finger protein 15; Component of the HBO1 complex which has a histone H4- specific acetyl [...]	_
ENSG00000043355	ZIC2	9.16868	10.794	18.1493	107.382	107.846	101.157	0.14831	0.135183	0.231403	1.61956	1.64522	1.2901	0.18	1.5	2.53	8.62e-27	3.27e-25	yes	up	PREDICTED: LOW QUALITY PROTEIN: zinc finger protein ZIC 2, partial [Papio anubis]	RecName: Full=Zinc finger protein ZIC 2; AltName: Full=Zinc finger protein of the cerebellum 2 [Homo sapiens]	Zic family member 2 (odd-paired homolog, Drosophila)	ZIC2
ENSG00000043462	LCP2	2885.84	2968.34	3480.4	6174.98	5911.36	7140.03	56.9728	56.3317	54.0501	122.62	113.594	110.758	55.62	115.22	1.05	5.57e-21	1.47e-19	yes	up	lymphocyte cytosolic protein 2 [Homo LCP2_HUMAN RecName: Full=Lymphocyte cytosolic protein 2; AltName: Full=SH2 domain-containing leukocyt	RecName: Full=Lymphocyte cytosolic protein 2; AltName: Full=SH2 domain-containing leukocyte protein of 76 kDa; AltName: Full=SLP-76 tyrosine phosphoprotein; Short=S	lymphocyte cytosolic protein 2 (SH2 domain containing leukocyte protein of 76kDa); Involved [...]	LCP2
ENSG00000043514	TRIT1	1001.68	1027.39	1539.49	777.768	801.392	1138.02	24.5233	26.1027	29.0733	18.8393	18.745	19.414	26.8	19.04	-0.49	0.000928	0.0029	no	down	tRNA dimethylallyltransferase, mitochondrial precursor [Homo sapiens]	RecName: Full=tRNA dimethylallyltransferase, mitochondrial; AltName: Full=Isopentenyl-diphosphate:tRNA isopentenyltransferase; Short=IPP transferase; Short=IPPT; Al	tRNA isopentenyltransferase 1; Catalyzes the transfer of a dimethylallyl group onto the aden [...]	miaA, TRIT1
ENSG00000043591	ADRB1	30.9443	19.6254	33.0958	53.1893	71.0205	69.3116	0.408321	0.25814	0.337652	0.699601	0.935998	0.709679	0.33	0.78	1.01	4.22e-06	2.16e-05	yes	up	beta-1 adrenergic receptor [Homo beta-1-adrenergic receptor [Homo sapiens]	RecName: Full=Beta-1 adrenergic receptor; AltName: Full=Beta-1 adrenoreceptor; Short=Beta-1 adrenoceptor [Homo sapiens]	adrenergic, beta-1-, receptor; Beta-adrenergic receptors mediate the catecholamine- induced [...]	ADRB1
ENSG00000044012	GUCA2B	0	0	0	0	0	0	0	0	0	0	0	0	0	0	0	1	1	no	no change	guanylate cyclase activator 2B precursor [Homo sapiens]	RecName: Full=Guanylate cyclase activator 2B; Contains: RecName: Full=Guanylate cyclase C-activating peptide 2; AltName: Full=Guanylate cyclase C-activating peptide	guanylate cyclase activator 2B (uroguanylin); Endogenous activator of intestinal guanylate c [...]	_
ENSG00000044090	CUL7	465.31	429.796	555.156	836.979	811.914	1026.56	3.14998	3.00038	3.16477	5.76116	5.67397	5.53513	3.11	5.65	0.84	8.49e-13	1.13e-11	no	up	cullin-7 isoform 1 [Homo sapiens]	RecName: Full=Cullin-7; Short=CUL-7	cullin 7	CUL7
ENSG00000044115	CTNNA1	1131.19	1070.57	1559.77	1438.12	1416.03	2090.59	14.4016	14.8579	16.5425	19.0617	18.2292	27.9228	15.39	22.3	0.53	0.00047	0.00158	no	up	catenin alpha-1 isoform 2 [Homo catenin (cadherin-associated protein), alpha 1, 102kDa, isoform CRA_a [Homo sapiens]	RecName: Full=Catenin alpha-1; AltName: Full=Alpha E-catenin; AltName: Full=Cadherin-associated protein; AltName: Full=Renal carcinoma antigen NY-REN-13 [Homo sapien	Catenin alpha 1 subunit Fragment	CTNNA
ENSG00000044446	PHKA2	1224.02	1273.69	1655.86	1418.05	1441.45	1984.75	10.0423	12.8413	10.8829	13.5539	14.4431	17.0135	11.22	15.19	0.43	0.0448	0.0872	no	up	phosphorylase b kinase regulatory subunit alpha, liver isoform [Homo sapiens]	RecName: Full=Phosphorylase b kinase regulatory subunit alpha, liver isoform; Short=Phosphorylase kinase alpha L subunit [Homo sapiens]	phosphorylase kinase, alpha 2 (liver); Phosphorylase b kinase catalyzes the phosphorylation [...]	PHKA_B
ENSG00000044459	CNTLN	325.488	357.182	484.694	303.079	285.836	440.222	3.67715	3.52457	3.61256	2.42525	2.51138	3.1085	3.61	2.72	-0.39	0.179	0.279	no	down	centlein isoform 1 [Homo sapiens]	RecName: Full=Centlein; AltName: Full=Centrosomal protein [Homo sapiens]	centlein, centrosomal protein	_
ENSG00000044524	EPHA3	1.14608	1.96254	0	1.00357	0.876797	5.61986	0.00703119	0.0293051	0	0.0149848	0.0105993	0.04386	0.01	0.03	0	1	1	no	no change	ephrin type-A receptor 3 isoform a precursor [Homo sapiens]	RecName: Full=Ephrin type-A receptor 3; AltName: Full=EPH-like kinase 4; Short=EK4; Short=hEK4; AltName: Full=HEK; Short=Human embryo kinase; AltName: Full=Tyrosi	EPH receptor A3; Receptor for members of the ephrin-A family. Binds to ephrin-A2, -A3, -A4 a [...]	EPHA3, HEK, TYRO4
ENSG00000044574	HSPA5	27677.9	27798.4	41336.7	19268.6	19126.4	27753.7	258.886	259.426	298.066	179.819	178.745	200.631	274.58	187.69	-0.55	2e-07	1.29e-06	no	down	78 kDa glucose-regulated protein precursor [Homo sapiens]	RecName: Full=78 kDa glucose-regulated protein; Short=GRP-78; AltName: Full=Endoplasmic reticulum lumenal Ca(2+)-binding protein grp78; AltName: Full=Heat shock 70	heat shock 70kDa protein 5 (glucose-regulated protein, 78kDa)	HSPA5, BIP
ENSG00000046604	DSG2	0	0	3.20282	0	0	0.936643	0	0	0.0150504	0	0	0.00440867	0.01	0	0	1	1	no	no change	desmoglein-2 preproprotein [Homo DSG2_HUMAN RecName: Full=Desmoglein-2; AltName: Full=Cadherin family member 5; AltName: Full=HDGC; Fla	RecName: Full=Desmoglein-2; AltName: Full=Cadherin family member 5; AltName: Full=HDGC; Flags: Precursor [Homo sapiens]	desmoglein 2; Component of intercellular desmosome junctions. Involved in the interaction of [...]	DSG2
ENSG00000046647	GEMIN8	352.994	345.407	434.516	310.104	242.873	393.39	15.5685	14.1214	15.0314	12.5177	10.2867	13.5662	14.92	12.25	-0.28	0.0644	0.118	no	down	unnamed protein product [Homo sapiens]	RecName: Full=Gem-associated protein 8; Short=Gemin-8; AltName: Full=Protein FAM51A1 [Homo sapiens]	gem (nuclear organelle) associated protein 8	GEMIN8
ENSG00000046651	OFD1	798.821	724.177	1198.92	668.379	676.887	1001.27	11.4973	11.4398	12.6709	10.2708	8.87754	11.897	11.95	10.49	-0.19	0.0957	0.166	no	down	oral-facial-digital syndrome 1, isoform CRA_d [Homo sapiens]	RecName: Full=Oral-facial-digital syndrome 1 protein; AltName: Full=Protein 71-7A [Homo sapiens]	oral-facial-digital syndrome 1; Unknown. May be involved in differentiation of metanephric p [...]	OFD1
ENSG00000046653	GPM6B	3.43825	5.88762	5.33804	14.05	12.2752	11.2397	0.0317307	0.0542146	0.0467083	0.129373	0.118716	0.0851778	0.04	0.11	0.53	0.00694	0.0173	no	up	M6b, partial [Homo sapiens]	RecName: Full=Neuronal membrane glycoprotein M6-b; Short=M6b [Homo sapiens]	glycoprotein M6B	_
ENSG00000046774	MAGEC2	0	0	0	0	0.876797	0	0	0	0	0	0.0173817	0	0	0.01	0	1	1	no	no change	melanoma-associated antigen C2 [Homo MAGC2_HUMAN RecName: Full=Melanoma-associated antigen C2; AltName: Full=Cancer/testis antigen 10; Sho	RecName: Full=Melanoma-associated antigen C2; AltName: Full=Cancer/testis antigen 10; Short=CT10; AltName: Full=Hepatocellular carcinoma-associated antigen 587; Al	melanoma antigen family C, 2	_
ENSG00000046889	PREX2	0	0	1.06761	0	0	0.936643	0	0	0.00265303	0	0	0.00232961	0	0	0	1	1	no	no change	phosphatidylinositol 3,4,5-trisphosphate-dependent Rac exchanger 2 protein isoform a [Homo sapiens]	RecName: Full=Phosphatidylinositol 3,4,5-trisphosphate-dependent Rac exchanger 2 protein; Short=P-Rex2; Short=PtdIns(3,4,5)-dependent Rac exchanger 2; AltName: Ful	phosphatidylinositol-3,4,5-trisphosphate-dependent Rac exchange factor 2; Functions as a RAC [...]	_
ENSG00000047056	WDR37	322.05	312.044	490.032	468.668	469.086	707.165	4.19054	3.35273	3.21736	4.0329	4.67751	4.81617	3.55	4.54	0.34	6.96e-05	0.000281	no	up	KIAA0982 protein [Homo sapiens]	RecName: Full=WD repeat-containing protein 37 [Homo sapiens]	WD repeat domain 37	_
ENSG00000047188	YTHDC2	1028.04	968.513	1730.59	806.872	811.914	1297.25	5.93811	6.36615	8.22159	4.56428	5.00289	6.83674	6.97	5.59	-0.31	0.0128	0.0297	no	down	unnamed protein product [Homo sapiens]	RecName: Full=Probable ATP-dependent RNA helicase YTHDC2 [Homo sapiens]	YTH domain containing 2	_
ENSG00000047230	CTPS2	0	0	0	0	0	0.936643	0	0	0	0	0	0.00757495	0	0	0	1	1	no	no change	CTP synthase 2 [Homo sapiens]	RecName: Full=CTP synthase 2; AltName: Full=CTP synthetase 2; AltName: Full=UTP--ammonia ligase 2 [Homo sapiens]	CTP synthase II; Catalyzes the ATP-dependent amination of UTP to CTP with either L-glutamine [...]	pyrG, CTPS
ENSG00000047249	ATP6V1H	1108.26	1038.18	1677.21	940.347	932.035	1543.59	22.8867	21.3845	27.2634	19.6891	19.459	25.3911	24.17	21.86	-0.14	0.194	0.298	no	down	V-type proton ATPase subunit H isoform 2 [Homo sapiens]	RecName: Full=V-type proton ATPase subunit H; Short=V-ATPase subunit H; AltName: Full=Nef-binding protein 1; Short=NBP1; AltName: Full=Protein VMA13 homolog; AltNam	ATPase, H+ transporting, lysosomal 50/57kDa, V1 subunit H	_
ENSG00000047315	POLR2B	5002.66	4956.39	8767.19	4581.3	4521.64	7532.48	65.7427	72.5703	82.1655	64.1269	62.4156	63.9503	74.32	63.54	-0.23	0.22	0.329	no	down	PREDICTED: DNA-directed RNA polymerase II subunit RPB2 isoform 2 [Canis lupus familiaris]	RecName: Full=DNA-directed RNA polymerase II subunit RPB2; AltName: Full=DNA-directed RNA polymerase II 140 kDa polypeptide; AltName: Full=DNA-directed RNA polymerase	polymerase (RNA) II (DNA directed) polypeptide B, 140kDa	RPB2, POLR2B
ENSG00000047346	FAM214A	162.744	173.685	329.891	248.886	271.807	388.707	2.5615	2.52137	4.12842	3.04557	4.25709	5.30115	3.17	4.3	0.43	0.0107	0.0253	no	up	KIAA1370 protein [Homo sapiens]	RecName: Full=Protein FAM214A [Homo sapiens]	KIAA1370	_
ENSG00000047365	ARAP2	201.711	181.535	355.513	500.782	469.086	827.056	1.17182	0.928042	1.64151	3.46468	2.44545	4.29862	1.28	3.48	1.37	3.96e-13	5.44e-12	yes	up	arf-GAP with Rho-GAP domain, ANK repeat and PH domain-containing protein 2 [Homo sapiens]	RecName: Full=Arf-GAP with Rho-GAP domain, ANK repeat and PH domain-containing protein 2; AltName: Full=Centaurin-delta-1; Short=Cnt-d1; AltName: Full=Protein PAR	ArfGAP with RhoGAP domain, ankyrin repeat and PH domain 2; Phosphatidylinositol-3,4,5-trisph [...]	ARAP2
ENSG00000047410	TPR	7670.74	7643.11	11421.3	7417.4	7166.94	10641.2	35.8206	36.3585	40.9817	35.9492	31.3478	37.7266	38.03	35.26	-0.11	0.427	0.552	no	down	PREDICTED: nucleoprotein TPR isoform X1 [Homo sapiens]	RecName: Full=Nucleoprotein TPR; AltName: Full=Megator; AltName: Full=NPC-associated intranuclear protein; AltName: Full=Translocated promoter region protein [Homo	translocated promoter region (to activated MET oncogene); Component of the cytoplasmic fibri [...]	TPR, MLP1, MLP2
ENSG00000047457	CP	24.0678	24.5317	20.2845	20.0714	29.8111	18.7329	0.562868	0.502737	0.477331	0.385083	0.643133	0.299613	0.51	0.43	-0.21	1	1	no	down	ceruloplasmin precursor [Homo CERU_HUMAN RecName: Full=Ceruloplasmin; AltName: Full=Ferroxidase; Flags: Precursor [Homo sapiens]	RecName: Full=Ceruloplasmin; AltName: Full=Ferroxidase; Flags: Precursor [Homo sapiens]	ceruloplasmin (ferroxidase); Ceruloplasmin is a blue, copper-binding (6-7 atoms per molecule [...]	CP
ENSG00000047578	KIAA0556	467.603	449.422	592.522	488.739	459.442	593.832	4.11118	5.49952	6.30693	5.05633	6.00301	5.41427	5.4	5.48	0.02	0.821	0.889	no	up	KIAA0556 protein [Homo sapiens]	RecName: Full=Uncharacterized protein KIAA0556 [Homo sapiens]	KIAA0556	_
ENSG00000047579	DTNBP1	664.729	668.245	839.139	583.075	518.187	635.98	21.9818	25.7125	20.1076	19.3276	16.451	16.0213	22.37	17.15	-0.38	0.0135	0.0311	no	down	dysbindin isoform b [Homo sapiens]	RecName: Full=Dysbindin; AltName: Full=Biogenesis of lysosome-related organelles complex 1 subunit 8; Short=BLOC-1 subunit 8; AltName: Full=Dysbindin-1; AltName: F	dystrobrevin binding protein 1; Plays a role in the biogenesis of lysosome-related organelle [...]	_
ENSG00000047597	XK	0	0	0	39.1393	59.6222	97.4109	0	0	0	0.269086	0.410334	0.517143	0	0.41	2.35	3.01e-32	1.45e-30	yes	up	membrane transport protein XK precursor [Homo sapiens]	RecName: Full=Membrane transport protein XK; AltName: Full=Kell complex 37 kDa component; AltName: Full=Kx antigen; AltName: Full=XK-related protein 1 [Homo sapiens]	X-linked Kx blood group (McLeod syndrome); May be involved in sodium-dependent transport of [...]	_
ENSG00000047617	ANO2	0	0	0	0	0	0.936643	0	0	0	0	0	0.0316488	0	0.01	0	1	1	no	no change	anoctamin-2 isoform 2 [Homo hypothetical protein [Homo sapiens]	RecName: Full=Anoctamin-2; AltName: Full=Transmembrane protein 16B [Homo sapiens]	anoctamin 2; Acts as a calcium-activated chloride channel (CaCC), mostly in photoreceptors. [...]	_
ENSG00000047621	C12orf4	467.603	484.747	796.435	461.643	465.579	817.689	6.85858	8.09615	9.94323	7.97157	8.56633	9.88499	8.46	8.9	0.07	0.949	0.978	no	up	PREDICTED: uncharacterized protein C12orf4 homolog [Chlorocebus sabaeus]	RecName: Full=Uncharacterized protein C12orf4 [Homo sapiens]	Uncharacterized protein C12orf4	_
ENSG00000047634	SCML1	0	0	0	0	0	0	0	0	0	0	0	0	0	0	0	1	1	no	no change	PREDICTED: sex comb on midleg-like protein 1 isoform X1 [Homo sapiens]	RecName: Full=Sex comb on midleg-like protein 1 [Homo sapiens]	sex comb on midleg-like 1 (Drosophila); Putative Polycomb group (PcG) protein. PcG proteins [...]	SCML1
ENSG00000047644	WWC3	504.277	478.86	575.44	939.343	888.195	1297.25	3.20333	2.63143	2.47634	5.28131	5.67244	5.86991	2.74	5.63	1.01	9.05e-16	1.58e-14	yes	up	WWC family member 3 [Homo sapiens]	RecName: Full=Protein WWC3 [Homo sapiens]	WWC family member 3	_
ENSG00000047648	ARHGAP6	0	0	1.06761	0	0	0	0	0	0.00833765	0	0	0	0	0	0	1	1	no	no change	Rho GTPase activating protein 6 isoform 1 variant [Homo sapiens]	RecName: Full=Rho GTPase-activating protein 6; AltName: Full=Rho-type GTPase-activating protein 6; AltName: Full=Rho-type GTPase-activating protein RhoGAPX-1 [Hom	Rho GTPase activating protein 6; GTPase activator for the Rho-type GTPases by converting the [...]	_
ENSG00000047662	FAM184B	102.002	112.846	237.009	143.511	146.425	316.585	0.545499	0.602715	0.974161	0.766489	0.782686	1.30312	0.73	0.98	0.38	0.101	0.173	no	up	KIAA1276 protein [Homo sapiens]	RecName: Full=Protein FAM184B [Homo sapiens]	family with sequence similarity 184, member B	_
ENSG00000047849	MAP4	6255.33	6066.21	8191.75	3942.03	3753.57	5347.29	50.3865	45.9989	47.9589	32.5343	28.4914	32.8492	48.1	31.43	-0.61	1.09e-10	1.12e-09	no	down	PREDICTED: microtubule-associated protein 4 isoform X33 [Homo sapiens]	RecName: Full=Microtubule-associated protein 4; Short=MAP-4 [Homo sapiens]	microtubule-associated protein 4; Non-neuronal microtubule-associated protein. Promotes micr [...]	MAP4
ENSG00000047932	GOPC	2766	2695.86	4587.51	2240.98	2188.48	3467.45	21.81	21.1985	27.8519	17.6423	17.2373	21.1153	24.02	18.89	-0.35	0.00635	0.016	no	down	Golgi-associated PDZ and coiled-coil motif-containing protein isoform b [Homo sapiens]	RecName: Full=Golgi-associated PDZ and coiled-coil motif-containing protein; AltName: Full=CFTR-associated ligand; AltName: Full=Fused in glioblastoma; AltName: Ful	golgi associated PDZ and coiled-coil motif containing; Plays a role in intracellular protein [...]	_
ENSG00000047936	ROS1	0	0	4.27043	1.00357	0.876797	0	0	0	0.015589	0.00476332	0.00416313	0	0.01	0	0	1	1	no	no change	proto-oncogene tyrosine-protein kinase ROS precursor [Homo sapiens]	RecName: Full=Proto-oncogene tyrosine-protein kinase ROS; AltName: Full=Proto-oncogene c-Ros; AltName: Full=Proto-oncogene c-Ros-1; AltName: Full=Receptor tyrosine	c-ros oncogene 1 , receptor tyrosine kinase; This is probably a cell growth or differentiati [...]	ROS1
ENSG00000048028	USP28	1105.97	1121.59	1663.33	946.368	964.477	1434.94	21.1093	18.8681	21.2632	18.0423	15.1088	18.08	20.49	17.17	-0.25	0.0605	0.112	no	down	ubiquitin carboxyl-terminal hydrolase 28 isoform 1 [Homo sapiens]	RecName: Full=Ubiquitin carboxyl-terminal hydrolase 28; AltName: Full=Deubiquitinating enzyme 28; AltName: Full=Ubiquitin thioesterase 28; AltName: Full=Ubiquitin-	ubiquitin specific peptidase 28	USP25_28, UBP2
ENSG00000048052	HDAC9	60.7425	45.1384	84.341	50.1786	64.883	80.5513	1.77907	1.32908	2.79098	1.6509	1.6809	1.83666	2.04	1.73	-0.23	0.865	0.921	no	down	PREDICTED: histone deacetylase 9 isoform X2 [Macaca fascicularis]	RecName: Full=Histone deacetylase 9; Short=HD9; AltName: Full=Histone deacetylase 7B; Short=HD7; Short=HD7b; AltName: Full=Histone deacetylase-related protein; Alt	histone deacetylase 9	HDAC9
ENSG00000048140	TSPAN17	555.851	548.53	702.485	587.089	604.99	773.667	12.73	11.5469	10.7488	12.1975	12.9933	10.6484	11.59	11.83	0.03	0.339	0.461	no	up	FLJ00016 protein [Homo sapiens]	RecName: Full=Tetraspanin-17; Short=Tspan-17; AltName: Full=F-box only protein 23; AltName: Full=Tetraspan protein SB134; AltName: Full=Transmembrane 4 superfamil	tetraspanin 17	FBXO23, TSPAN17
ENSG00000048162	NOP16	3748.84	3664.06	4195.7	2173.74	2136.75	2356.59	157.97	152.886	140.436	90.4375	89.8043	80.1603	149.48	86.2	-0.79	3.55e-11	3.86e-10	no	down	nucleolar protein 16 isoform 3 [Homo sapiens]	RecName: Full=Nucleolar protein 16; AltName: Full=HBV pre-S2 trans-regulated protein 3 [Homo sapiens]	NOP16 nucleolar protein homolog (yeast)	_
ENSG00000048342	CC2D2A	145.553	191.348	229.536	85.3036	89.4333	124.573	1.83135	2.11365	1.90173	1.08658	1.38573	1.01742	1.94	1.15	-0.71	1.48e-07	9.76e-07	no	down	coiled-coil and C2 domain-containing protein 2A isoform a [Homo sapiens]	RecName: Full=Coiled-coil and C2 domain-containing protein 2A [Homo sapiens]	coiled-coil and C2 domain containing 2A; May be involved in cilia formation	_
ENSG00000048392	RRM2B	609.717	591.706	1120.99	573.039	554.136	953.502	7.26834	9.76386	10.2978	8.00188	6.16699	7.25881	9.22	7.15	-0.36	0.35	0.472	no	down	ribonucleoside-diphosphate reductase subunit M2 B isoform 1 [Homo sapiens]	RecName: Full=Ribonucleoside-diphosphate reductase subunit M2 B; AltName: Full=TP53-inducible ribonucleotide reductase M2 B; AltName: Full=p53-inducible ribonucleo	ribonucleotide reductase M2 B (TP53 inducible)	_
ENSG00000048405	ZNF800	938.643	902.768	1289.67	869.093	884.688	1329.1	11.7554	10.5027	11.9281	11.1444	11.7264	12.9356	11.45	12.03	0.07	0.778	0.855	no	up	PREDICTED: zinc finger protein 800 isoform X1 [Homo sapiens]	RecName: Full=Zinc finger protein 800 [Homo sapiens]	zinc finger protein 800	_
ENSG00000048462	TNFRSF17	0	0	0	0	0	0.936643	0	0	0	0	0	0.0360107	0	0.01	0	1	1	no	no change	PREDICTED: tumor necrosis factor receptor superfamily member 17 [Pongo abelii]	RecName: Full=Tumor necrosis factor receptor superfamily member 17; AltName: Full=B-cell maturation protein; AltName: CD_antigen=CD269 [Homo sapiens]	tumor necrosis factor receptor superfamily, member 17; Receptor for TNFSF13B/BLyS/BAFF and T [...]	TNFRSF17, BCMA
ENSG00000048471	SNX29	278.499	324.8	444.125	345.229	318.277	484.244	1.65412	1.3944	1.56314	1.79972	1.68054	1.61643	1.54	1.69	0.13	0.375	0.498	no	up	sorting nexin-29 [Homo sapiens]	RecName: Full=Sorting nexin-29; AltName: Full=RUN domain-containing protein 2A [Homo sapiens]	sorting nexin 29	SNX29
ENSG00000048540	LMO3	0	4.90635	4.27043	7.025	2.63039	1.87329	0	0.376723	0.176415	0.289112	0.0401385	0.0408749	0.18	0.12	-0.39	0.733	0.82	no	down	PREDICTED: LIM domain only protein 3 isoform 1 [Ceratotherium simum simum]	RecName: Full=LIM domain only protein 3; Short=LMO-3; AltName: Full=LIM domain only protein 1; Short=LMO-1; Short=xLMO1 [Xenopus laevis]	LIM domain only 3 (rhombotin-like 2)	_
ENSG00000048544	MRPS10	1868.12	1955.67	3034.14	1509.37	1552.81	2493.34	34.6833	36.1465	43.7333	27.8966	28.7798	36.1213	38.71	31.4	-0.3	0.0133	0.0305	no	down	28S ribosomal protein S10, mitochondrial [Homo sapiens]	RecName: Full=28S ribosomal protein S10, mitochondrial; Short=MRP-S10; Short=S10mt [Homo sapiens]	mitochondrial ribosomal protein S10	RP-S10, MRPS10, rpsJ
ENSG00000048545	GUCA1A	0	0	0	0	0	0	0	0	0	0	0	0	0	0	0	1	1	no	no change	guanylyl cyclase-activating protein 1 [Homo sapiens]	RecName: Full=Guanylyl cyclase-activating protein 1; Short=GCAP 1; AltName: Full=Guanylate cyclase activator 1A [Homo sapiens]	guanylate cyclase activator 1A (retina); Stimulates guanylyl cyclase 1 (GC1) when free calci [...]	GUCA1
ENSG00000048649	RSF1	1813.78	1783.48	2686.57	1995.01	1967.66	2927.97	21.0721	21.7818	24.522	21.3619	23.745	24.2259	22.65	23.21	0.03	0.238	0.351	no	up	remodeling and spacing factor 1 [Homo sapiens]	RecName: Full=Remodeling and spacing factor 1; Short=Rsf-1; AltName: Full=HBV pX-associated protein 8; AltName: Full=Hepatitis B virus X-associated protein; AltNam	remodeling and spacing factor 1; Required for assembly of regular nucleosome arrays by the R [...]	RSF1
ENSG00000048707	VPS13D	1118.58	1074.49	1711.37	970.454	978.505	1536.09	3.94677	2.88795	3.81949	3.83858	2.88565	3.16207	3.58	3.28	-0.12	0.183	0.284	no	down	vacuolar protein sorting-associated protein 13D isoform 1 [Homo sapiens]	RecName: Full=Vacuolar protein sorting-associated protein 13D [Homo sapiens]	vacuolar protein sorting 13 homolog D (S. cerevisiae)	_
ENSG00000048740	CELF2	3044	3086.09	4808.5	3044.84	3065.28	4739.41	27.9496	29.1091	29.6647	27.6794	27.2259	29.5539	28.98	28.28	-0.04	0.905	0.949	no	down	PREDICTED: CUGBP Elav-like family member 2 [Callithrix jacchus]	RecName: Full=CUGBP Elav-like family member 2; Short=CELF-2; AltName: Full=Bruno-like protein 3; AltName: Full=CUG triplet repeat RNA-binding protein 2; Short=CUG	CUG-BP- and ETR-3-like factor 2 (CELF-2) (Bruno-like protein 3) (RNA- binding protein BRUNOL [...]	CUGBP, BRUNOL, CELF
ENSG00000048828	FAM120A	7661.58	7665.68	10131.6	5886.95	6020.09	8093.53	68.182	69.3471	67.2999	51.757	53.5948	52.8974	68.18	52.76	-0.37	0.000415	0.00141	no	down	constitutive coactivator of PPAR-gamma-like protein 1 isoform a [Homo sapiens]	RecName: Full=Constitutive coactivator of PPAR-gamma-like protein 1; AltName: Full=Oxidative stress-associated Src activator; AltName: Full=Protein FAM120A [Homo	family with sequence similarity 120A	_
ENSG00000048991	R3HDM1	3551.72	3659.15	4633.41	2331.3	2315.62	3115.27	53.2085	56.0574	52.1536	33.2515	33.7483	31.7727	53.65	32.82	-0.71	1.74e-09	1.52e-08	no	down	R3H domain-containing protein 1 isoform b [Homo sapiens]	RecName: Full=R3H domain-containing protein 1 [Homo sapiens]	R3H domain containing 1	_
ENSG00000049089	COL9A2	198.273	207.048	170.817	834.972	820.682	673.446	3.65422	3.82503	2.59897	15.9074	15.1816	8.76333	3.29	12.88	1.94	8.37e-20	2.04e-18	yes	up	PREDICTED: collagen alpha-2(IX) chain isoform X1 [Homo sapiens]	RecName: Full=Collagen alpha-2(IX) chain; Flags: Precursor [Homo sapiens]	collagen, type IX, alpha 2; Structural component of hyaline cartilage and vitreous of the eye	COL9A
ENSG00000049130	KITLG	18.3374	29.4381	32.0282	10.0357	17.5359	21.5428	0.502978	0.335831	0.288677	0.152878	0.157701	0.158825	0.37	0.16	-0.86	0.0563	0.106	no	down	PREDICTED: kit ligand isoform 2 [Pan troglodytes]	RecName: Full=Kit ligand; AltName: Full=Mast cell growth factor; Short=MGF; AltName: Full=Stem cell factor; Short=SCF; AltName: Full=c-Kit ligand; Contains: RecName: F	KIT ligand	KITLG
ENSG00000049167	ERCC8	103.797	96.1277	169.849	79.5138	112.879	156.184	2.03733	2.4045	3.30112	2.03367	3.0739	2.89456	2.65	2.69	0.02	0.687	0.785	no	up	hCG2042229, partial [Homo sapiens]	RecName: Full=Guanine nucleotide-binding protein-like 3-like protein [Homo sapiens]	guanine nucleotide binding protein-like 3 (nucleolar)-like	NUG1, GNL3
ENSG00000049192	ADAMTS6	8.02259	8.83143	11.7437	18.0643	25.4271	34.6558	0.0409807	0.0652633	0.0598656	0.15625	0.215477	0.336781	0.06	0.25	1.15	0.000133	0.000508	yes	up	A disintegrin and metalloproteinase with thrombospondin motifs 6 preproprotein [Homo sapiens]	RecName: Full=A disintegrin and metalloproteinase with thrombospondin motifs 6; Short=ADAM-TS 6; Short=ADAM-TS6; Short=ADAMTS-6; Flags: Precursor [Homo sapiens]	ADAM metallopeptidase with thrombospondin type 1 motif, 6	ADAMTS6
ENSG00000049239	H6PD	667.021	694.739	946.968	920.275	941.68	1331.91	2.68273	3.12174	2.92991	3.66699	3.91372	3.99118	2.91	3.87	0.4	6.06e-05	0.000248	no	up	GDH/6PGL endoplasmic bifunctional protein isoform 1 precursor [Homo sapiens]	RecName: Full=GDH/6PGL endoplasmic bifunctional protein; Includes: RecName: Full=Glucose 1-dehydrogenase; AltName: Full=Hexose-6-phosphate dehydrogenase; Includes:	hexose-6-phosphate dehydrogenase (glucose 1-dehydrogenase); Oxidizes glucose-6-phosphate and [...]	H6PD
ENSG00000049245	VAMP3	725.472	688.851	1137	750.671	802.269	1326.29	15.0185	12.9237	16.2814	14.4219	15.5801	21.3575	14.89	17.5	0.23	0.244	0.358	no	up	vesicle-associated membrane protein 3 [Homo sapiens]	RecName: Full=Vesicle-associated membrane protein 3; Short=VAMP-3; AltName: Full=Cellubrevin; Short=CEB; AltName: Full=Synaptobrevin-3 [Homo sapiens]	vesicle-associated membrane protein 3 (cellubrevin)	VAMP3
ENSG00000049246	PER3	2.29217	10.794	11.7437	28.1	15.7823	25.2894	0.0310176	0.473876	0.0511977	0.159482	0.425952	0.184104	0.17	0.25	0.36	0.000865	0.00273	no	up	period (Drosophila) homolog 3 hPER3 [Homo sapiens]	RecName: Full=Period circadian protein homolog 3; Short=hPER3; AltName: Full=Cell growth-inhibiting gene 13 protein; AltName: Full=Circadian clock protein PERIOD 3	period homolog 3 (Drosophila)	PER
ENSG00000049247	UTS2	0	0.98127	1.06761	3.01071	1.75359	4.68321	0	0.0251053	0.0214557	0.0770239	0.0450368	0.094788	0.02	0.07	0	1	1	no	no change	urotensin 2, isoform CRA_c, partial [Homo sapiens]	RecName: Full=Urotensin-2; AltName: Full=Urotensin II; Short=U-II; Short=UII; Flags: Precursor [Homo sapiens]	Urotensin-2 Precursor (Urotensin-II)(U-II)(UII); Highly potent vasoconstrictor (By similarity)	UTS2
ENSG00000049249	TNFRSF9	5.73042	3.92508	7.47325	6.02143	1.75359	6.5565	0.118532	0.0402832	0.0685499	0.0412616	0.0362032	0.0602778	0.08	0.05	-0.25	0.877	0.929	no	down	tumor necrosis factor receptor superfamily member 9 precursor [Homo sapiens]	RecName: Full=Tumor necrosis factor receptor superfamily member 9; AltName: Full=4-1BB ligand receptor; AltName: Full=CDw137; AltName: Full=T-cell antigen 4-1BB homol	tumor necrosis factor receptor superfamily, member 9; Receptor for TNFSF14/4-1BBL. Possibly [...]	TNFRSF9, CD137
ENSG00000049283	EPN3	0	0	0	0	0	0.936643	0	0	0	0	0	0.00647682	0	0	0	1	1	no	no change	epsin-3 [Homo sapiens]	RecName: Full=Epsin-3; AltName: Full=EPS-15-interacting protein 3 [Homo sapiens]	epsin 3	EPN
ENSG00000049323	LTBP1	25.2139	6.86889	20.2845	165.589	182.374	240.717	0.410428	0.0972386	0.0953375	1.62115	2.06572	1.29845	0.19	1.63	2.57	1.51e-42	1.18e-40	yes	up	RecName: Full=Latent-transforming growth factor beta-binding protein 1; Short=LTBP-1; AltName: Full=Transforming growth factor beta-1-binding protein 1; Short=TGF	RecName: Full=Latent-transforming growth factor beta-binding protein 1; Short=LTBP-1; AltName: Full=Transforming growth factor beta-1-binding protein 1; Short=TGF	latent transforming growth factor beta binding protein 1; May be involved in the assembly, s [...]	LTBP
ENSG00000049449	RCN1	3.43825	3.92508	12.8113	26.0929	41.2095	49.6421	0.169529	0.214531	0.320091	0.517823	0.609733	0.748164	0.24	0.64	1.1	1.37e-10	1.38e-09	yes	up	PREDICTED: reticulocalbin-1-like [Myotis davidii]	RecName: Full=Reticulocalbin-1; Flags: Precursor [Homo sapiens]	_	_
ENSG00000049540	ELN	0	0	1.06761	0	0	0.936643	0	0	0.101744	0	0	0.0896222	0.04	0.04	0	1	1	no	no change	elastin isoform m precursor [Homo sapiens]	RecName: Full=Elastin; AltName: Full=Tropoelastin; Flags: Precursor [Homo sapiens]	elastin; Major structural protein of tissues such as aorta and nuchal ligament, which must e [...]	ELN
ENSG00000049541	RFC2	1991.9	1863.43	3020.26	1449.16	1377.45	1932.29	55.2821	49.8064	65.1702	43.2674	38.7286	41.4862	57.55	41.19	-0.48	4.67e-06	2.37e-05	no	down	replication factor C subunit 2 isoform 1 [Homo sapiens]	RecName: Full=Replication factor C subunit 2; AltName: Full=Activator 1 40 kDa subunit; Short=A1 40 kDa subunit; AltName: Full=Activator 1 subunit 2; AltName: Full=R	replication factor C (activator 1) 2, 40kDa; The elongation of primed DNA templates by DNA p [...]	RFC2_4
ENSG00000049618	ARID1B	2801.03	2729.89	3720.61	2023.2	2121.85	2716.26	14.6295	13.8503	13.9342	9.92558	10.991	10.3257	14.12	10.41	-0.44	2.9e-05	0.000126	no	down	AT-rich interactive domain-containing protein 1B isoform 2 [Homo sapiens]	RecName: Full=AT-rich interactive domain-containing protein 1B; Short=ARID domain-containing protein 1B; AltName: Full=BRG1-associated factor 250b; Short=BAF250B;	AT rich interactive domain 1B (SWI-like) Gene	ARID1
ENSG00000049656	CLPTM1L	4873.15	5041.76	6625.57	4260.16	4222.65	5620.79	143.206	151.704	146.68	129.848	123.071	126.201	147.15	126.36	-0.22	0.021	0.0456	no	down	PREDICTED: cleft lip and palate transmembrane protein 1-like protein-like isoform 2 [Macaca PREDICTED: cleft lip and palate	RecName: Full=Cleft lip and palate transmembrane protein 1-like protein; Short=CLPTM1-like protein; AltName: Full=Cisplatin resistance-related protein 9; Short=CRR	_	_
ENSG00000049759	NEDD4L	49.2816	36.307	53.3804	159.568	217.446	286.613	1.44889	1.97693	1.66376	5.39979	5.107	4.27473	1.69	4.87	1.47	2.45e-26	8.97e-25	yes	up	E3 ubiquitin-protein ligase NEDD4-like isoform 4 [Homo sapiens]	RecName: Full=E3 ubiquitin-protein ligase NEDD4-like; AltName: Full=NEDD4.2; AltName: Full=Nedd4-2 [Homo sapiens]	neural precursor cell expressed, developmentally down-regulated 4-like; E3 ubiquitin-protein [...]	NEDD4L
ENSG00000049768	FOXP3	3.43825	3.92508	6.40564	8.02857	4.38398	6.5565	0.0891731	0.107061	0.102458	0.136202	0.0880946	0.110421	0.1	0.11	0.08	0.432	0.556	no	up	PREDICTED: forkhead box protein P3 isoform X3 [Homo sapiens]	RecName: Full=Forkhead box protein P3; AltName: Full=Scurfin [Homo sapiens]	forkhead box P3; Probable transcription factor. Plays a critical role in the control of immu [...]	FOXP3, IPEX
ENSG00000049769	PPP1R3F	67.619	94.2019	69.3945	121.432	123.628	110.524	0.867896	2.3332	1.72041	2.42397	1.61831	1.15755	1.65	1.68	0.03	0.0135	0.031	no	up	protein phosphatase 1 regulatory subunit 3F isoform 1 [Homo sapiens]	RecName: Full=Protein phosphatase 1 regulatory subunit 3F; Short=R3F [Homo sapiens]	protein phosphatase 1, regulatory (inhibitor) subunit 3F	PPP1R3F, R3F
ENSG00000049860	HEXB	499.693	517.129	769.745	987.514	1027.61	1408.71	10.7585	10.9694	12.7294	20.9922	21.8883	23.3913	11.6	22.21	0.93	3.48e-15	5.75e-14	no	up	Chain A, Native Human Lysosomal Beta-Hexosaminidase Isoform B B Chain B, Native Human Lysosomal Beta-Hexosaminidase Isoform B A Chain	RecName: Full=Beta-hexosaminidase subunit beta; AltName: Full=Beta-N-acetylhexosaminidase subunit beta; Short=Hexosaminidase subunit B; AltName: Full=Cervical cancer	hexosaminidase B (beta polypeptide); Responsible for the degradation of GM2 gangliosides, an [...]	HEXA_B
ENSG00000049883	PTCD2	293.398	256.111	462.274	232.829	220.076	413.059	4.05745	2.70052	3.42195	2.31466	2.59989	3.53821	3.4	2.88	-0.23	0.195	0.299	no	down	pentatricopeptide repeat-containing protein 2, mitochondrial isoform 1 [Homo sapiens]	RecName: Full=Pentatricopeptide repeat-containing protein 2, mitochondrial [Homo sapiens]	pentatricopeptide repeat domain 2	PTCD2
ENSG00000050030	KIAA2022	0	0	1.06761	0	0	0	0	0	0.00268518	0	0	0	0	0	0	1	1	no	no change	KIAA2022 protein [Homo sapiens]	RecName: Full=Protein KIAA2022 [Homo sapiens]	KIAA2022	_
ENSG00000050130	JKAMP	851.541	836.042	1480.77	1188.23	1136.33	1842.38	27.743	29.0631	35.1076	41.6806	38.7727	43.2422	31.06	41.41	0.41	0.0043	0.0114	no	up	JNK1/MAPK8-associated membrane protein isoform 4 [Homo sapiens]	RecName: Full=JNK1/MAPK8-associated membrane protein; Short=JKAMP; AltName: Full=JNK1-associated membrane protein; Short=JAMP; AltName: Full=Medulloblastoma antige	JNK1/MAPK8-associated membrane protein	_
ENSG00000050165	DKK3	0	0	1.06761	0	0	0	0	0	0.0118729	0	0	0	0	0	0	1	1	no	no change	PREDICTED: dickkopf-related protein 3 isoform X1 [Homo sapiens]	RecName: Full=Dickkopf-related protein 3; Short=Dickkopf-3; Short=Dkk-3; Short=hDkk-3; Flags: Precursor [Homo sapiens]	dickkopf homolog 3 (Xenopus laevis); Inhibitor of Wnt signaling pathway (Potential)	_
ENSG00000050327	ARHGEF5	0	0	4.27043	0	0	4.68321	0	0	0.0337233	0	0	0.0657778	0.01	0.03	0	1	1	no	no change	FLJ00261 protein [Homo sapiens]	RecName: Full=Rho guanine nucleotide exchange factor 5; AltName: Full=Ephexin-3; AltName: Full=Guanine nucleotide regulatory protein TIM; AltName: Full=Oncogene T	Rho guanine nucleotide exchange factor (GEF) 5	_
ENSG00000050344	NFE2L3	330.072	340.501	546.615	463.65	451.55	615.374	4.10497	4.26673	5.56626	5.11674	5.21088	5.95578	4.73	5.48	0.21	0.013	0.0301	no	up	nuclear factor erythroid 2-related factor 3 [Homo sapiens]	RecName: Full=Nuclear factor erythroid 2-related factor 3; Short=NF-E2-related factor 3; Short=NFE2-related factor 3; AltName: Full=Nuclear factor, erythroid deriv	nuclear factor (erythroid-derived 2)-like 3; Activates erythroid-specific, globin gene expression	NFE2L1_3
ENSG00000050393	MCUR1	1806.23	1814.37	2537.7	1593.67	1608.05	2277.92	21.5474	20.5602	17.0175	17.9669	16.3678	13.5007	19.45	15.72	-0.31	0.101	0.174	no	down	mitochondrial calcium uniporter regulator 1 [Homo sapiens]	RecName: Full=Mitochondrial calcium uniporter regulator 1; AltName: Full=Coiled-coil domain-containing protein 90A, mitochondrial [Homo sapiens]	coiled-coil domain containing 90A	_
ENSG00000050405	LIMA1	1803.94	1791.8	2917.77	2256.03	2282.3	3456.21	20.0042	19.6504	24.6614	25.4418	25.8571	29.757	21.74	27.27	0.33	0.0132	0.0304	no	up	epithelial protein lost in neoplasm beta variant [Homo sapiens]	RecName: Full=LIM domain and actin-binding protein 1; AltName: Full=Epithelial protein lost in neoplasm [Homo sapiens]	LIM domain and actin binding 1; Binds to actin monomers and filaments. Increases the number [...]	_
ENSG00000050426	LETMD1	950.104	953.794	1561.91	1164.14	1131.94	1891.08	36.8748	39.7841	46.2453	44.5597	42.6746	54.9825	41.47	48.09	0.21	0.0466	0.0903	no	up	unnamed protein product [Macaca fascicularis]	RecName: Full=Putative uncharacterized protein encoded by LINC00269	annotation not avaliable	_
ENSG00000050438	SLC4A8	34.3825	25.513	42.7043	97.3464	84.1725	170.469	0.646457	0.409033	1.00188	1.054	1.23483	1.12059	0.72	1.13	0.6	8.69e-13	1.15e-11	no	up	electroneutral sodium bicarbonate exchanger 1 isoform a [Homo sapiens]	RecName: Full=Electroneutral sodium bicarbonate exchanger 1; AltName: Full=Electroneutral Na(+)-driven Cl-HCO3 exchanger; AltName: Full=Solute carrier family 4 mem	solute carrier family 4, sodium bicarbonate cotransporter, member 8; Mediates electroneutral [...]	SLC4A8
ENSG00000050555	LAMC3	3.43825	0	2.13521	6.02143	1.75359	3.74657	0.019925	0	0.0169436	0.0615693	0.0181921	0.0167187	0.01	0.03	0	1	1	no	no change	laminin subunit gamma-3 precursor [Homo sapiens]	RecName: Full=Laminin subunit gamma-3; AltName: Full=Laminin-12 subunit gamma; AltName: Full=Laminin-14 subunit gamma; AltName: Full=Laminin-15 subunit gamma; Fla	laminin, gamma 3; Binding to cells via a high affinity receptor, laminin is thought to media [...]	LAMC3
ENSG00000050628	PTGER3	0	0	1.06761	0	0	0	0	0	0.025313	0	0	0	0.01	0	0	1	1	no	no change	proastaglandin E2 receptor 3 isoform 5, partial [Macaca fascicularis]	RecName: Full=Prostaglandin E2 receptor EP3 subtype; Short=PGE receptor EP3 subtype; Short=PGE2 receptor EP3 subtype; AltName: Full=PGE2-R; AltName: Full=Prostanoid	prostaglandin E receptor 3 (subtype EP3)	PTGER3
ENSG00000050730	TNIP3	0	0.98127	0	0	0.876797	0	0	0.0592048	0	0	0.0533822	0	0.02	0.02	0	1	1	no	no change	TNFAIP3-interacting protein 3 isoform 1 [Homo sapiens]	RecName: Full=TNFAIP3-interacting protein 3; AltName: Full=A20-binding inhibitor of NF-kappa-B activation 3; Short=ABIN-3; AltName: Full=Listeria-induced gene pro	TNFAIP3 interacting protein 3; Binds to zinc finger protein TNFAIP3 and inhibits NF- kappa-B [...]	_
ENSG00000050748	MAPK9	1895.62	1900.72	2800.33	2339.33	2409.44	3485.25	31.9737	31.9405	35.6941	42.4926	42.5463	42.2581	33.44	42.42	0.34	0.00379	0.0102	no	up	mitogen-activated protein kinase 9 isoform alpha2 [Homo sapiens]	RecName: Full=Mitogen-activated protein kinase 9; Short=MAP kinase 9; Short=MAPK 9; AltName: Full=JNK-55; AltName: Full=Stress-activated protein kinase 1a; Short=SA	mitogen-activated protein kinase 9	JNK
ENSG00000050767	COL23A1	3011.91	3189.13	2866.53	3288.7	3399.34	3176.16	42.1029	42.8336	30.5968	45.7985	46.9711	36.6717	37.76	42.56	0.17	0.475	0.598	no	up	collagen alpha-1(XXIII) chain [Homo CONA1_HUMAN RecName: Full=Collagen alpha-1(XXIII) chain [Homo sapiens]	RecName: Full=Collagen alpha-1(XXIII) chain [Homo sapiens]	collagen, type XXIII, alpha 1	_
ENSG00000050820	BCAR1	0	0	1.06761	1.00357	1.75359	1.87329	0	0	0.0116282	0.0115505	0.0246531	0.0206901	0	0.02	0	1	1	no	no change	PREDICTED: breast cancer anti-estrogen resistance protein 1 isoform X1 [Homo sapiens]	RecName: Full=Breast cancer anti-estrogen resistance protein 1; AltName: Full=CRK-associated substrate; AltName: Full=Cas scaffolding protein family member 1; Alt	breast cancer anti-estrogen resistance 1; Docking protein which plays a central coordinating [...]	BCAR1, CAS
ENSG00000051009	FAM160A2	539.806	491.616	649.105	812.893	846.109	1030.31	9.0053	8.29361	9.58861	12.8054	15.3666	13.7164	9.02	13.94	0.62	2.84e-08	2.1e-07	no	up	FTS and Hook-interacting protein isoform 1 [Homo sapiens]	RecName: Full=FTS and Hook-interacting protein; Short=FHIP; AltName: Full=Protein FAM160A2	family with sequence similarity 160, member A2; Component of the FTS/Hook/FHIP complex (FHF [...]	_
ENSG00000051108	HERPUD1	1415.41	1387.52	2059.41	1171.17	1095.12	1599.79	50.928	49.7872	49.4422	37.6531	36.8691	44.0047	49.99	39.92	-0.32	0.00299	0.00828	no	down	homocysteine-inducible, endoplasmic reticulum stress-inducible, ubiquitin-like domain member 1, isoform CRA_b [Homo sapiens]	RecName: Full=Homocysteine-responsive endoplasmic reticulum-resident ubiquitin-like domain member 1 protein; AltName: Full=Methyl methanesulfonate (MMF)-inducible f	homocysteine-inducible, endoplasmic reticulum stress-inducible, ubiquitin-like domain member 1	HERPUD1, HERP
ENSG00000051128	HOMER3	301.133	323.603	289.252	1537.28	1497.49	1416.71	11.0259	10.9617	7.76971	49.4536	46.183	38.1753	9.72	44.02	2.17	1.12e-37	6.83e-36	yes	up	homer protein homolog 3 isoform 1 [Homo sapiens]	RecName: Full=Homer protein homolog 3; Short=Homer-3 [Homo sapiens]	homer homolog 3 (Drosophila); Postsynaptic density scaffolding protein. Binds and cross-link [...]	HOMER
ENSG00000051180	RAD51	1385.62	1299.2	1842.69	1065.79	1025.85	1384.36	42.0044	38.0695	42.5858	31.4007	30.7692	30.9068	41.05	31.02	-0.4	0.000536	0.00178	no	down	Protein CASC5 [Tupaia chinensis]	RecName: Full=DNA repair protein RAD51 homolog 1; Short=HsRAD51; Short=hRAD51; AltName: Full=RAD51 homolog A [Homo sapiens]	RAD51 homolog (RecA homolog, E. coli) (S. cerevisiae)	RAD51
ENSG00000051341	POLQ	1293.93	1456.2	2222.76	1848.58	1749.21	2627.28	9.33896	8.96075	9.64962	10.0883	10.4792	9.95673	9.35	10.15	0.12	0.00635	0.016	no	up	DNA polymerase theta [Homo sapiens]	RecName: Full=DNA polymerase theta; AltName: Full=DNA polymerase eta [Homo sapiens]	polymerase (DNA directed), theta	POLQ
ENSG00000051382	PIK3CB	1411.98	1370.83	2522.76	1978.04	1951.75	3260.45	16.3964	16.4546	23.3882	22.4031	22.6158	29.1095	19.19	25.11	0.39	0.00203	0.00586	no	up	phosphatidylinositol 4,5-bisphosphate 3-kinase catalytic subunit beta isoform isoform 1 [Homo sapiens]	RecName: Full=Phosphatidylinositol 4,5-bisphosphate 3-kinase catalytic subunit beta isoform; Short=PI3-kinase subunit beta; Short=PI3K-beta; Short=PI3Kbeta; Short=P	phosphoinositide-3-kinase, catalytic, beta polypeptide; Phosphorylates PtdIns, PtdIns4P and [...]	PIK3C
ENSG00000051523	CYBA	2986.7	3256.83	2719.2	3241.54	3077.56	2808.06	190.011	214.494	137.995	202.598	203.017	143.662	176.79	179.53	0.02	0.908	0.951	no	up	cytochrome b-245, alpha polypeptide, isoform CRA_a, partial [Homo sapiens]	RecName: Full=Cytochrome b-245 light chain; AltName: Full=Cytochrome b(558) alpha chain; AltName: Full=Cytochrome b558 subunit alpha; AltName: Full=Neutrophil cyt	cytochrome b-245, alpha polypeptide	CYBA, P22PHOX
ENSG00000051596	THOC3	6350.46	6131.95	8502.42	4626.46	4672.45	6238.98	179.652	175.431	187.29	130.244	128.373	133.913	181.4	131.12	-0.47	1.67e-05	7.64e-05	no	down	THOC3 protein [Homo sapiens]	RecName: Full=THO complex subunit 3; Short=Tho3; AltName: Full=TEX1 homolog; AltName: Full=hTREX45 [Homo sapiens]	THO complex 3	THOC3
ENSG00000051620	HEBP2	1466.99	1406.16	1402.84	1735.18	1672.05	1830.2	46.2518	45.1988	29.0505	54.8173	54.2511	37.2326	39.11	47.72	0.29	0.0488	0.0939	no	up	PREDICTED: heme-binding protein 2 [Nomascus leucogenys]	RecName: Full=Heme-binding protein 2; AltName: Full=Placental protein 23; Short=PP23; AltName: Full=Protein SOUL [Homo sapiens]	heme binding protein 2; Can promote mitochondrial permeability transition and facilitate nec [...]	_
ENSG00000051825	MPHOSPH9	933.235	970.476	1552.61	997.073	977.322	1508.49	13.5651	12.6613	19.6947	13.7168	13.255	18.0122	15.72	15.27	-0.04	0.917	0.957	no	down	M-phase phosphoprotein 9 [Homo MPP9_HUMAN RecName: Full=M-phase phosphoprotein 9 [Homo sapiens]	RecName: Full=M-phase phosphoprotein 9 [Homo sapiens]	M-phase phosphoprotein 9	MPHOSPH9, MPP9
ENSG00000052126	PLEKHA5	142.114	148.172	197.507	167.596	196.402	256.64	1.6129	1.64403	1.69964	1.81259	2.39456	2.45452	1.66	2.24	0.41	0.0319	0.0653	no	up	KIAA1686 protein [Homo sapiens]	RecName: Full=Pleckstrin homology domain-containing family A member 5; Short=PH domain-containing family A member 5; AltName: Full=Phosphoinositol 3-phosphate-bind	pleckstrin homology domain containing, family A member 5	_
ENSG00000052344	PRSS8	1.14608	0.98127	1.06761	2.00714	1.75359	2.80993	0.164028	0.0208417	0.0661172	0.13692	0.037364	0.0832704	0.08	0.09	0	1	1	no	no change	prostasin preproprotein [Homo PRSS8_HUMAN RecName: Full=Prostasin; AltName: Full=Channel-activating protease 1; Short=CAP1; AltName: Full=S	RecName: Full=Prostasin; AltName: Full=Channel-activating protease 1; Short=CAP1; AltName: Full=Serine protease 8; Contains: RecName: Full=Prostasin light chain; Co	protease, serine, 8; Possesses a trypsin-like cleavage specificity	PRSS8
ENSG00000052723	SIKE1	1747.78	1692.69	2821.69	1843.56	1903.53	3028.17	27.1267	26.6414	34.0025	31.1912	32.5714	30.3702	29.71	31.29	0.07	0.38	0.504	no	up	suppressor of IKBKE 1 isoform 1 [Homo sapiens]	RecName: Full=Suppressor of IKBKE 1; AltName: Full=Suppressor of IKK-epsilon [Homo sapiens]	suppressor of IKBKE 1; Physiological suppressor of IKK-epsilon and TBK1 that plays an inhibi [...]	SIKE
ENSG00000052749	RRP12	5087.47	5276.29	6606.35	3385.05	3410.74	4501.51	42.0696	44.5609	43.3625	29.2147	28.8292	29.8491	43.34	29.35	-0.56	5.57e-09	4.52e-08	no	down	RRP12-like protein isoform 1 [Homo RRP12_HUMAN RecName: Full=RRP12-like protein [Homo sapiens]	RecName: Full=RRP12-like protein [Homo sapiens]	ribosomal RNA processing 12 homolog (S. cerevisiae)	RRP12
ENSG00000052795	FNIP2	377.062	378.77	553.02	433.543	382.283	633.171	2.23496	2.20833	2.47578	2.56268	2.04804	2.5622	2.32	2.41	0.05	0.325	0.447	no	up	KIAA1450 protein [Homo sapiens]	RecName: Full=Folliculin-interacting protein 2; AltName: Full=FNIP1-like protein; AltName: Full=O6-methylguanine-induced apoptosis 1 protein [Homo sapiens]	folliculin interacting protein 2; May be involved in energy and/or nutrient sensing through [...]	_
ENSG00000052802	MSMO1	771.315	704.552	1397.5	319.136	334.06	560.112	14.9148	13.5362	20.7527	5.83378	6.14665	8.20132	16.81	6.86	-1.28	5.78e-13	7.77e-12	yes	down	methylsterol monooxygenase 1 isoform 1 [Homo sapiens]	RecName: Full=Methylsterol monooxygenase 1; AltName: Full=C-4 methylsterol oxidase [Homo MSMO1_PONAB RecName: Full=Methylsterol mon	sterol-C4-methyl oxidase-like	E1.14.13.72, SC4MOL, ERG25
ENSG00000052841	TTC17	2284.15	2243.18	3287.16	2715.66	2754.9	3877.7	22.4034	21.964	24.9811	29.0295	29.3488	29.5621	23.29	29.34	0.33	0.0152	0.0344	no	up	tetratricopeptide repeat protein 17 [Homo sapiens]	RecName: Full=Tetratricopeptide repeat protein 17; Short=TPR repeat protein 17 [Homo sapiens]	tetratricopeptide repeat domain 17	_
ENSG00000052850	ALX4	0	0	0	0	0.876797	1.87329	0	0	0	0	0.00543406	0.00894886	0	0.01	0	1	1	no	no change	KIAA1788 protein [Homo sapiens]	RecName: Full=Homeobox protein aristaless-like 4 [Homo sapiens]	ALX homeobox 4; Transcription factor involved in skull and limb development	ALX4
ENSG00000053108	FSTL4	0	0	0	0	0	2.80993	0	0	0	0	0	0.0354768	0	0.01	0	1	1	no	no change	follistatin-related protein 4 precursor [Homo sapiens]	RecName: Full=Follistatin-related protein 4; AltName: Full=Follistatin-like protein 4; Flags: Precursor [Homo sapiens]	follistatin-like 4	_
ENSG00000053254	FOXN3	1670.99	1677.97	2498.2	2026.21	1857.93	2944.81	26.6836	24.868	31.3521	27.2472	23.1942	26.056	27.99	25.55	-0.13	0.0553	0.104	no	down	forkhead box protein N3 isoform 1 [Homo sapiens]	RecName: Full=Forkhead box protein N3; AltName: Full=Checkpoint suppressor 1 [Homo sapiens]	forkhead box N3; Acts as a transcriptional repressor. May be involved in DNA damage-inducibl [...]	FOXN
ENSG00000053328	METTL24	0	0	0	0	0	0.936643	0	0	0	0	0	0.0303825	0	0.01	0	1	1	no	no change	methyltransferase-like protein 24 precursor [Homo sapiens]	RecName: Full=Methyltransferase-like protein 24; Flags: Precursor [Homo sapiens]	UPF0624 protein C6orf186 Precursor	_
ENSG00000053371	AKR7A2	1036.06	984.214	1004.62	877.122	833.834	983.475	33.246	31.2482	25.1637	27.6579	26.3542	25.1343	29.44	26.27	-0.16	0.195	0.298	no	down	Chain A, Structure Of The Aflatoxin Aldehyde Reductase In Complex With Nadph B Chain B, Structure Of The Aflatoxin Aldehyde Reductase In Complex With Nad	RecName: Full=Aflatoxin B1 aldehyde reductase member 2; AltName: Full=AFB1 aldehyde reductase 1; Short=AFB1-AR 1; AltName: Full=Aldoketoreductase 7; AltName: Full=	aldo-keto reductase family 7, member A2 (aflatoxin aldehyde reductase); Catalyzes the NADPH- [...]	AKR7
ENSG00000053372	MRTO4	5212.39	5519.64	6573.26	2637.39	2553.23	3300.73	88.9593	93.5657	87.2429	44.8249	43.9056	43.354	89.67	43.97	-1.03	2.01e-22	5.83e-21	yes	down	mRNA turnover protein 4 homolog [Homo sapiens]	RecName: Full=mRNA turnover protein 4 homolog [Homo sapiens]	mRNA turnover 4 homolog (S. cerevisiae); Involved in mRNA turnover and ribosome assembly (By [...]	MRT4
ENSG00000053438	NNAT	5.73042	3.92508	5.33804	14.05	13.152	9.36643	0.210071	0.142625	0.154061	0.474844	0.480502	0.273094	0.17	0.4	0.89	0.0136	0.0313	no	up	PREDICTED: uncharacterized protein LOC101122618 [Ovis aries]	RecName: Full=Neuronatin [Homo sapiens]	neuronatin	_
ENSG00000053501	USE1	595.964	577.968	570.102	412.468	416.479	428.982	40.9412	39.4311	29.6583	32.82	31.6133	26.2402	36.01	29.86	-0.27	0.00342	0.00932	no	down	unnamed protein product [Homo sapiens]	RecName: Full=Vesicle transport protein USE1; AltName: Full=Putative MAPK-activating protein PM26; AltName: Full=USE1-like protein; AltName: Full=p31 [Homo sapiens	unconventional SNARE in the ER 1 homolog (S. cerevisiae); SNARE that may be involved in targ [...]	USE1
ENSG00000053524	MCF2L2	202.857	187.423	310.674	175.625	175.359	295.042	2.48875	2.29749	2.95825	2.15001	2.13975	2.79283	2.62	2.4	-0.12	0.461	0.585	no	down	RecName: Full=Probable guanine nucleotide exchange factor MCF2L2; AltName: Full=Dbs-related Rho family guanine nucleotide exchange factor; AltName: Full=MCF2-tran	RecName: Full=Probable guanine nucleotide exchange factor MCF2L2; AltName: Full=Dbs-related Rho family guanine nucleotide exchange factor; AltName: Full=MCF2-tran	_	_
ENSG00000053702	NRIP2	46.9895	30.4194	39.5015	18.0643	38.5791	50.5787	0.646995	0.417452	0.420706	0.247894	0.530516	0.540707	0.49	0.45	-0.1	0.627	0.734	no	down	nuclear receptor-interacting protein 2 [Homo sapiens]	RecName: Full=Nuclear receptor-interacting protein 2 [Homo sapiens]	nuclear receptor interacting protein 2; Down-regulates transcriptional activation by nuclear [...]	NRIP2
ENSG00000053747	LAMA3	0	0	14.9465	0	0	14.9863	0	0	0.254241	0	0	0.0793504	0.1	0.03	-0.61	1	1	no	down	laminin alpha 3b chain [Homo sapiens]	RecName: Full=Laminin subunit alpha-3; AltName: Full=Epiligrin 170 kDa subunit; Short=E170; AltName: Full=Epiligrin subunit alpha; AltName: Full=Kalinin subunit a	laminin, alpha 3; Binding to cells via a high affinity receptor, laminin is thought to media [...]	LAMA3_5
ENSG00000053770	AP5M1	1693.91	1694.65	2935.92	1567.58	1615.94	2487.72	23.921	24.8208	31.2882	22.9988	22.62	28.8826	27.11	25.2	-0.11	0.251	0.365	no	down	AP-5 complex subunit mu-1 [Homo PREDICTED: AP-5 complex subunit mu-1 [Pan paniscus]	RecName: Full=AP-5 complex subunit mu-1; AltName: Full=Adapter-related protein complex 5 subunit mu-1; Short=Mu5; AltName: Full=Mu-2-related death-inducing protein	MU-2/AP1M2 domain containing, death-inducing; May play an important role in cell death	_
ENSG00000053900	ANAPC4	1079.61	1056.83	1886.46	778.771	860.138	1365.63	19.251	20.6588	29.9144	16.1667	16.6029	19.2013	23.9	17.49	-0.45	0.00466	0.0122	no	down	PREDICTED: LOW QUALITY PROTEIN: anaphase-promoting complex subunit 4 isoform 1 [Canis lupus familiaris]	RecName: Full=Anaphase-promoting complex subunit 4; Short=APC4; AltName: Full=Cyclosome subunit 4	_	APC4
ENSG00000053918	KCNQ1	0	0	0	1.00357	0.876797	0.936643	0	0	0	0.0180653	0.098816	0.0334342	0	0.05	0	1	1	no	no change	KvLQT1 [Homo sapiens]	RecName: Full=Potassium voltage-gated channel subfamily KQT member 1; AltName: Full=IKs producing slow voltage-gated potassium channel subunit alpha KvLQT1; AltName	potassium voltage-gated channel, KQT-like subfamily, member 1; Probably important in cardiac [...]	KCNQ1
ENSG00000054116	TRAPPC3	1626.29	1631.85	2281.48	1447.15	1439.7	1804.91	60.9021	61.9344	65.4768	54.3939	53.8424	51.9324	63.03	53.26	-0.24	0.0283	0.059	no	down	PREDICTED: trafficking protein particle complex subunit 3 isoform X1 [Mustela putorius furo]	RecName: Full=Trafficking protein particle complex subunit 3; AltName: Full=BET3 homolog [Homo sapiens]	trafficking protein particle complex 3	_
ENSG00000054118	THRAP3	9702.75	9834.29	14245.1	7158.48	7109.07	10746.1	96.4274	101.717	106.824	73.8875	71.5177	85.2732	102.15	77.65	-0.4	4.17e-05	0.000176	no	down	thyroid hormone receptor-associated protein 3 [Homo sapiens]	RecName: Full=Thyroid hormone receptor-associated protein 3; AltName: Full=Thyroid hormone receptor-associated protein complex 150 kDa component; Short=Trap150 [Ho	thyroid hormone receptor associated protein 3; Plays a role in transcriptional coactivation	THRAP3
ENSG00000054148	PHPT1	1127.75	1202.06	1175.44	614.186	617.265	634.107	63.1586	64.5425	53.3713	31.337	32.3864	27.8874	59.7	30.3	-0.98	1.16e-09	1.05e-08	no	down	PREDICTED: 14 kDa phosphohistidine phosphatase-like isoform X3 [Macaca fascicularis]	RecName: Full=14 kDa phosphohistidine phosphatase; AltName: Full=Phosphohistidine phosphatase 1; AltName: Full=Protein janus-A homolog [Homo sapiens]	phosphohistidine phosphatase 1; Exhibits phosphohistidine phosphatase activity	E3.1.3.-
ENSG00000054179	ENTPD2	0	0.98127	2.13521	0	0	0	0	0.028901	0.0495965	0	0	0	0.03	0	0	1	1	no	no change	ectonucleoside triphosphate diphosphohydrolase 2 isoform 1 [Homo sapiens]	RecName: Full=Ectonucleoside triphosphate diphosphohydrolase 2; Short=NTPDase 2; AltName: Full=CD39 antigen-like 1; AltName: Full=Ecto-ATP diphosphohydrolase 2; Sh	ectonucleoside triphosphate diphosphohydrolase 2; In the nervous system, could hydrolyze ATP [...]	ENTPD2
ENSG00000054219	LY75	34.263	26.0405	49.3113	46.7887	45.727	63.6671	0.175909	0.133528	0.194544	0.239917	0.234655	0.259342	0.17	0.25	0.36	0.0305	0.0628	no	up	lymphocyte antigen 75 precursor [Homo sapiens]	RecName: Full=Lymphocyte antigen 75; Short=Ly-75; AltName: Full=C-type lectin domain family 13 member B; AltName: Full=DEC-205; AltName: Full=gp200-MR6; AltName: C	lymphocyte antigen 75; Acts as an endocytic receptor to direct captured antigens from the ex [...]	LY75
ENSG00000054267	ARID4B	1032.35	1137.32	1697.6	1914.57	1976.83	2734.3	8.45264	10.3324	11.7946	17.3406	15.368	17.2459	10.35	16.71	0.69	1.2e-11	1.41e-10	no	up	ARID4B variant protein [Homo sapiens]	RecName: Full=AT-rich interactive domain-containing protein 4B; Short=ARID domain-containing protein 4B; AltName: Full=180 kDa Sin3-associated polypeptide; Short=	AT rich interactive domain 4B (RBP1-like); Acts as a transcriptional repressor. May function [...]	_
ENSG00000054277	OPN3	450.411	437.646	608.536	301.071	300.741	386.833	9.11341	8.4814	9.39634	5.74152	5.84118	5.67715	9.03	5.75	-0.64	4.7e-06	2.39e-05	no	down	opsin-3 [Homo sapiens]	RecName: Full=Opsin-3; AltName: Full=Encephalopsin; AltName: Full=Panopsin [Homo sapiens]	opsin 3; May play a role in encephalic photoreception	OPN3
ENSG00000054282	SDCCAG8	349.556	387.602	526.33	328.168	311.263	418.679	7.04076	6.80865	8.3378	8.49526	6.40205	9.2152	7.48	8.14	0.12	0.0618	0.114	no	up	serologically defined colon cancer antigen 8 [Homo sapiens]	RecName: Full=Serologically defined colon cancer antigen 8; AltName: Full=Antigen NY-CO-8; AltName: Full=Centrosomal colon cancer autoantigen protein; Short=hCCCAP	serologically defined colon cancer antigen 8	SDCCAG8
ENSG00000054356	PTPRN	0	0	0	0	0	0	0	0	0	0	0	0	0	0	0	1	1	no	no change	protein tyrosine phosphatase, receptor type, N precursor variant [Homo sapiens]	RecName: Full=Receptor-type tyrosine-protein phosphatase-like N; Short=R-PTP-N; AltName: Full=Islet cell antigen 512; Short=ICA 512; AltName: Full=Islet cell autoan	protein tyrosine phosphatase, receptor type, N; Implicated in neuroendocrine secretory proce [...]	PTPRN
ENSG00000054392	HHAT	5.73042	5.88762	10.6761	5.01786	7.89117	14.0496	0.0637319	0.0692376	0.103623	0.132268	0.128703	0.429532	0.08	0.25	0.94	0.708	0.801	no	up	PREDICTED: protein-cysteine N-palmitoyltransferase HHAT isoform X1 [Homo sapiens]	RecName: Full=Protein-cysteine N-palmitoyltransferase HHAT; AltName: Full=Hedgehog acyltransferase; AltName: Full=Melanoma antigen recognized by T-cells 2; Short=MA	hedgehog acyltransferase; Catalyzes N-terminal palmitoylation of SHH; which is required for [...]	_
ENSG00000054523	KIF1B	316.319	328.725	583.981	658.343	582.193	989.689	1.22439	1.6936	1.95518	2.53648	2.13261	2.92906	1.66	2.57	0.6	5.65e-08	3.96e-07	no	up	KIAA0591 protein [Homo sapiens]	RecName: Full=Kinesin-like protein KIF1B; Short=Klp [Homo sapiens]	kinesin family member 1B	KIF1
ENSG00000054598	FOXC1	76.7877	81.4454	65.124	190.679	219.199	190.138	0.714684	0.756332	0.467251	1.77068	2.03839	1.36765	0.63	1.69	1.3	1.04e-09	9.37e-09	yes	up	forkhead box protein C1 [Homo FOXC1_HUMAN RecName: Full=Forkhead box protein C1; AltName: Full=Forkhead-related protein FKHL7; AltName:	RecName: Full=Forkhead box protein C1; AltName: Full=Forkhead-related protein FKHL7; AltName: Full=Forkhead-related transcription factor 3; Short=FREAC-3 [Homo sap	forkhead box C1; Binding of FREAC-3 and FREAC-4 to their cognate sites results in bending of [...]	FOXC
ENSG00000054611	TBC1D22A	1461.26	1398.31	1730.59	1160.13	1218.75	1482.71	23.1473	22.3067	20.3535	18.3234	19.0693	18.1593	21.79	18.48	-0.24	0.0216	0.0466	no	down	TBC1 domain family member 22A isoform c [Homo sapiens]	RecName: Full=TBC1 domain family member 22A [Homo sapiens]	TBC1 domain family, member 22A; May act as a GTPase-activating protein for Rab family protei [...]	_
ENSG00000054654	SYNE2	296.836	319.894	486.829	745.654	815.421	1229.81	3.46416	2.04692	1.45931	4.58046	6.58464	3.61577	2.24	4.81	1.07	3.4e-21	9.19e-20	yes	up	nesprin-2 isoform 5 [Homo sapiens]	RecName: Full=Nesprin-2; AltName: Full=Nuclear envelope spectrin repeat protein 2; AltName: Full=Nucleus and actin connecting element protein; Short=Protein NUANC	spectrin repeat containing, nuclear envelope 2; Involved in the maintenance of nuclear organ [...]	_
ENSG00000054690	PLEKHH1	0	1.96254	4.27043	3.01071	0	0.936643	0	0.0244294	0.18806	0.321061	0	0.0133018	0.08	0.1	0	1	1	no	no change	pleckstrin homology domain containing, family H (with MyTH4 domain) member 1, partial [Homo sapiens]	RecName: Full=Pleckstrin homology domain-containing family H member 1; Short=PH domain-containing family H member 1 [Homo sapiens]	pleckstrin homology domain containing, family H (with MyTH4 domain) member 1	_
ENSG00000054793	ATP9A	13.753	16.6816	19.2169	31.1107	24.5503	33.7191	0.0651691	0.0743845	0.0699531	0.142445	0.116282	0.11291	0.07	0.12	0.39	0.00782	0.0191	no	up	probable phospholipid-transporting ATPase IIA [Sus scrofa]	RecName: Full=Probable phospholipid-transporting ATPase IIA; AltName: Full=ATPase class II type 9A [Homo sapiens]	ATPase, class II, type 9A	E3.6.3.1
ENSG00000054796	SPO11	0	0	0	0	0	0	0	0	0	0	0	0	0	0	0	1	1	no	no change	meiotic recombination protein SPO11 isoform a [Homo sapiens]	RecName: Full=Meiotic recombination protein SPO11; AltName: Full=Cancer/testis antigen 35; Short=CT35 [Homo sapiens]	SPO11 meiotic protein covalently bound to DSB homolog (S. cerevisiae); Required for meiotic [...]	SPO11
ENSG00000054803	CBLN4	0	0	1.06761	0	0	0	0	0	0.0102057	0	0	0	0	0	0	1	1	no	no change	PREDICTED: cerebellin-4 [Nomascus leucogenys]	RecName: Full=Cerebellin-4; AltName: Full=Cerebellin-like glycoprotein 1; Flags: Precursor [Homo sapiens]	cerebellin 4 precursor	_
ENSG00000054938	CHRDL2	0	0	0	0	0	0	0	0	0	0	0	0	0	0	0	1	1	no	no change	PREDICTED: chordin-like protein 2 isoform X1 [Homo sapiens]	RecName: Full=Chordin-like protein 2; AltName: Full=Breast tumor novel factor 1; Short=BNF-1; AltName: Full=Chordin-related protein 2; Flags: Precursor [Homo sapie	chordin-like 2; May inhibits BMPs activity by blocking their interaction with their receptor [...]	CHRDL2
ENSG00000054965	FAM168A	1125.46	1094.12	1480.77	1400.99	1433.56	1981	10.7526	10.5572	8.16268	12.0934	12.4641	11.4204	9.67	11.94	0.3	0.000515	0.00172	no	up	PREDICTED: protein FAM168A [Pan troglodytes]	RecName: Full=Protein FAM168A [Mus musculus]	family with sequence similarity 168, member A	_
ENSG00000054967	RELT	1363.84	1430.69	1537.35	1752.24	1786.91	1953.84	18.7714	20.2417	14.9664	22.0911	24.4145	18.4061	17.71	21.34	0.27	0.00684	0.0171	no	up	FLJ00200 protein [Homo sapiens]	RecName: Full=Tumor necrosis factor receptor superfamily member 19L; AltName: Full=Receptor expressed in lymphoid tissues; Flags: Precursor [Homo sapiens]	_	TNFRSF19L, RELT
ENSG00000054983	GALC	0	0.98127	2.13521	3.01071	1.75359	0	0	0.00922108	0.0155049	0.0380216	0.0373157	0	0.01	0.02	0	1	1	no	no change	galactocerebrosidase isoform a precursor [Homo sapiens]	RecName: Full=Galactocerebrosidase; Short=GALCERase; AltName: Full=Galactocerebroside beta-galactosidase; AltName: Full=Galactosylceramidase; AltName: Full=Galacto	galactosylceramidase; Hydrolyzes the galactose ester bonds of galactosylceramide, galactosyl [...]	GALC
ENSG00000055044	NOP58	6278.25	6297.79	9375.73	3945.04	4005.21	5685.42	148.637	149.078	178.579	94.2784	95.9787	113.829	160.64	102.49	-0.65	1.4e-10	1.42e-09	no	down	nucleolar protein 58 [Homo sapiens]	RecName: Full=Nucleolar protein 58; AltName: Full=Nucleolar protein 5 [Homo sapiens]	NOP58 ribonucleoprotein homolog (yeast); Required for 60S ribosomal subunit biogenesis (By s [...]	NOP58
ENSG00000055070	SZRD1	4290.68	4549.93	5689.28	4557.22	4355.93	5669.34	99.0352	97.6213	76.9203	88.3755	85.7318	78.1728	89.84	83.56	-0.1	0.98	1	no	down	PREDICTED: uncharacterized protein LOC100960564 [Otolemur garnettii]	RecName: Full=SUZ domain-containing protein 1; AltName: Full=Putative MAPK-activating protein PM18/PM20/PM22 [Homo sapiens]	UPF0485 protein C1orf144 (Putative MAPK-activating protein PM18/PM20/PM22)	_
ENSG00000055118	KCNH2	4303.55	4233.2	4561.89	2797.96	2747.88	2975.71	55.2174	54.6857	45.8604	33.4368	33.0785	28.4042	51.35	31.35	-0.71	1.13e-06	6.44e-06	no	down	potassium voltage-gated channel subfamily H member 2 isoform a [Homo sapiens]	RecName: Full=Potassium voltage-gated channel subfamily H member 2; AltName: Full=Eag homolog; AltName: Full=Ether-a-go-go-related gene potassium channel 1; Short=E	potassium voltage-gated channel, subfamily H (eag-related), member 2; Pore-forming (alpha) s [...]	KCNH2
ENSG00000055130	CUL1	5271.99	5219.37	7335.53	3448.27	3338.84	4864.92	64.4174	63.508	69.3473	42.0331	40.7881	46.1497	66.1	43.28	-0.61	2.5e-09	2.13e-08	no	down	cullin-1 [Cricetulus griseus]	RecName: Full=Cullin-1; Short=CUL-1 [Homo sapiens]	cullin 1; Core component of multiple cullin-RING-based SCF (SKP1- CUL1-F-box protein) E3 ubi [...]	CUL1, CDC53
ENSG00000055147	FAM114A2	441.243	484.747	752.663	599.132	623.403	880.444	9.36679	8.94566	14.6135	13.4915	14.2981	15.8598	11.32	14.67	0.37	0.0146	0.0332	no	up	PREDICTED: protein FAM114A2 isoform X1 [Homo sapiens]	RecName: Full=Protein FAM114A2 [Homo sapiens]	family with sequence similarity 114, member A2	_
ENSG00000055163	CYFIP2	4041.09	4096.8	5341.24	3980.16	4021.87	5590.82	43.5965	42.1124	39.0799	39.4528	41.1573	41.7966	41.36	40.89	-0.02	0.979	1	no	down	cytoplasmic FMR1-interacting protein 2 isoform b [Homo sapiens]	RecName: Full=Cytoplasmic FMR1-interacting protein 2; AltName: Full=p53-inducible protein 121 [Mus musculus]	cytoplasmic FMR1 interacting protein 2	CYFIP
ENSG00000055208	TAB2	1816.54	1793.76	2651.94	2105.49	2252.49	3421.56	16.6902	15.6962	17.5085	18.4886	19.9747	23.4409	16.71	20.89	0.32	0.00895	0.0216	no	up	KIAA0733 protein [Homo sapiens]	RecName: Full=TGF-beta-activated kinase 1 and MAP3K7-binding protein 2; AltName: Full=Mitogen-activated protein kinase kinase kinase 7-interacting protein 2; AltNam	mitogen-activated protein kinase kinase kinase 7 interacting protein 2	MAP3K7IP2, TAB2
ENSG00000055211	GINM1	355.286	350.313	506.046	403.436	464.702	667.826	6.92231	7.04606	7.78149	7.82329	9.03784	10.3723	7.3	9.19	0.33	0.0165	0.037	no	up	PREDICTED: glycoprotein integral membrane protein 1 [Chlorocebus sabaeus]	RecName: Full=Glycoprotein integral membrane protein 1; Flags: Precursor [Homo sapiens]	Uncharacterized protein C6orf72 Precursor	_
ENSG00000055332	EIF2AK2	1193.07	1167.71	2292.15	975.472	1070.57	1883.59	10.0155	9.82692	12.9815	8.89981	9.15568	10.7148	11.13	9.69	-0.2	0.156	0.249	no	down	interferon-induced, double-stranded RNA-activated protein kinase isoform a [Homo sapiens]	RecName: Full=Interferon-induced, double-stranded RNA-activated protein kinase; AltName: Full=Eukaryotic translation initiation factor 2-alpha kinase 2; Short=eIF-2A	eukaryotic translation initiation factor 2-alpha kinase 2; Following activation by double-st [...]	EIF2AK2
ENSG00000055483	USP36	4617.58	4725.8	5754.4	3321.82	3341.47	4141.83	45.3404	45.3959	45.3301	33.3411	32.4091	31.8104	45.35	32.46	-0.48	3.38e-06	1.76e-05	no	down	ubiquitin carboxyl-terminal hydrolase 36 [Homo sapiens]	RecName: Full=Ubiquitin carboxyl-terminal hydrolase 36; AltName: Full=Deubiquitinating enzyme 36; AltName: Full=Ubiquitin thioesterase 36; AltName: Full=Ubiquitin	ubiquitin specific peptidase 36; May be required for maintaining multiple types of adult ste [...]	USP36_42
ENSG00000055609	KMT2C	1716.83	1712.32	2505.67	1871.66	1752.72	2888.61	5.91556	5.38454	6.45187	5.80821	5.32107	6.77629	5.97	6.04	0.02	0.295	0.415	no	up	histone-lysine N-methyltransferase 2C [Homo sapiens]	RecName: Full=Histone-lysine N-methyltransferase 2C; Short=Lysine N-methyltransferase 2C; AltName: Full=Homologous to ALR protein; AltName: Full=Myeloid/lymphoid	myeloid/lymphoid or mixed-lineage leukemia 3; Histone methyltransferase. Methylates 'Lys-4' [...]	MLL3
ENSG00000055732	MCOLN3	0	0.98127	0	0	0	0	0	0.0223848	0	0	0	0	0.01	0	0	1	1	no	no change	mucolipin 3, isoform CRA_d [Homo sapiens]	RecName: Full=Mucolipin-3 [Homo sapiens]	mucolipin 3	MCOLN3
ENSG00000055813	CCDC85A	0	0	0	0	0	1.87329	0	0	0	0	0	0.0132684	0	0.01	0	1	1	no	no change	KIAA1912 protein [Homo sapiens]	RecName: Full=Coiled-coil domain-containing protein 85A [Homo sapiens]	coiled-coil domain containing 85A	_
ENSG00000055917	PUM2	4404.4	4426.51	7716.66	4614.42	4581.26	7881.85	37.7026	36.5972	48.2192	37.569	38.786	48.3906	41.54	42.2	0.02	0.754	0.836	no	up	pumilio homolog 2 isoform 1 [Homo AF315591_1 Pumilio 2 [Homo KIAA0235 protein [Homo sapiens]	RecName: Full=Pumilio homolog 2; Short=Pumilio-2 [Homo sapiens]	pumilio homolog 2 (Drosophila); Sequence-specific RNA-binding protein that regulates transla [...]	PUM
ENSG00000055950	MRPL43	1589.62	1594.56	1590.73	1378.91	1330.1	1343.15	79.7505	81.4036	62.4764	69.7112	67.6653	54.0424	73.4	62.92	-0.22	0.107	0.181	no	down	39S ribosomal protein L43, mitochondrial isoform b [Homo sapiens]	RecName: Full=39S ribosomal protein L43, mitochondrial; Short=L43mt; Short=MRP-L43; AltName: Full=Mitochondrial ribosomal protein bMRP36a; Flags: Precursor [Homo sa	mitochondrial ribosomal protein L43	MRPL43
ENSG00000055955	ITIH4	9.98636	5.74779	5.33235	25.7146	28.3555	42.7054	2.95088	0.126389	0.697578	1.01689	0.508281	1.38228	1.2	1.01	-0.24	2.79e-08	2.06e-07	no	down	inter-alpha-trypsin inhibitor heavy chain H4 isoform 1 precursor [Homo sapiens]	RecName: Full=Inter-alpha-trypsin inhibitor heavy chain H4; Short=ITI heavy chain H4; Short=ITI-HC4; Short=Inter-alpha-inhibitor heavy chain 4; AltName: Full=Inte	inter-alpha (globulin) inhibitor H4 (plasma Kallikrein-sensitive glycoprotein); May be invol [...]	_
ENSG00000055957	ITIH1	8.02259	6.86889	6.40564	40.1429	42.963	44.9589	0.194903	0.309914	0.217787	1.12551	1.69382	1.14428	0.24	1.31	2.05	1.08e-13	1.57e-12	yes	up	inter-alpha-trypsin inhibitor heavy chain H1 isoform a precursor [Homo sapiens]	RecName: Full=Inter-alpha-trypsin inhibitor heavy chain H1; Short=ITI heavy chain H1; Short=ITI-HC1; Short=Inter-alpha-inhibitor heavy chain 1; AltName: Full=Inter-	inter-alpha (globulin) inhibitor H1; May act as a carrier of hyaluronan in serum or as a bin [...]	_
ENSG00000056050	C4orf27	542.098	492.597	723.838	499.779	470.84	577.909	24.2777	19.1018	20.9237	24.4012	17.0468	19.772	21.38	20.35	-0.07	0.185	0.286	no	down	UPF0609 protein C4orf27 [Homo CD027_HUMAN RecName: Full=UPF0609 protein C4orf27 [Homo sapiens]	RecName: Full=UPF0609 protein C4orf27 [Homo sapiens]	UPF0609 protein C4orf27	_
ENSG00000056097	ZFR	4438.79	4422.58	6305.29	3888.84	3870.18	5841.84	49.5618	45.2384	39.7639	37.9035	35.8677	37.734	44.37	37.22	-0.25	0.121	0.201	no	down	zinc finger RNA-binding protein [Homo sapiens]	RecName: Full=Zinc finger RNA-binding protein; Short=hZFR; AltName: Full=M-phase phosphoprotein homolog [Homo sapiens]	zinc finger RNA binding protein; Involved in postimplantation and gastrulation stages of dev [...]	ZFR
ENSG00000056277	ZNF280C	435.512	439.609	667.254	396.411	463.826	703.419	4.43394	4.22659	4.60123	3.71147	4.4401	4.88688	4.44	4.39	-0.01	0.959	0.986	no	down	zinc finger protein 280C [Homo Z280C_HUMAN RecName: Full=Zinc finger protein 280C; AltName: Full=Suppressor of hairy wing homolog 3; AltN	RecName: Full=Zinc finger protein 280C; AltName: Full=Suppressor of hairy wing homolog 3; AltName: Full=Zinc finger protein 633 [Homo sapiens]	zinc finger protein 280C; May function as a transcription factor	_
ENSG00000056291	NPFFR2	0	0	0	0	0	0.936643	0	0	0	0	0	0.028524	0	0.01	0	1	1	no	no change	neuropeptide FF receptor 2 isoform 1 [Homo sapiens]	RecName: Full=Neuropeptide FF receptor 2; AltName: Full=G-protein coupled receptor 74; AltName: Full=G-protein coupled receptor HLWAR77; AltName: Full=Neuropeptide	neuropeptide FF receptor 2; Receptor for NPAF (A-18-F-amide) and NPFF (F-8-F-amide) neuropep [...]	NPFFR2
ENSG00000056487	PHF21B	0	0	0	0	0	0	0	0	0	0	0	0	0	0	0	1	1	no	no change	PHD finger protein 21B isoform 1 [Homo sapiens]	RecName: Full=PHD finger protein 21B [Homo sapiens]	PHD finger protein 21B	_
ENSG00000056558	TRAF1	45.8434	43.1759	43.7719	344.225	311.263	422.426	0.357682	0.30561	0.263646	2.70285	2.35429	2.50774	0.3	2.52	2.7	3.34e-57	4.03e-55	yes	up	TNF receptor-associated factor 1 isoform a [Homo sapiens]	RecName: Full=TNF receptor-associated factor 1; AltName: Full=Epstein-Barr virus-induced protein 6 [Homo sapiens]	TNF receptor-associated factor 1; Adapter protein and signal transducer that links members o [...]	_
ENSG00000056586	RC3H2	801.113	783.053	1408.17	1320.7	1318.7	2529.87	5.81596	7.30091	8.44751	10.7165	9.63537	12.0698	7.31	10.92	0.57	2.58e-06	1.37e-05	no	up	roquin-2 isoform 1 [Homo RC3H2_HUMAN RecName: Full=Roquin-2; AltName: Full=Membrane-associated nucleic acid-binding protein; AltName:	RecName: Full=Roquin-2; AltName: Full=Membrane-associated nucleic acid-binding protein; AltName: Full=RING finger and CCCH-type zinc finger domain-containing prote	ring finger and CCCH-type zinc finger domains 2	RC3H
ENSG00000056736	IL17RB	20.6295	9.8127	40.5691	21.075	12.2752	38.4024	0.405201	0.191828	0.619151	0.411979	0.240669	0.589243	0.43	0.43	0.01	1	1	no	up	interleukin 17 receptor B, isoform CRA_a, partial [Homo sapiens]	RecName: Full=Interleukin-17 receptor B; Short=IL-17 receptor B; Short=IL-17RB; AltName: Full=Cytokine receptor-like 4; AltName: Full=IL-17 receptor homolog 1; Sho	interleukin 17 receptor B; Receptor for the proinflammatory cytokines IL17B and IL17E. May p [...]	IL17RB, IL17RH1
ENSG00000056972	TRAF3IP2	1101.39	1043.09	1109.24	965.436	901.347	1035.93	23.2389	22.7407	20.3324	21.7655	17.6376	16.253	21.94	18.35	-0.26	0.208	0.314	no	down	RecName: Full=Adapter protein CIKS; AltName: Full=Connection to IKK and SAPK/JNK; AltName: Full=Nuclear factor NF-kappa-B activator 1; Short=ACT1; AltName: Full=TR	RecName: Full=Adapter protein CIKS; AltName: Full=Connection to IKK and SAPK/JNK; AltName: Full=Nuclear factor NF-kappa-B activator 1; Short=ACT1; AltName: Full=TR	TRAF3 interacting protein 2; Could be involved in the activation of both NF-kappa-B via a NF [...]	_
ENSG00000056998	GYG2	0	0	0	0	0	0	0	0	0	0	0	0	0	0	0	1	1	no	no change	glycogenin-2 isoform b [Homo GLYG2_HUMAN RecName: Full=Glycogenin-2; Short=GN-2; Short=GN2 [Homo sapiens]	RecName: Full=Glycogenin-2; Short=GN-2; Short=GN2 [Homo sapiens]	glycogenin 2; Self-glucosylates, via an inter-subunit mechanism, to form an oligosaccharide [...]	GYG1, GYG2
ENSG00000057019	DCBLD2	481.356	472.972	755.866	250.893	266.546	411.186	3.5867	3.22388	3.84482	1.50771	1.81167	2.2545	3.58	1.89	-0.88	1.57e-09	1.38e-08	no	down	discoidin, CUB and LCCL domain-containing protein 2 precursor [Homo sapiens]	RecName: Full=Discoidin, CUB and LCCL domain-containing protein 2; AltName: Full=CUB, LCCL and coagulation factor V/VIII-homology domains protein 1; AltName: Full=	discoidin, CUB and LCCL domain containing 2	_
ENSG00000057149	SERPINB3	0	0	0	0	0	0	0	0	0	0	0	0	0	0	0	1	1	no	no change	serpin B3 [Homo sapiens]	RecName: Full=Serpin B3; AltName: Full=Protein T4-A; AltName: Full=Squamous cell carcinoma antigen 1; Short=SCCA-1 [Homo sapiens]	serpin peptidase inhibitor, clade B (ovalbumin), member 3; May act as a protease inhibitor t [...]	SERPINB
ENSG00000057252	SOAT1	550.121	492.597	911.736	719.561	740.017	1171.74	6.72118	5.90732	6.82981	9.7217	8.14025	10.7572	6.52	9.65	0.56	0.00325	0.00891	no	up	sterol O-acyltransferase 1 isoform 2 [Homo sapiens]	RecName: Full=Sterol O-acyltransferase 1; AltName: Full=Acyl-coenzyme A:cholesterol acyltransferase 1; Short=ACAT-1; AltName: Full=Cholesterol acyltransferase 1 [H	sterol O-acyltransferase 1; Catalyzes the formation of fatty acid-cholesterol esters. Plays [...]	E2.3.1.26, SOAT
ENSG00000057294	PKP2	0	0	0	0	0	0	0	0	0	0	0	0	0	0	0	1	1	no	no change	plakophilin-2 isoform 2a [Homo Plakophilin 2 [Homo sapiens]	RecName: Full=Plakophilin-2 [Homo sapiens]	plakophilin 2	PKP2
ENSG00000057468	MSH4	0	0.98127	1.06761	2.00714	0	0	0	0.0111241	0.00937017	0.0227533	0	0	0.01	0.01	0	1	1	no	no change	mutS protein homolog 4 [Homo MSH4_HUMAN RecName: Full=MutS protein homolog 4; Short=hMSH4 [Homo sapiens]	RecName: Full=MutS protein homolog 4; Short=hMSH4 [Homo sapiens]	mutS homolog 4 (E. coli); Involved in meiotic recombination. Required for reciprocal recombi [...]	MSH4
ENSG00000057593	F7	0	0	0	0	0	0.936643	0	0	0	0	0	0.0116273	0	0	0	1	1	no	no change	coagulation factor VII (serum prothrombin conversion accelerator), isoform CRA_b [Homo sapiens]	RecName: Full=Coagulation factor VII; AltName: Full=Proconvertin; AltName: Full=Serum prothrombin conversion accelerator; Short=SPCA; AltName: INN=Eptacog alfa; Contai	coagulation factor VII (serum prothrombin conversion accelerator); Initiates the extrinsic p [...]	F7
ENSG00000057608	GDI2	4012.44	3917.23	6630.91	2956.52	2909.21	4830.27	76.3584	75.331	86.7763	54.4274	52.1492	65.097	80.18	57.94	-0.47	0.000601	0.00197	no	down	Similar to GDP dissociation inhibitor 2, partial [Homo sapiens]	RecName: Full=Rab GDP dissociation inhibitor beta; Short=Rab GDI beta; AltName: Full=GDI-3; AltName: Full=Guanosine diphosphate dissociation inhibitor 2; Short=GDI-	_	GDI1_2
ENSG00000057657	PRDM1	112.316	117.752	146.262	64.2286	61.3758	103.031	1.16832	1.09646	0.913175	0.568726	0.553435	0.626642	1.05	0.59	-0.74	6.17e-05	0.000252	no	down	PR domain zinc finger protein 1 isoform 1 [Homo sapiens]	RecName: Full=PR domain zinc finger protein 1; AltName: Full=BLIMP-1; AltName: Full=Beta-interferon gene positive regulatory domain I-binding factor; AltName: Ful	PR domain containing 1, with ZNF domain; Transcriptional repressor that binds specifically t [...]	_
ENSG00000057663	ATG5	1321.44	1393.4	2277.21	1110.95	1035.5	1642.87	19.5919	19.8596	32.5905	16.6367	13.5896	23.6958	24.83	18.49	-0.42	0.00245	0.00695	no	down	autophagy-related 5 (yeast) [Mus musculus]	RecName: Full=Autophagy protein 5; AltName: Full=APG5-like; AltName: Full=Apoptosis-specific protein [Homo sapiens]	ATG5 autophagy related 5 homolog (S. cerevisiae)	ATG5
ENSG00000057704	TMCC3	2.29217	5.88762	8.54086	3.01071	6.13758	11.2397	0.0190572	0.048852	0.0546984	0.0249806	0.141428	0.0660768	0.04	0.08	0.31	0.78	0.856	no	up	transmembrane and coiled-coil domains protein 3 isoform 1 [Homo sapiens]	RecName: Full=Transmembrane and coiled-coil domains protein 3 [Homo sapiens]	transmembrane and coiled-coil domain family 3	_
ENSG00000057757	PITHD1	2716.22	2781.9	3680.04	1863.63	1914.05	2624.47	69.8736	71.2026	73.9689	47.7911	49.3298	53.261	71.9	50.41	-0.51	4.02e-07	2.44e-06	no	down	PREDICTED: PITH domain-containing protein 1 [Mustela putorius furo]	RecName: Full=PITH domain-containing protein 1 [Homo sapiens]	UPF0424 protein C1orf128	_
ENSG00000057935	MTA3	440.097	420.965	654.443	699.489	612.881	1030.31	9.49604	7.69048	11.8827	13.9892	11.7503	18.2381	9.9	14.98	0.59	6.51e-06	3.23e-05	no	up	PREDICTED: metastasis-associated protein MTA3 [Pan paniscus]	RecName: Full=Metastasis-associated protein MTA3 [Homo sapiens]	metastasis associated 1 family, member 3	MTA
ENSG00000058056	USP13	999.386	995.008	1670.81	672.393	640.062	1065.9	9.34892	8.19009	10.6866	6.1749	6.04019	6.36822	9.53	6.21	-0.61	7.02e-06	3.46e-05	no	down	ubiquitin carboxyl-terminal hydrolase 13 [Homo sapiens]	RecName: Full=Ubiquitin carboxyl-terminal hydrolase 13; AltName: Full=Deubiquitinating enzyme 13; AltName: Full=Isopeptidase T-3; Short=ISOT-3; AltName: Full=Ubiq	ubiquitin specific peptidase 13 (isopeptidase T-3)	USP5_13, UBP14
ENSG00000058063	ATP11B	4146.53	4090.91	6424.86	4977.71	5137.15	8545.93	34.9581	37.7293	37.6867	45.3472	45.3422	53.3389	36.88	48.49	0.39	0.00738	0.0182	no	up	probable phospholipid-transporting ATPase IF [Homo sapiens]	RecName: Full=Probable phospholipid-transporting ATPase IF; AltName: Full=ATPase IR; AltName: Full=ATPase class VI type 11B; AltName: Full=P4-ATPase flippase compl	ATPase, class VI, type 11B	E3.6.3.1
ENSG00000058085	LAMC2	1.14608	0	39.5015	3.01071	2.63039	22.4794	0.00964221	0	0.229222	0.0209497	0.0221124	0.129305	0.09	0.06	-0.24	0.683	0.781	no	down	PREDICTED: laminin subunit gamma-2 isoform X1 [Homo sapiens]	RecName: Full=Laminin subunit gamma-2; AltName: Full=Cell-scattering factor 140 kDa subunit; Short=CSF 140 kDa subunit; AltName: Full=Epiligrin subunit gamma; AltN	laminin, gamma 2; Binding to cells via a high affinity receptor, laminin is thought to media [...]	LAMC2
ENSG00000058091	CDK14	895.092	926.319	1592.87	978.482	974.998	1677.53	9.50058	11.9926	16.8207	14.175	17.019	21.4155	13.16	17.89	0.44	0.558	0.674	no	up	PREDICTED: cell division protein kinase 14 [Macaca mulatta]	RecName: Full=Cyclin-dependent kinase 14; AltName: Full=Cell division protein kinase 14; AltName: Full=Serine/threonine-protein kinase PFTAIRE-1; Short=hPFTAIRE1 [	cyclin-dependent kinase 14	CDK14, PFTK1
ENSG00000058262	SEC61A1	12074	12173.6	18219.8	9183.67	9095.89	13467.1	127.478	127.776	146.885	96.2613	93.6288	107.075	135.26	99.72	-0.44	9.21e-05	0.000362	no	down	protein transport protein Sec61 subunit alpha isoform 1 [Homo sapiens]	RecName: Full=Protein transport protein Sec61 subunit alpha isoform 1; Short=Sec61 alpha-1 [Rattus norvegicus]	Sec61 alpha 1 subunit (S. cerevisiae) Gene; Plays a crucial role in the insertion of secreto [...]	SEC61A
ENSG00000058272	PPP1R12A	2857.19	2788.77	4308.86	3452.29	3448.44	5214.29	46.8238	45.2127	41.6359	56.3838	54.8543	51.2475	44.28	53.9	0.28	0.0128	0.0296	no	up	protein phosphatase 1 regulatory subunit 12A isoform a [Homo sapiens]	RecName: Full=Protein phosphatase 1 regulatory subunit 12A; AltName: Full=Myosin phosphatase-targeting subunit 1; Short=Myosin phosphatase target subunit 1; AltNam	protein phosphatase 1, regulatory (inhibitor) subunit 12A; Regulates myosin phosphatase activity	PPP1R12A, MYPT1
ENSG00000058335	RASGRF1	10.3148	17.6629	14.9465	28.1	26.3039	47.7688	0.105854	0.233975	0.228004	0.330558	0.3017	0.528549	0.19	0.4	0.77	0.000259	0.000925	no	up	ras-specific guanine nucleotide-releasing factor 1 isoform 1 [Homo sapiens]	RecName: Full=Ras-specific guanine nucleotide-releasing factor 1; Short=Ras-GRF1; AltName: Full=Guanine nucleotide-releasing protein; Short=GNRP; AltName: Full=Ra	Ras protein-specific guanine nucleotide-releasing factor 1; Promotes the exchange of Ras-bou [...]	RASGRF1
ENSG00000058404	CAMK2B	1.14608	1.96254	2.13521	9.03214	7.89117	6.5565	0.111764	0.109987	0.0845356	0.122249	0.164165	0.0982445	0.1	0.13	0.17	0.00188	0.00549	no	up	calcium/calmodulin-dependent protein kinase type II subunit beta isoform 1 [Homo sapiens]	RecName: Full=Calcium/calmodulin-dependent protein kinase type II subunit beta; Short=CaM kinase II subunit beta; Short=CaMK-II subunit beta [Homo sapiens]	calcium/calmodulin-dependent protein kinase II beta; CaM-kinase II (CAMK2) is a prominent ki [...]	CAMK2
ENSG00000058453	CROCC	312.881	346.388	354.446	641.282	655.844	668.763	5.87986	6.62775	4.9118	9.79086	10.2126	8.99743	5.72	9.61	0.74	8.46e-10	7.69e-09	no	up	rootletin [Homo sapiens]	RecName: Full=Rootletin; AltName: Full=Ciliary rootlet coiled-coil protein [Homo sapiens]	ciliary rootlet coiled-coil, rootletin	CROCC
ENSG00000058600	POLR3E	4119.03	4033.02	4763.66	3239.53	2938.15	3786.85	107.169	105.286	84.2704	88.2376	72.5164	59.2936	97.52	72.08	-0.44	0.00059	0.00194	no	down	KIAA1452 protein [Homo sapiens]	RecName: Full=DNA-directed RNA polymerase III subunit RPC5; Short=RNA polymerase III subunit C5; AltName: Full=DNA-directed RNA polymerase III 80 kDa polypeptide [H	polymerase (RNA) III (DNA directed) polypeptide E (80kD); DNA-dependent RNA polymerase catal [...]	RPC37, POLR3E
ENSG00000058668	ATP2B4	4005.57	3935.87	6018.1	5239.65	5200.28	8226.53	15.8616	15.4432	18.2182	20.9191	20.874	24.8885	16.67	22.47	0.43	0.000344	0.0012	no	up	plasma membrane calcium-transporting ATPase 4 isoform 4b [Homo sapiens]	RecName: Full=Plasma membrane calcium-transporting ATPase 4; Short=PMCA4; AltName: Full=Matrix-remodeling-associated protein 1; AltName: Full=Plasma membrane calci	ATPase, Ca++ transporting, plasma membrane 4; This magnesium-dependent enzyme catalyzes the [...]	ATP2B
ENSG00000058673	ZC3H11A	4725.91	4791.79	7268.9	6226.62	6204.76	9387.17	45.6973	45.2162	50.8121	60.2378	57.2383	64.8649	47.58	61.15	0.36	0.000778	0.00248	no	up	KIAA0663 protein [Homo sapiens]	RecName: Full=Zinc finger CCCH domain-containing protein 11A [Homo sapiens]	zinc finger CCCH-type containing 11A	_
ENSG00000058729	RIOK2	859.563	876.274	1446.61	832.964	879.427	1353.45	10.6523	11.2163	13.319	10.0463	10.7841	12.2047	11.88	11.12	-0.09	0.698	0.793	no	down	serine/threonine-protein kinase RIO2 isoform 1 [Homo sapiens]	RecName: Full=Serine/threonine-protein kinase RIO2; AltName: Full=RIO kinase 2 [Homo sapiens]	RIO kinase 2 (yeast)	RIOK2
ENSG00000058799	YIPF1	399.984	365.032	475.085	378.346	387.544	487.054	11.2724	10.0288	10.6268	11.7723	12.4414	11.3396	10.64	11.8	0.15	0.95	0.979	no	up	unnamed protein product [Homo sapiens]	RecName: Full=Protein YIPF1; AltName: Full=YIP1 family member 1 [Homo sapiens]	Yip1 domain family, member 1	_
ENSG00000058804	NDC1	5111.54	5145.78	8494.95	3583.75	3562.43	5964.54	42.8716	43.7822	56.4139	29.2423	29.4106	37.8201	48.52	32.67	-0.57	6.27e-05	0.000255	no	down	transmembrane protein 48, isoform CRA_b [Homo sapiens]	RecName: Full=Nucleoporin NDC1; Short=hNDC1; AltName: Full=Transmembrane protein 48 [Homo sapiens]	transmembrane protein 48; Component of the nuclear pore complex (NPC), which plays a key rol [...]	NDC1, TMEM48
ENSG00000058866	DGKG	1226.31	1230.51	1688.95	659.346	645.322	958.186	15.1957	15.6155	16.3128	8.19072	9.52715	11.1335	15.77	9.75	-0.69	1.13e-14	1.8e-13	no	down	diacylglycerol kinase, gamma 90kDa variant [Homo sapiens]	RecName: Full=Diacylglycerol kinase gamma; Short=DAG kinase gamma; AltName: Full=Diglyceride kinase gamma; Short=DGK-gamma [Homo sapiens]	_	E2.7.1.107, DGK, dgkA
ENSG00000059122	FLYWCH1	1379.89	1283.5	1410.31	1467.22	1530.89	1638.19	19.929	20.0751	19.0125	22.7958	21.8353	19.1129	19.61	21.06	0.1	0.173	0.272	no	up	KIAA1552 protein [Homo sapiens]	RecName: Full=FLYWCH-type zinc finger-containing protein 1 [Homo sapiens]	FLYWCH-type zinc finger 1	_
ENSG00000059145	UNKL	452.703	435.684	519.925	536.911	575.179	646.284	9.02928	8.23447	5.96745	9.09422	7.99387	7.28513	7.58	8.05	0.09	0.019	0.0418	no	up	putative E3 ubiquitin-protein ligase UNKL isoform 1 [Homo sapiens]	RecName: Full=Putative E3 ubiquitin-protein ligase UNKL; AltName: Full=RING finger protein unkempt-like; AltName: Full=Zinc finger CCCH domain-containing protein 5	similar to chromosome 16 open reading frame 28	_
ENSG00000059377	TBXAS1	527.199	461.197	666.187	689.454	704.068	932.896	15.56	11.1115	14.9104	17.7478	16.9992	17.5047	13.96	17.43	0.32	7.26e-05	0.000292	no	up	thromboxane-A synthase isoform 3 [Homo sapiens]	RecName: Full=Thromboxane-A synthase; Short=TXA synthase; Short=TXS; AltName: Full=Cytochrome P450 5A1 [Homo sapiens]	thromboxane A synthase 1 (platelet)	TBXAS1, CYP5A
ENSG00000059378	PARP12	0	0	2.13521	16.0571	14.0287	18.7329	0	0	0.0217154	0.222762	0.22031	0.208744	0.01	0.22	1.54	1.12e-10	1.15e-09	yes	up	PREDICTED: LOW QUALITY PROTEIN: poly [ADP-ribose]	RecName: Full=Poly [ADP-ribose]	poly (ADP-ribose) polymerase family, member 12	PARP7S
ENSG00000059573	ALDH18A1	8793.91	9175.85	12780.3	6193.04	6092.86	8955.24	104.055	107.22	112.17	72.0173	72.953	77.5289	108.23	74.47	-0.54	2.74e-07	1.72e-06	no	down	delta-1-pyrroline-5-carboxylate synthase isoform 1 [Homo sapiens]	RecName: Full=Delta-1-pyrroline-5-carboxylate synthase; Short=P5CS; AltName: Full=Aldehyde dehydrogenase family 18 member A1; Includes: RecName: Full=Glutamate 5-kin	aldehyde dehydrogenase 18 family, member A1	ALDH18A1, P5CS
ENSG00000059588	TARBP1	1463.55	1566.11	2466.17	1033.68	1078.46	1628.82	13.8091	15.9891	17.1633	9.82186	9.8787	13.5485	15.8	11.31	-0.48	1.08e-05	5.11e-05	no	down	probable methyltransferase TARBP1 [Homo sapiens]	RecName: Full=Probable methyltransferase TARBP1; AltName: Full=TAR RNA-binding protein 1; AltName: Full=TAR RNA-binding protein of 185 kDa; Short=TRP-185 [Homo sap	TAR (HIV-1) RNA binding protein 1; Probable S-adenosyl-L-methionine-dependent methyltransfer [...]	_
ENSG00000059691	GATB	1065.86	1062.72	1281.13	629.239	639.185	731.518	18.6949	18.9354	17.739	11.7135	11.6744	9.94458	18.39	11.01	-0.74	2.55e-10	2.5e-09	no	down	hypothetical protein [Homo sapiens]	RecName: Full=Glutamyl-tRNA(Gln) amidotransferase subunit B, mitochondrial; Short=Glu-AdT subunit B; AltName: Full=Cytochrome c oxidase assembly factor PET112 homolo	_	gatB, PET112
ENSG00000059728	MXD1	560.435	511.242	820.99	998.554	1031.11	1594.17	3.58222	3.26272	4.03632	6.61039	6.58698	7.89515	3.67	7.11	0.94	5.98e-13	8.03e-12	no	up	max dimerization protein 1 isoform 1 [Homo sapiens]	RecName: Full=Max dimerization protein 1; Short=Max dimerizer 1; AltName: Full=Protein MAD [Homo sapiens]	MAX dimerization protein 1	MXD, MAD
ENSG00000059758	CDK17	652.122	644.694	860.491	618.2	740.017	941.326	7.28459	7.12413	8.95208	7.17229	8.34623	8.20414	7.9	7.93	0.01	0.498	0.619	no	up	TPA: PCTAIRE protein kinase 2-like [Bos taurus]	RecName: Full=Cyclin-dependent kinase 17; AltName: Full=Cell division protein kinase 17; AltName: Full=PCTAIRE-motif protein kinase 2; AltName: Full=Serine/threoni	cyclin-dependent kinase 17	CDK17, PCTK2
ENSG00000059769	DNAJC25	346.012	332.721	459.642	211.941	209.524	304.457	5.61612	5.40698	5.7253	3.41599	3.41153	3.77466	5.6	3.56	-0.64	2.64e-06	1.41e-05	no	down	dnaJ homolog subfamily C member 25 precursor [Pan troglodytes]	RecName: Full=DnaJ homolog subfamily C member 25 [Homo sapiens]	DnaJ (Hsp40) homolog, subfamily C, member 25	_
ENSG00000059804	SLC2A3	1109.41	1225.61	1737	7163.49	7008.24	11164.8	12.5122	12.7829	13.6174	75.0075	73.8232	86.4838	13.03	79.17	2.59	1.55e-101	6.89e-99	yes	up	solute carrier family 2 (facilitated glucose transporter), member 3 variant [Homo sapiens]	RecName: Full=Solute carrier family 2, facilitated glucose transporter member 3; AltName: Full=Glucose transporter type 3, brain; Short=GLUT-3 [Homo sapiens]	solute carrier family 2 (facilitated glucose transporter), member 3; Facilitative glucose tr [...]	SLC2A3, GLUT3
ENSG00000059915	PSD	24.0678	14.719	28.8254	26.0929	37.7023	46.8321	0.572179	0.474779	0.67662	0.694163	0.914455	0.809403	0.58	0.81	0.41	0.0191	0.0421	no	up	KIAA2011 protein [Homo sapiens]	RecName: Full=PH and SEC7 domain-containing protein 1; AltName: Full=Exchange factor for ARF6; AltName: Full=Pleckstrin homology and SEC7 domain-containing protein	pleckstrin and Sec7 domain containing; Guanine nucleotide exchange factor for ARF6 (By similarity)	PSD
ENSG00000060069	CTDP1	5186.03	5282.18	5769.35	4184.89	4311.21	4530.54	54.8642	54.953	46.7437	43.38	44.7235	37.1285	51.67	41.33	-0.32	0.0106	0.0252	no	down	RNA polymerase II subunit A C-terminal domain phosphatase isoform 1 [Homo sapiens]	RecName: Full=RNA polymerase II subunit A C-terminal domain phosphatase; AltName: Full=TFIIF-associating CTD phosphatase [Homo sapiens]	CTD (carboxy-terminal domain, RNA polymerase II, polypeptide A) phosphatase, subunit 1; Proc [...]	CTDP1, FCP1
ENSG00000060138	YBX3	11033.4	11074.6	12319.1	7407.36	7563.25	8116.95	270.057	266.995	249.423	181.897	179.314	167.15	260.95	175.31	-0.57	1.84e-06	1.01e-05	no	down	CSDA protein variant [Homo sapiens]	RecName: Full=Y-box-binding protein 3; AltName: Full=Cold shock domain-containing protein A; AltName: Full=DNA-binding protein A; AltName: Full=Single-strand DNA-b	cold shock domain protein A pseudogene 1; Binds to the GM-CSF promoter. Seems to act as a re [...]	CSDA, ZONAB
ENSG00000060140	STYK1	16.0452	9.8127	23.4874	26.0929	23.6735	52.452	0.3851	0.274213	0.953486	0.32532	0.487267	0.591796	0.58	0.48	-0.22	0.00226	0.00646	no	down	tyrosine-protein kinase STYK1 [Homo sapiens]	RecName: Full=Tyrosine-protein kinase STYK1; AltName: Full=Novel oncogene with kinase domain; AltName: Full=Protein PK-unique; AltName: Full=Serine/threonine/tyro	serine/threonine/tyrosine kinase 1; Probable tyrosine protein-kinase, which has strong trans [...]	STYK1
ENSG00000060237	WNK1	6082.27	6056.4	8292.1	6824.29	6641.74	9644.61	32.5739	32.2038	36.1403	33.1271	34.2989	39.2508	33.88	35.89	0.08	0.0972	0.168	no	up	WNK lysine deficient protein kinase 1 isoform [Homo sapiens]	RecName: Full=Serine/threonine-protein kinase WNK1; AltName: Full=Erythrocyte 65 kDa protein; Short=p65; AltName: Full=Kinase deficient protein; AltName: Full=Prot	WNK lysine deficient protein kinase 1; Controls sodium and chloride ion transport by inhibit [...]	WNK, PRKWNK
ENSG00000060303	RPS17P5	1.14608	0	0	1.00357	0	0	0.305536	0	0	0.252258	0	0	0.09	0.08	0	1	1	no	no change	PREDICTED: 40S ribosomal protein S17-like isoform 1 [Pan troglodytes]	RecName: Full=40S ribosomal protein S17 [Homo sapiens]	ribosomal protein S17 pseudogene 5	RP-S17e, RPS17
ENSG00000060339	CCAR1	5994.02	5706.08	7238.38	4179.88	4352.42	5470.93	81.3847	82.0573	72.387	61.8604	58.6384	59.7836	78.02	60.07	-0.38	2.03e-05	9.16e-05	no	down	PREDICTED: cell division cycle and apoptosis regulator protein 1 isoform X1 [Physeter catodon]	RecName: Full=Cell division cycle and apoptosis regulator protein 1; AltName: Full=Cell cycle and apoptosis regulatory protein 1; Short=CARP-1; AltName: Full=Death	cell division cycle and apoptosis regulator 1; Associates with components of the Mediator an [...]	_
ENSG00000060491	OGFR	3204.45	3119.46	3280.76	2875.23	3017.93	3058.14	50.3477	49.5462	40.3348	44.2272	47.1161	37.516	46.14	42.46	-0.12	0.437	0.562	no	down	FLJ00084 protein [Homo sapiens]	RecName: Full=Opioid growth factor receptor; Short=OGFr; AltName: Full=Protein 7-60; AltName: Full=Zeta-type opioid receptor [Homo sapiens]	opioid growth factor receptor; Receptor for opioid growth factor (OGF), also known as Met-en [...]	_
ENSG00000060558	GNA15	4414.72	4378.43	4686.8	2919.39	2854.85	3119.02	81.3945	80.6772	67.0223	53.4787	52.3114	44.7101	75.48	49.67	-0.6	2.19e-06	1.18e-05	no	down	guanine nucleotide-binding protein subunit alpha-15 [Homo sapiens]	RecName: Full=Guanine nucleotide-binding protein subunit alpha-15; Short=G alpha-15; Short=G-protein subunit alpha-15; AltName: Full=Epididymis tissue protein Li	guanine nucleotide binding protein (G protein), alpha 15 (Gq class); Guanine nucleotide-bind [...]	GNA15
ENSG00000060566	CREB3L3	0	0	0	0	2.63039	0.936643	0	0	0	0	0.038153	0.0228608	0	0.02	0	1	1	no	no change	cyclic AMP-responsive element-binding protein 3-like protein 3 isoform a [Homo sapiens]	RecName: Full=Cyclic AMP-responsive element-binding protein 3-like protein 3; Short=cAMP-responsive element-binding protein 3-like protein 3; AltName: Full=Transc	cAMP responsive element binding protein 3-like 3; Transcription factor that may act during e [...]	CREB3
ENSG00000060642	PIGV	200.565	216.861	261.564	234.836	282.329	340.001	4.48316	4.70136	3.22954	4.16493	6.17287	4.4264	4.05	4.88	0.26	0.0314	0.0645	no	up	GPI mannosyltransferase 2 [Homo GPI mannosyltransferase 2 [Homo sapiens]	RecName: Full=GPI mannosyltransferase 2; AltName: Full=GPI mannosyltransferase II; Short=GPI-MT-II; AltName: Full=Phosphatidylinositol-glycan biosynthesis class V p	phosphatidylinositol glycan anchor biosynthesis, class V; Alpha-1,6-mannosyltransferase invo [...]	PIGV
ENSG00000060656	PTPRU	21.7756	25.513	30.9606	172.614	173.606	203.251	0.523971	0.194923	0.265867	1.78628	1.62816	2.03294	0.32	1.84	2.2	3.54e-40	2.45e-38	yes	up	receptor-type tyrosine-protein phosphatase U isoform 1 precursor [Homo sapiens]	RecName: Full=Receptor-type tyrosine-protein phosphatase U; Short=R-PTP-U; AltName: Full=Receptor-type protein-tyrosine phosphatase psi; Short=R-PTP-psi; Short=cRP	protein tyrosine phosphatase, receptor type, U	PTPRU
ENSG00000060688	SNRNP40	3280.09	3451.13	4480.75	2510.94	2461.17	3296.05	100.803	108.913	97.5172	77.185	76.562	74.3309	101.95	75.87	-0.43	1.55e-05	7.17e-05	no	down	uncharacterized protein LOC101865580 [Macaca fascicularis]	RecName: Full=U5 small nuclear ribonucleoprotein 40 kDa protein; Short=U5 snRNP 40 kDa protein; Short=U5-40K; AltName: Full=38 kDa-splicing factor; AltName: Full=P	U5 snRNP-specific 40 kDa protein Fragment	SNRNP40, PRP8BP
ENSG00000060709	RIMBP2	0	0	1.06761	1.00357	0	0.936643	0	0	0.0404986	0.0099763	0	0.00684732	0.02	0.01	0	1	1	no	no change	KIAA0318 [Homo sapiens]	RecName: Full=RIMS-binding protein 2; Short=RIM-BP2 [Homo sapiens]	RIMS binding protein 2; Plays a role in the synaptic transmission as bifunctional linker tha [...]	RIMBP2
ENSG00000060718	COL11A1	0	0	1.06761	0	0	0	0	0	0.0583214	0	0	0	0.02	0	0	1	1	no	no change	collagen alpha-1(XI) chain isoform B preproprotein [Homo sapiens]	RecName: Full=Collagen alpha-1(XI) chain; Flags: Precursor [Homo sapiens]	collagen, type XI, alpha 1; May play an important role in fibrillogenesis by controlling lat [...]	COL1AS
ENSG00000060749	QSER1	1061.27	1143.18	1870.45	1249.45	1261.71	2095.27	4.96324	5.95564	6.3486	5.57876	6.23775	7.22367	5.81	6.43	0.14	0.206	0.311	no	up	PREDICTED: glutamine and serine-rich protein 1 [Chlorocebus sabaeus]	RecName: Full=Glutamine and serine-rich protein 1 [Homo sapiens]	glutamine and serine rich 1	_
ENSG00000060762	MPC1	1183.91	1082.34	1446.61	912.247	966.23	1219.51	59.327	53.6561	57.8018	45.3929	48.4088	49.4082	57.01	47.89	-0.25	0.0186	0.0411	no	down	mitochondrial pyruvate carrier 1 isoform 1 [Homo sapiens]	RecName: Full=Mitochondrial pyruvate carrier 1; AltName: Full=Brain protein 44-like protein [Homo sapiens]	brain protein 44-like	_
ENSG00000060971	ACAA1	2112.23	2067.54	2531.3	2042.27	2167.44	2553.29	57.3706	55.6118	52.359	54.8417	56.3381	51.0607	54.85	53.81	-0.03	0.949	0.979	no	down	PREDICTED: 3-ketoacyl-CoA thiolase, peroxisomal isoform X1 [Homo sapiens]	RecName: Full=3-ketoacyl-CoA thiolase, peroxisomal; AltName: Full=Acetyl-CoA acyltransferase; AltName: Full=Beta-ketothiolase; AltName: Full=Peroxisomal 3-oxoacyl-CoA	_	ACAA1
ENSG00000060982	BCAT1	5973.39	5972.01	10781.8	3840.67	3998.19	6766.31	43.9137	48.0092	61.5949	24.9237	28.8614	40.6371	52.16	32.3	-0.69	1.38e-05	6.44e-05	no	down	branched-chain-amino-acid aminotransferase, cytosolic isoform 1 [Homo sapiens]	RecName: Full=Branched-chain-amino-acid aminotransferase, cytosolic; Short=BCAT(c); AltName: Full=Protein ECA39 [Homo sapiens]	branched chain aminotransferase 1, cytosolic	E2.6.1.42, ilvE
ENSG00000061273	HDAC7	1216	1197.15	1264.05	1709.08	1700.11	1895.77	18.0995	19.0196	14.3624	22.7516	23.7566	20.8964	16.9	22.33	0.4	6.53e-05	0.000265	no	up	FLJ00413 protein [Homo sapiens]	RecName: Full=Histone deacetylase 7; Short=HD7; AltName: Full=Histone deacetylase 7A; Short=HD7a [Homo sapiens]	histone deacetylase 7	HDAC7
ENSG00000061337	LZTS1	0	0	2.13521	2.00714	0	0.936643	0	0	0.0107574	0.0253017	0	0.0187672	0	0.02	0	1	1	no	no change	leucine zipper putative tumor suppressor 1 [Homo sapiens]	RecName: Full=Leucine zipper putative tumor suppressor 1; AltName: Full=F37/esophageal cancer-related gene-coding leucine-zipper motif; AltName: Full=Fez1 [Homo sa	leucine zipper, putative tumor suppressor 1; Involved in the regulation of cell growth. May [...]	_
ENSG00000061455	PRDM6	0	2.94381	1.06761	0	0	1.87329	0	0.0110974	0.00309229	0	0	0.00543144	0	0	0	1	1	no	no change	putative histone-lysine N-methyltransferase PRDM6 [Homo sapiens]	RecName: Full=Putative histone-lysine N-methyltransferase PRDM6; AltName: Full=PR domain zinc finger protein 6; AltName: Full=PR domain-containing protein 6 [Homo	PR domain containing 6; Putative histone methyltransferase that acts as a transcriptional re [...]	_
ENSG00000061492	WNT8A	0	0	0	0	0	0	0	0	0	0	0	0	0	0	0	1	1	no	no change	WNT8d precursor [Homo sapiens]	RecName: Full=Protein Wnt-8a; AltName: Full=Protein Wnt-8d; Flags: Precursor [Homo sapiens]	wingless-type MMTV integration site family, member 8A	WNT8
ENSG00000061656	SPAG4	22.9217	12.7565	16.0141	39.1393	31.5647	34.6558	0.979358	0.421704	0.447205	1.57278	1.02571	1.26085	0.6	1.28	0.98	0.00254	0.00717	no	up	sperm-associated antigen 4 protein [Homo sapiens]	RecName: Full=Sperm-associated antigen 4 protein; AltName: Full=Outer dense fiber-associated protein SPAG4; AltName: Full=SUN domain-containing protein 4 [Homo sap	sperm associated antigen 4	_
ENSG00000061676	NCKAP1	0	0	1.06761	0	0	1.87329	0	0	0.00138232	0	0	0.0881393	0	0.03	0	1	1	no	no change	nck-associated protein 1 isoform 1 [Homo sapiens]	RecName: Full=Nck-associated protein 1; Short=NAP 1; AltName: Full=Membrane-associated protein HEM-2; AltName: Full=p125Nap1 [Homo sapiens]	NCK-associated protein 1	NCKAP1, NAP125
ENSG00000061794	MRPS35	3740.82	3689.57	5306.01	2577.17	2570.77	3375.66	90.7692	88.7923	91.348	61.0554	63.015	58.0783	90.4	60.48	-0.58	2.79e-08	2.06e-07	no	down	28S ribosomal protein S35, mitochondrial isoform 1 precursor [Homo sapiens]	RecName: Full=28S ribosomal protein S35, mitochondrial; Short=MRP-S35; Short=S35mt; AltName: Full=28S ribosomal protein S28, mitochondrial; Short=MRP-S28; Short=S28	mitochondrial ribosomal protein S35	MRPS35
ENSG00000061918	GUCY1B3	0	0	0	0	0	0	0	0	0	0	0	0	0	0	0	1	1	no	no change	PREDICTED: guanylate cyclase soluble subunit beta-1 isoform X1 [Ictidomys tridecemlineatus]	RecName: Full=Guanylate cyclase soluble subunit beta-1; Short=GCS-beta-1; AltName: Full=Guanylate cyclase soluble subunit beta-3; Short=GCS-beta-3; AltName: Full=Sol	guanylate cyclase 1, soluble, beta 3	GUCY1B
ENSG00000061936	SFSWAP	3502.43	3497.25	3557.27	2366.42	2411.19	2717.2	45.224	44.2691	35.1038	29.5761	29.648	28.858	40.92	29.32	-0.48	8.25e-05	0.000328	no	down	SFRS8 protein variant [Homo sapiens]	RecName: Full=Splicing factor, suppressor of white-apricot homolog; AltName: Full=Splicing factor, arginine/serine-rich 8; AltName: Full=Suppressor of white apric	splicing factor, arginine/serine-rich 8 (suppressor-of-white-apricot homolog, Drosophila)	_
ENSG00000061938	TNK2	1742.05	1786.89	1785.04	2188.79	2184.1	2302.27	22.2071	21.4278	16.2621	23.9084	27.7004	21.3379	19.61	24.05	0.29	0.0196	0.0429	no	up	Hypothetical protein FLJ16772 variant [Homo sapiens]	RecName: Full=Activated CDC42 kinase 1; Short=ACK-1; AltName: Full=Tyrosine kinase non-receptor protein 2 [Homo sapiens]	tyrosine kinase, non-receptor, 2; Downstream effector of CDC42 which mediates CDC42- depende [...]	TNK2, ACK1
ENSG00000061987	MON2	848.103	834.079	1314.22	1035.69	1039	1617.58	5.07725	5.4926	5.952	6.51886	6.47431	8.04186	5.55	7.1	0.35	0.0175	0.0389	no	up	KIAA1040 protein [Homo sapiens]	RecName: Full=Protein MON2 homolog; AltName: Full=Protein SF21 [Homo sapiens]	MON2 homolog (S. cerevisiae); Mitochondrial membrane ATP synthase (F(1)F(0) ATP synthase or [...]	_
ENSG00000062038	CDH3	1.14608	0.98127	3.20282	0	0	2.80993	0.01578	0.0134659	0.0942963	0	0	0.0202353	0.05	0.01	0	1	1	no	no change	cadherin-3 preproprotein [Homo CADH3_HUMAN RecName: Full=Cadherin-3; AltName: Full=Placental cadherin; Short=P-cadherin; Flags: Precurso	RecName: Full=Cadherin-3; AltName: Full=Placental cadherin; Short=P-cadherin; Flags: Precursor [Homo sapiens]	cadherin 3, type 1, P-cadherin (placental); Cadherins are calcium dependent cell adhesion pr [...]	CDH3
ENSG00000062096	ARSF	0	0	0	0	0	0	0	0	0	0	0	0	0	0	0	1	1	no	no change	PREDICTED: LOW QUALITY PROTEIN: arylsulfatase F-like [Pan paniscus]	RecName: Full=Arylsulfatase F; Short=ASF; Flags: Precursor [Homo sapiens]	arylsulfatase F	ARSD_F_H
ENSG00000062194	GPBP1	1248.09	1246.21	2029.52	1379.91	1331.85	2035.32	18.8495	19.9085	21.8228	21.1849	20.6425	22.56	20.35	21.56	0.08	0.547	0.664	no	up	PREDICTED: vasculin isoform X3 [Homo sapiens]	RecName: Full=Vasculin; AltName: Full=GC-rich promoter-binding protein 1; AltName: Full=Vascular wall-linked protein [Homo sapiens]	GC-rich promoter binding protein 1; Functions as a GC-rich promoter-specific transactivating [...]	_
ENSG00000062282	DGAT2	699.112	608.387	748.393	1557.54	1577.36	1865.79	17.2926	10.8685	13.2375	28.235	28.5127	32.6747	13.74	30.07	1.12	2.04e-24	6.74e-23	yes	up	diacylglycerol O-acyltransferase 2 isoform 2 [Homo sapiens]	RecName: Full=Diacylglycerol O-acyltransferase 2; AltName: Full=Acyl-CoA retinol O-fatty-acyltransferase; Short=ARAT; Short=Retinol O-fatty-acyltransferase; AltNam	diacylglycerol O-acyltransferase homolog 2 (mouse); Essential acyltransferase that catalyzes [...]	DGAT2
ENSG00000062370	ZNF112	0	0	1.06761	0	0	7.49314	0	0	0.106803	0	0	0.0647601	0.04	0.03	0	1	1	no	no change	zinc finger protein 112 isoform 1 [Homo sapiens]	RecName: Full=Zinc finger protein 112; Short=Zfp-112; AltName: Full=Zinc finger protein 228 [Homo sapiens]	zinc finger protein 112 homolog (mouse); May be involved in transcriptional regulation	KRAB
ENSG00000062485	CS	12429.8	12781.2	18026.2	9856.59	10034.2	14654.4	212.148	209.457	202.987	158.973	165.487	176.002	207.7	167.65	-0.31	0.00162	0.00481	no	down	citrate synthase, mitochondrial precursor [Homo sapiens]	RecName: Full=Citrate synthase, mitochondrial; AltName: Full=Citrate (Si)-synthase; Flags: Precursor [Homo sapiens]	citrate synthase	CS, gltA
ENSG00000062524	LTK	0	0.98127	0	5.01786	12.2752	8.42979	0	0.0215293	0	0.083059	0.219775	0.104111	0.01	0.13	1.13	1.86e-05	8.46e-05	yes	up	leukocyte tyrosine kinase, isoform CRA_f [Homo sapiens]	RecName: Full=Leukocyte tyrosine kinase receptor; AltName: Full=Protein tyrosine kinase 1; Flags: Precursor [Homo sapiens]	leukocyte tyrosine kinase Gene; The exact function of this protein is not know, it is probab [...]	LTK
ENSG00000062582	MRPS24	2044.5	2136.77	2431.16	1277.5	1238.91	1328.16	162.846	167.073	157.94	99.7248	98.0536	88.1239	162.18	94.65	-0.78	4.6e-10	4.33e-09	no	down	mitochondrial ribosomal protein S24, isoform CRA_a, partial [Homo sapiens]	RecName: Full=28S ribosomal protein S24, mitochondrial; Short=MRP-S24; Short=S24mt; AltName: Full=bMRP-47; Short=bMRP47; Flags: Precursor [Homo sapiens]	_	MRPS24
ENSG00000062598	ELMO2	845.81	808.566	1044.12	1266.51	1198.58	1649.43	12.3243	10.5309	10.3268	16.0938	15.7915	17.7575	10.99	16.66	0.6	9.17e-08	6.24e-07	no	up	PREDICTED: engulfment and cell motility protein 2 isoform X3 [Homo sapiens]	RecName: Full=Engulfment and cell motility protein 2; AltName: Full=Protein ced-12 homolog A; Short=hCed-12A [Homo sapiens]	engulfment and cell motility 2	_
ENSG00000062650	WAPL	3236.54	3353	5734.12	3480.39	3435.29	5826.85	18.592	19.9087	26.1733	20.1768	19.7378	25.9073	22	22.3	0.02	0.729	0.817	no	up	wings apart-like homolog (Drosophila), isoform CRA_a [Homo sapiens]	RecName: Full=Wings apart-like protein homolog; AltName: Full=Friend of EBNA2 protein [Homo sapiens]	PREDICTED: Pan troglodytes similar to KIAA0261 (LOC450568), mRNA	_
ENSG00000062716	VMP1	1321.44	1280.56	2267.6	1380.91	1402.87	2266.68	24.6636	22.8545	35.42	26.308	27.2596	39.2531	28.38	31.69	0.16	0.685	0.783	no	up	PREDICTED: histone demethylase UTY-like [Gorilla gorilla gorilla]	RecName: Full=Histone demethylase UTY; AltName: Full=Ubiquitously transcribed TPR protein on the Y chromosome; AltName: Full=Ubiquitously transcribed Y chromosome te	seryl-tRNA synthetase	_
ENSG00000062725	APPBP2	493.962	558.342	991.807	564.007	591.838	1031.24	3.60278	5.7427	9.03852	5.43844	4.98894	7.31849	6.4	6.04	-0.08	0.567	0.682	no	down	KIAA0228 protein [Homo sapiens]	RecName: Full=Amyloid protein-binding protein 2; AltName: Full=Amyloid beta precursor protein-binding protein 2; Short=APP-BP2; AltName: Full=Protein interacting w	amyloid beta precursor protein (cytoplasmic tail) binding protein 2; May play a role in intr [...]	_
ENSG00000062822	POLD1	8163.45	7991.46	8884.42	5897.99	5914.87	6658.59	112.862	113.017	97.104	85.036	85.2141	77.7577	106.66	82.22	-0.37	0.000187	0.000689	no	down	PREDICTED: DNA polymerase delta catalytic subunit isoform X1 [Homo sapiens]	RecName: Full=DNA polymerase delta catalytic subunit; AltName: Full=DNA polymerase subunit delta p125 [Homo sapiens]	polymerase (DNA directed), delta 1, catalytic subunit 125kDa	POLD1
ENSG00000063015	SEZ6	0	0.98127	1.06761	0	1.75359	0.936643	0	0.00942634	0.00877073	0	0.0559926	0.00771708	0.01	0.02	0	1	1	no	no change	seizure protein 6 homolog isoform 1 precursor [Homo sapiens]	RecName: Full=Seizure protein 6 homolog; Short=SEZ-6; Short=hSEZ-6; Flags: Precursor [Homo sapiens]	seizure related 6 homolog (mouse); May play a role in cell-cell recognition and in neuronal [...]	_
ENSG00000063046	EIF4B	29002.8	29396.9	44458.4	23599	23600.7	35488.5	422.006	421.27	433.816	338.504	339.286	352.981	426.47	344.44	-0.31	0.00389	0.0104	no	down	eukaryotic translation initiation factor 4B isoform 2 [Homo sapiens]	RecName: Full=Eukaryotic translation initiation factor 4B; Short=eIF-4B [Homo sapiens]	eukaryotic translation initiation factor 4B; Required for the binding of mRNA to ribosomes. [...]	EIF4B
ENSG00000063127	SLC6A16	0	1.96254	0	4.01429	0.876797	2.80993	0	0.0249824	0	0.0506923	0.0111791	0.237645	0.01	0.11	0	1	1	no	no change	PREDICTED: orphan sodium- and chloride-dependent neurotransmitter transporter NTT5 isoform X1 [Homo sapiens]	RecName: Full=Orphan sodium- and chloride-dependent neurotransmitter transporter NTT5; AltName: Full=Solute carrier family 6 member 16 [Homo sapiens]	solute carrier family 6, member 16	SLC6A15S
ENSG00000063169	GLTSCR1	841.226	914.543	713.162	860.061	868.906	849.535	8.92274	10.6316	8.20832	8.87644	10.5235	10.0206	9.16	9.83	0.1	0.816	0.885	no	up	glioma tumor suppressor candidate region gene 1 protein [Homo sapiens]	RecName: Full=Glioma tumor suppressor candidate region gene 1 protein [Homo sapiens]	glioma tumor suppressor candidate region gene 1	_
ENSG00000063176	SPHK2	673.898	666.282	677.931	518.846	543.614	601.325	13.2035	12.7861	8.55217	8.66953	10.4804	8.15025	11.23	9.01	-0.31	0.0489	0.0941	no	down	sphingosine kinase-2 variant [Homo sapiens]	RecName: Full=Sphingosine kinase 2; Short=SK 2; Short=SPK 2 [Homo sapiens]	sphingosine kinase 2; Catalyzes the phosphorylation of sphingosine to form sphingosine 1-pho [...]	SPHK
ENSG00000063177	RPL18	17721.9	17009.3	20333.6	15965.8	16305.8	19917.7	1365.8	1305.98	1256.45	1240.56	1303.52	1230.17	1304.37	1255.54	-0.06	0.421	0.545	no	down	ribosomal protein L18, isoform CRA_a [Homo sapiens]	RecName: Full=60S ribosomal protein L18 [Homo sapiens]	_	RP-L18e, RPL18
ENSG00000063180	CA11	105.44	107.94	101.423	204.729	210.431	214.491	2.29147	2.33354	1.71539	4.87573	4.72498	7.59139	2.08	5.9	1.46	4.92e-07	2.96e-06	yes	up	carbonic anhydrase-related protein 11 precursor [Homo sapiens]	RecName: Full=Carbonic anhydrase-related protein 11; AltName: Full=CA-RP XI; Short=CA-XI; Short=CARP XI; AltName: Full=Carbonic anhydrase-related protein 2; Short=	carbonic anhydrase XI	_
ENSG00000063241	ISOC2	3090.99	2972.27	2514.21	1758.26	1645.75	1564.19	112.742	107.177	73.6902	70.5646	64.9685	49.4531	95.58	60.56	-0.66	1.36e-05	6.33e-05	no	down	PREDICTED: protein shisa-7 [Macaca fascicularis]	RecName: Full=Isochorismatase domain-containing protein 2, mitochondrial; Flags: Precursor [Homo sapiens]	_	_
ENSG00000063244	U2AF2	14409.7	14177.4	15508.1	8042.62	7995.51	8646.15	413.678	398.477	305.293	236.475	220.251	173.606	366.11	206.81	-0.82	1.57e-11	1.82e-10	no	down	unnamed protein product [Mus musculus]	RecName: Full=Splicing factor U2AF 65 kDa subunit; AltName: Full=U2 auxiliary factor 65 kDa subunit; Short=hU2AF(65); Short=hU2AF65; AltName: Full=U2 snRNP auxiliary	U2 small nuclear RNA auxiliary factor 2	U2AF2
ENSG00000063245	EPN1	4500.67	4240.07	4333.38	4389.62	4385.74	4431.26	89.0685	85.4814	76.1241	94.4211	92.5583	75.3032	82.85	86.33	0.06	0.949	0.979	no	up	PREDICTED: epsin-1 isoform X3 [Homo sapiens]	RecName: Full=Epsin-1; AltName: Full=EH domain-binding mitotic phosphoprotein; AltName: Full=EPS-15-interacting protein 1 [Homo sapiens]	epsin 1	EPN
ENSG00000063322	MED29	1303.1	1328.64	1680.41	1107.94	1160	1517.36	14.3456	16.696	14.8071	13.128	12.7465	14.3388	15.24	13.49	-0.17	0.0737	0.133	no	down	mediator of RNA polymerase II transcription subunit 29 [Homo sapiens]	RecName: Full=Mediator of RNA polymerase II transcription subunit 29; AltName: Full=Intersex-like protein; AltName: Full=Mediator complex subunit 29 [Homo sapiens]	mediator complex subunit 29; Component of the Mediator complex, a coactivator involved in th [...]	MED29
ENSG00000063438	AHRR	2161.6	2066.11	2611.21	3152.46	2990.27	3878.38	19.7264	19.5263	19.7425	28.6219	27.4712	27.7835	19.67	27.94	0.5	2.83e-07	1.77e-06	no	up	KIAA1234 protein [Homo sapiens]	RecName: Full=Aryl hydrocarbon receptor repressor; Short=AhR repressor; Short=AhRR; AltName: Full=Class E basic helix-loop-helix protein 77; Short=bHLHe77 [Homo sa	programmed cell death 6; Mediates dioxin toxicity and is involved in regulation of cell grow [...]	AHRR, AHH
ENSG00000063515	GSC2	0	0	1.06761	0	0	0	0	0	0.0383138	0	0	0	0.02	0	0	1	1	no	no change	homeobox protein goosecoid-2 [Homo GSC2_HUMAN RecName: Full=Homeobox protein goosecoid-2; Short=GSC-2; AltName: Full=Homeobox protein goose	RecName: Full=Homeobox protein goosecoid-2; Short=GSC-2; AltName: Full=Homeobox protein goosecoid-like; Short=GSC-L [Homo sapiens]	goosecoid homeobox 2; May have a role in development. May regulate its own transcription. Ma [...]	GSCL
ENSG00000063587	ZNF275	1087.63	1106.87	1537.35	1250.45	1186.31	1840.5	6.21184	6.42008	6.82466	7.12153	6.76746	8.04854	6.52	7.38	0.18	0.107	0.181	no	up	zinc finger protein 275 [Homo unnamed protein product [Homo sapiens]	RecName: Full=Zinc finger protein 275 [Homo sapiens]	zinc finger protein 275; May be involved in transcriptional regulation	KRAB
ENSG00000063601	MTMR1	1131.19	1138.27	1769.02	1134.04	1123.18	1789.92	12.8857	12.1034	14.4363	11.677	11.3664	13.3063	13.26	12.22	-0.12	0.991	1	no	down	PREDICTED: myotubularin-related protein 1 isoform X4 [Homo sapiens]	RecName: Full=Myotubularin-related protein 1 [Homo sapiens]	myotubularin related protein 1; Lipid phosphatase that acts on phosphatidylinositol 3- phosp [...]	MTMR1_2
ENSG00000063660	GPC1	1.14608	0.98127	2.13521	0	0.876797	1.87329	0.0150697	0.0128617	0.0337017	0	0.0115149	0.016716	0.02	0.01	0	1	1	no	no change	PREDICTED: glypican-1 [Chlorocebus sabaeus]	RecName: Full=Glypican-1; Contains: RecName: Full=Secreted glypican-1; Flags: Precursor [Homo sapiens]	glypican 1; Cell surface proteoglycan that bears heparan sulfate (By similarity)	GPC1
ENSG00000063761	ADCK1	191.396	160.928	202.845	97.3464	106.092	122.7	3.8463	3.62283	2.94035	1.9185	2.04366	1.78492	3.42	1.9	-0.81	7.16e-06	3.53e-05	no	down	RecName: Full=Uncharacterized aarF domain-containing protein kinase 1; Flags: Precursor [Homo sapiens]	RecName: Full=Uncharacterized aarF domain-containing protein kinase 1; Flags: Precursor [Homo sapiens]	aarF domain containing kinase 1; The function of this protein is not yet clear. It is not kn [...]	ADCK, ABC1
ENSG00000063854	HAGH	546.682	560.305	597.86	790.814	788.24	836.422	29.0902	27.1117	21.8721	39.9548	40.2291	36.0883	25.63	38.52	0.59	0.000495	0.00166	no	up	hydroxyacylglutathione hydrolase, mitochondrial isoform 1 precursor [Homo sapiens]	RecName: Full=Hydroxyacylglutathione hydrolase, mitochondrial; AltName: Full=Glyoxalase II; Short=Glx II; Flags: Precursor [Homo sapiens]	hydroxyacylglutathione hydrolase; Thiolesterase that catalyzes the hydrolysis of S-D- lactoy [...]	E3.1.2.6, gloB
ENSG00000063978	RNF4	2860.63	2825.08	3449.44	3198.38	3149.45	4233.63	38.2204	36.3496	35.4999	44.5372	42.7536	44.1578	36.58	43.85	0.26	0.0556	0.105	no	up	E3 ubiquitin-protein ligase RNF4 isoform 1 [Homo sapiens]	RecName: Full=E3 ubiquitin-protein ligase RNF4; AltName: Full=RING finger protein 4; AltName: Full=Small nuclear ring finger protein; Short=Protein SNURF [Homo sapi	ring finger protein 4	_
ENSG00000064012	CASP8	1039.5	1082.34	1488.24	1339.77	1343.25	1881.72	19.745	24.6854	23.9798	36.2879	29.4045	33.6654	22.92	33.17	0.53	0.00204	0.0059	no	up	caspase-8 isoform G precursor [Homo sapiens]	RecName: Full=Caspase-8; Short=CASP-8; AltName: Full=Apoptotic cysteine protease; AltName: Full=Apoptotic protease Mch-5; AltName: Full=CAP4; AltName: Full=FADD-hom	caspase 8, apoptosis-related cysteine peptidase; Most upstream protease of the activation ca [...]	CASP8
ENSG00000064042	LIMCH1	0	0	2.13521	0	0	1.87329	0	0	0.0321558	0	0	0.0298358	0.01	0.01	0	1	1	no	no change	KIAA1102 protein [Homo sapiens]	RecName: Full=LIM and calponin homology domains-containing protein 1 [Homo sapiens]	LIM and calponin homology domains 1	_
ENSG00000064102	ASUN	4161.43	4199.83	7085.71	2682.55	2757.53	4361.01	70.3335	73.5377	79.574	44.8571	46.468	48.5391	74.97	46.79	-0.68	4.19e-07	2.54e-06	no	down	PREDICTED: protein asunder homolog isoform X1 [Macaca fascicularis]	RecName: Full=Protein asunder homolog; AltName: Full=Cell cycle regulator Mat89Bb homolog; AltName: Full=Germ cell tumor 1; AltName: Full=Sarcoma antigen NY-SAR-95	Cell cycle regulator Mat89Bb homolog (Sarcoma antigen NY-SAR-95)	_
ENSG00000064115	TM7SF3	6077.69	5967.1	9089.61	4660.59	4733.83	6896.5	121.284	113.978	137.642	90.3904	90.6207	103.129	125.56	95.47	-0.39	0.000553	0.00183	no	down	PREDICTED: transmembrane 7 superfamily member 3 [Gorilla gorilla gorilla]	RecName: Full=Transmembrane 7 superfamily member 3; AltName: Full=Seven span transmembrane protein; Flags: Precursor [Homo sapiens]	transmembrane 7 superfamily member 3	_
ENSG00000064195	DLX3	0	0	0	0	0	1.87329	0	0	0	0	0	0.0441456	0	0.02	0	1	1	no	no change	homeobox protein DLX-3 [Homo sapiens]	RecName: Full=Homeobox protein DLX-3 [Homo sapiens]	distal-less homeobox 3	DLX3
ENSG00000064199	SPA17	0	0	0	0	0	0	0	0	0	0	0	0	0	0	0	1	1	no	no change	sperm surface protein Sp17 [Homo PREDICTED: sperm surface protein Sp17 [Pan troglodytes]	RecName: Full=Sperm surface protein Sp17; AltName: Full=Cancer/testis antigen 22; Short=CT22; AltName: Full=Sp17-1; AltName: Full=Sperm autoantigenic protein 17; Sho	PREDICTED: Pan troglodytes similar to sperm protein Sp17 (LOC739044), mRNA	_
ENSG00000064201	TSPAN32	1481.89	1462.09	1388.96	1617.76	1520.37	1487.39	30.2661	28.6851	22.2038	34.9622	28.8792	25.1787	26.59	29.27	0.14	0.579	0.693	no	up	tetraspanin 32, isoform CRA_f [Homo sapiens]	RecName: Full=Tetraspanin-32; Short=Tspan-32; AltName: Full=Protein Phemx [Homo sapiens]	_	TSPAN32
ENSG00000064205	WISP2	1.14608	0	0	1.00357	0	1.87329	0.0156975	0	0	0.0136998	0	0.0266331	0	0.01	0	1	1	no	no change	unnamed protein product [Homo sapiens]	RecName: Full=WNT1-inducible-signaling pathway protein 2; Short=WISP-2; AltName: Full=CCN family member 5; AltName: Full=Connective tissue growth factor-like prote	WNT1 inducible signaling pathway protein 2; May play an important role in modulating bone tu [...]	_
ENSG00000064218	DMRT3	0	0.98127	1.06761	0	0	0.936643	0	0.0174423	0.0147884	0	0	0.0130378	0.01	0.01	0	1	1	no	no change	doublesex- and mab-3-related transcription factor 3 [Homo sapiens]	RecName: Full=Doublesex- and mab-3-related transcription factor 3 [Homo sapiens]	doublesex and mab-3 related transcription factor 3; May regulate transcription during sexual [...]	_
ENSG00000064225	ST3GAL6	645.246	623.106	973	874.748	802.269	1162.7	21.4082	20.8167	23.0611	30.045	25.5641	28.879	21.88	28.23	0.37	0.00424	0.0112	no	up	PREDICTED: type 2 lactosamine alpha-2,3-sialyltransferase isoform X2 [Homo sapiens]	RecName: Full=Type 2 lactosamine alpha-2,3-sialyltransferase; AltName: Full=CMP-NeuAc:beta-galactoside alpha-2,3-sialyltransferase VI; AltName: Full=ST3Gal VI; Sho	Putative uncharacterized protein DKFZp468L1910	SIAT10, ST3GAL6
ENSG00000064270	ATP2C2	0	1.96254	5.33804	9.03214	1.75359	9.36643	0	0.0385211	0.210487	0.206083	0.165505	0.151287	0.1	0.17	0.48	0.0374	0.075	no	up	KIAA0703 protein [Homo sapiens]	RecName: Full=Calcium-transporting ATPase type 2C member 2; Short=ATPase 2C2; AltName: Full=Secretory pathway Ca(2+)-ATPase 2 [Homo sapiens]	ATPase, Ca++ transporting, type 2C, member 2	E3.6.3.8
ENSG00000064300	NGFR	3.43825	0	1.06761	33.1179	46.4702	39.339	0.0372005	0	0.0181039	0.35739	0.520285	0.329457	0.02	0.4	2.07	1.76e-19	4.17e-18	yes	up	PREDICTED: tumor necrosis factor receptor superfamily member 16 [Canis lupus familiaris]	RecName: Full=Tumor necrosis factor receptor superfamily member 16; AltName: Full=Gp80-LNGFR; AltName: Full=Low affinity neurotrophin receptor p75NTR; AltName: Full=	nerve growth factor receptor (TNFR superfamily, member 16); Low affinity receptor which can [...]	NGFR
ENSG00000064309	CDON	79.0798	71.6327	84.341	94.3357	97.3245	159.229	1.02573	1.52	1.15262	2.2112	1.43594	2.10159	1.23	1.93	0.62	0.00597	0.0152	no	up	cell adhesion molecule-related/down-regulated by oncogenes isoform 1 precursor [Homo sapiens]	RecName: Full=Cell adhesion molecule-related/down-regulated by oncogenes; Flags: Precursor [Homo sapiens]	Cdon homolog (mouse)	_
ENSG00000064313	TAF2	2376.98	2257.9	3421.68	1969.01	1904.4	2862.38	31.6041	28.5729	25.1478	26.7813	23.0128	18.1185	28.13	22.23	-0.34	0.0178	0.0396	no	down	RecName: Full=Transcription initiation factor TFIID subunit 2; AltName: Full=150 kDa cofactor of initiator function; AltName: Full=RNA polymerase II TBP-associated	RecName: Full=Transcription initiation factor TFIID subunit 2; AltName: Full=150 kDa cofactor of initiator function; AltName: Full=RNA polymerase II TBP-associated	TAF2 RNA polymerase II, TATA box binding protein (TBP)-associated factor, 150kDa; Transcript [...]	_
ENSG00000064393	HIPK2	1108.26	933.188	1473.3	1860.62	1795.68	2946.68	4.48465	3.43963	3.53571	6.73422	6.53117	6.93803	3.79	6.75	0.82	7.08e-13	9.46e-12	no	up	homeodomain-interacting protein kinase 2 isoform 1 [Homo sapiens]	RecName: Full=Homeodomain-interacting protein kinase 2; Short=hHIPk2 [Homo sapiens]	homeodomain interacting protein kinase 2; Protein kinase acting as a corepressor of several [...]	HIPK
ENSG00000064419	TNPO3	5422.13	5321.43	7794.6	4520.09	4495.34	6487.19	47.7894	47.8061	54.5156	40.2935	40.3827	45.62	50.46	42.42	-0.25	0.0132	0.0304	no	down	transportin 3, isoform CRA_a [Homo sapiens]	RecName: Full=Transportin-3; AltName: Full=Importin-12; Short=Imp12; AltName: Full=Transportin-SR; Short=TRN-SR [Homo sapiens]	transportin 3	TRPO3, MTR10
ENSG00000064489	BORCS8-MEF2B	375.162	354.286	282.088	356.293	400.557	348.767	14.9348	10.156	5.29529	12.1128	13.7367	8.79846	9.67	11.3	0.22	0.614	0.723	no	up	PREDICTED: myocyte-specific enhancer factor 2B isoform X2 [Chlorocebus sabaeus]	RecName: Full=Myocyte-specific enhancer factor 2B; AltName: Full=RSRFR2; AltName: Full=Serum response factor-like protein 2 [Homo sapiens]	myocyte enhancer factor 2B; Transcriptional activator which binds specifically to the MEF2 e [...]	MEF2B
ENSG00000064490	RFXANK	1789.04	1849.69	1975.07	1894.74	1985.94	2135.55	79.1059	82.2408	69.649	82.0363	89.17	75.7293	76.3	81.71	0.1	0.449	0.573	no	up	DNA-binding protein RFXANK isoform a [Homo sapiens]	RecName: Full=DNA-binding protein RFXANK; AltName: Full=Ankyrin repeat family A protein 1; AltName: Full=Regulatory factor X subunit B; Short=RFX-B; AltName: Full=Re	regulatory factor X-associated ankyrin-containing protein; Activates transcription from clas [...]	RFXANK
ENSG00000064545	TMEM161A	1730.59	1783.95	2051.94	1487.29	1530.01	1887.34	41.9684	47.3116	41.2252	36.8219	38.6634	38.9192	43.29	38.21	-0.18	0.0806	0.143	no	down	transmembrane protein 161A isoform 2 precursor [Homo sapiens]	RecName: Full=Transmembrane protein 161A; AltName: Full=Adaptive response to oxidative stress protein 29; Short=AROS-29; Flags: Precursor [Homo sapiens]	transmembrane protein 161A	_
ENSG00000064547	LPAR2	311.735	321.856	381.136	602.143	560.273	695.926	11.1279	14.1154	11.1899	24.0076	20.9023	21.476	12.06	22.07	0.87	9.16e-11	9.48e-10	no	up	PREDICTED: lysophosphatidic acid receptor 2 [Pongo abelii]	RecName: Full=Lysophosphatidic acid receptor 2; Short=LPA receptor 2; Short=LPA-2; AltName: Full=Lysophosphatidic acid receptor Edg-4 [Homo sapiens]	lysophosphatidic acid receptor 2; Receptor for lysophosphatidic acid (LPA), a mediator of di [...]	LPAR2, EDG4
ENSG00000064601	CTSA	2547.75	2619.01	3123.82	2883.26	2732.98	3347.56	58.1859	60.3671	57.7248	69.3387	62.6643	62.111	58.66	64.47	0.14	0.314	0.435	no	up	lysosomal protective protein isoform a precursor [Homo sapiens]	RecName: Full=Lysosomal protective protein; AltName: Full=Carboxypeptidase C; AltName: Full=Carboxypeptidase L; AltName: Full=Cathepsin A; AltName: Full=Protective	cathepsin A; Protective protein appears to be essential for both the activity of beta-galact [...]	CTSA
ENSG00000064607	SUGP2	5427.86	5272.36	6676.81	5692.26	5679.89	7055.73	46.6447	44.9643	44.1685	44.8708	42.1194	41.8794	45.16	42.86	-0.08	0.43	0.555	no	down	KIAA0365 protein [Homo sapiens]	RecName: Full=SURP and G-patch domain-containing protein 2; AltName: Full=Arginine/serine-rich-splicing factor 14; AltName: Full=Splicing factor, arginine/serine-	splicing factor, arginine/serine-rich 14; May play a role in mRNA splicing (Potential)	SFRS14
ENSG00000064651	SLC12A2	361.017	357.182	689.674	349.243	345.458	590.085	2.44851	2.58584	3.72189	2.40413	2.47871	3.16514	2.99	2.73	-0.13	0.484	0.606	no	down	solute carrier family 12 member 2 isoform 1 [Homo sapiens]	RecName: Full=Solute carrier family 12 member 2; AltName: Full=Basolateral Na-K-Cl symporter; AltName: Full=Bumetanide-sensitive sodium-(potassium)-chloride cotrans	solute carrier family 12 (sodium/potassium/chloride transporters), member 2; Electrically si [...]	SLC12A2, NKCC1
ENSG00000064652	SNX24	1.14608	1.96254	3.20282	4.01429	0.876797	3.74657	0.365788	0.0516929	0.066319	0.145598	0.0158349	0.126783	0.15	0.1	0	1	1	no	no change	sorting nexin-24 [Homo sapiens]	RecName: Full=Sorting nexin-24 [Homo sapiens]	sorting nexin 24; May be involved in several stages of intracellular trafficking (By similarity)	SNX22_24
ENSG00000064655	EYA2	0	0	0	0	0	0	0	0	0	0	0	0	0	0	0	1	1	no	no change	PREDICTED: eyes absent homolog 2 isoform X1 [Chlorocebus sabaeus]	RecName: Full=Eyes absent homolog 2 [Homo sapiens]	eyes absent homolog 2 (Drosophila); Tyrosine phosphatase that specifically dephosphorylates [...]	EYA2
ENSG00000064666	CNN2	5605.5	5711.97	6749.41	7420.41	7293.2	9491	103.42	104.306	96.8088	139.971	136.614	140.167	101.07	139.03	0.46	8.54e-05	0.000338	no	up	calponin 2, isoform CRA_d [Homo sapiens]	RecName: Full=Calponin-2; AltName: Full=Calponin H2, smooth muscle; AltName: Full=Neutral calponin [Homo sapiens]	_	_
ENSG00000064687	ABCA7	218.902	222.748	242.347	1167.15	1224.01	1394.66	3.17543	2.17021	2.23324	11.7485	12.0537	10.2629	2.5	11.26	2.13	3.13e-70	5.46e-68	yes	up	ATP-binding cassette sub-family A member 7 [Homo sapiens]	RecName: Full=ATP-binding cassette sub-family A member 7; AltName: Full=ABCA-SSN; AltName: Full=Autoantigen SS-N; AltName: Full=Macrophage ABC transporter [Homo s	ATP-binding cassette, sub-family A (ABC1), member 7; Plays a role in phagocytosis by macroph [...]	ABCA7
ENSG00000064692	SNCAIP	0	0	1.06761	0	0	0	0	0	0.013898	0	0	0	0.01	0	0	1	1	no	no change	synuclein, alpha interacting protein (synphilin), isoform CRA_b [Homo sapiens]	RecName: Full=Synphilin-1; Short=Sph1; AltName: Full=Alpha-synuclein-interacting protein [Homo sapiens]	synuclein, alpha interacting protein	SNCAIP
ENSG00000064703	DDX20	1513.98	1467	2143.76	1273.53	1224.01	1825.52	14.4022	12.8338	14.3637	11.1675	10.8045	12.4125	13.91	11.55	-0.27	0.0236	0.0505	no	down	DEAD (Asp-Glu-Ala-Asp) box polypeptide 20, isoform CRA_a [Homo sapiens]	RecName: Full=Probable ATP-dependent RNA helicase DDX20; AltName: Full=Component of gems 3; AltName: Full=DEAD box protein 20; AltName: Full=DEAD box protein DP 10	DEAD (Asp-Glu-Ala-Asp) box polypeptide 20; The SMN complex plays an essential role in splice [...]	DDX20, GEMIN3
ENSG00000064726	BTBD1	4050.26	4043.81	5247.29	3683.11	3771.98	4742.22	51.5818	50.6553	51.8022	47.4592	47.7083	46.0898	51.39	47	-0.13	0.199	0.304	no	down	BTB/POZ domain-containing protein 1 isoform 1 [Homo sapiens]	RecName: Full=BTB/POZ domain-containing protein 1; AltName: Full=Hepatitis C virus NS5A-transactivated protein 8; Short=HCV NS5A-transactivated protein 8 [Homo sap	BTB (POZ) domain containing 1; Probable substrate-specific adapter of an E3 ubiquitin- prote [...]	BTBD1_2
ENSG00000064763	FAR2	1436.04	1415.97	2523.82	1812.45	1871.08	3161.17	27.3156	26.5553	35.5613	35.4416	39.943	47.5014	30.35	41.55	0.45	0.0159	0.0358	no	up	fatty acyl-CoA reductase 2 isoform 1 [Homo sapiens]	RecName: Full=Fatty acyl-CoA reductase 2; AltName: Full=Male sterility domain-containing protein 1 [Homo sapiens]	fatty acyl CoA reductase 2; Catalyzes the reduction of fatty acyl-CoA to fatty alcohols. The [...]	FAR
ENSG00000064787	BCAS1	0	1.96254	1.06761	4.01429	5.26078	2.80993	0	0.0201161	0.0121852	0.0411464	0.0305801	0.0191232	0.01	0.03	0	1	1	no	no change	hypothetical protein EGK_02280 [Macaca mulatta]	RecName: Full=Breast carcinoma-amplified sequence 1; AltName: Full=Amplified and overexpressed in breast cancer; AltName: Full=Novel amplified in breast cancer 1	similar to Breast carcinoma amplified sequence 1 (Novel amplified in breast cancer 1) (Ampli [...]	_
ENSG00000064835	POU1F1	0	0	1.06761	0	0	0	0	0	0.0330152	0	0	0	0.01	0	0	1	1	no	no change	pituitary-specific positive transcription factor 1 isoform alpha [Homo sapiens]	RecName: Full=Pituitary-specific positive transcription factor 1; Short=PIT-1; AltName: Full=Growth hormone factor 1; Short=GHF-1 [Homo sapiens]	POU class 1 homeobox 1	POU1F, PIT1
ENSG00000064886	CHI3L2	0	0	0	0	0.876797	0.936643	0	0	0	0	0.0469675	0.0131365	0	0.02	0	1	1	no	no change	chitinase 3-like 2, isoform CRA_a [Homo sapiens]	RecName: Full=Chitinase-3-like protein 2; AltName: Full=Chondrocyte protein 39; AltName: Full=YKL-39; Flags: Precursor [Homo sapiens]	chitinase 3-like 2; May bind glycan structure with high affinity, but not heparin. Has no ch [...]	CHI3L1_2
ENSG00000064932	SBNO2	3249.15	3203.85	3415.28	3831.64	3900.87	4410.65	27.5521	26.286	20.1129	31.1818	29.4268	26.6316	24.22	28.86	0.25	0.0189	0.0415	no	up	KIAA0963 protein [Homo sapiens]	RecName: Full=Protein strawberry notch homolog 2 [Homo sapiens]	strawberry notch homolog 2 (Drosophila); Seems to have transcriptional repression activity i [...]	_
ENSG00000064933	PMS1	693.381	645.676	1017.43	661.354	729.495	964.742	9.7025	9.66209	11.1547	9.87823	9.62383	10.1115	10.27	9.89	-0.05	0.977	1	no	down	PMS1 protein homolog 1 isoform a [Homo sapiens]	RecName: Full=PMS1 protein homolog 1; AltName: Full=DNA mismatch repair protein PMS1 [Homo sapiens]	PMS1 postmeiotic segregation increased 1 (S. cerevisiae); Probably involved in the repair of [...]	PMS1
ENSG00000064961	HMG20B	3376.37	3288.23	3025.6	3733.29	3585.22	3478.69	99.5778	92.1674	67.6199	101.58	105.344	79.8465	84.67	94.16	0.15	0.364	0.487	no	up	SWI/SNF-related matrix-associated actin-dependent regulator of chromatin subfamily E member 1-related [Homo sapiens]	RecName: Full=SWI/SNF-related matrix-associated actin-dependent regulator of chromatin subfamily E member 1-related; Short=SMARCE1-related protein; AltName: Full=B	high-mobility group 20B; Required for correct progression through G2 phase of the cell cycle [...]	_
ENSG00000064989	CALCRL	0	0	0	0	0	0	0	0	0	0	0	0	0	0	0	1	1	no	no change	PREDICTED: calcitonin gene-related peptide type 1 receptor isoform 7 [Pan troglodytes]	RecName: Full=Calcitonin gene-related peptide type 1 receptor; Short=CGRP type 1 receptor; AltName: Full=Calcitonin receptor-like receptor; Flags: Precursor [Homo	Putative uncharacterized protein DKFZp469G2011	CALCRL
ENSG00000064995	TAF11	1383.32	1288.41	2046.6	1011.6	985.52	1546.4	36.9485	34.124	42.4282	26.4769	25.8992	32.0689	38.27	28.5	-0.42	0.000557	0.00184	no	down	PREDICTED: transcription initiation factor TFIID subunit 11 isoform X1 [Chlorocebus sabaeus]	RecName: Full=Transcription initiation factor TFIID subunit 11; AltName: Full=TFIID subunit p30-beta; AltName: Full=Transcription initiation factor TFIID 28 kDa sub	TAF11 RNA polymerase II, TATA box binding protein (TBP)-associated factor, 28kDa; Core TAFII [...]	TAF11
ENSG00000064999	ANKS1A	1766.12	1768.25	2348.74	1210.31	1248.56	1681.27	10.0661	9.87211	10.0936	6.95495	6.9765	7.23614	10.02	7.07	-0.5	1.01e-06	5.81e-06	no	down	KIAA0229 [Homo sapiens]	RecName: Full=Ankyrin repeat and SAM domain-containing protein 1A; AltName: Full=Odin [Homo sapiens]	ankyrin repeat and sterile alpha motif domain containing 1A; May play a negative role in gro [...]	_
ENSG00000065000	AP3D1	7001.43	6765.86	8140.5	6582.43	6814.47	8127.25	56.3868	51.779	49.0289	51.2827	55.0816	49.7789	52.08	51.84	-0.01	0.77	0.849	no	down	Adapter-related protein complex 3 delta 1 subunit variant [Homo sapiens]	RecName: Full=AP-3 complex subunit delta-1; AltName: Full=AP-3 complex subunit delta; AltName: Full=Adaptor-related protein complex 3 subunit delta-1; AltName: Ful	adaptor-related protein complex 3, delta 1 subunit	AP3D1
ENSG00000065029	ZNF76	1017.72	976.363	1102.84	1102.93	1119.67	1221.38	17.8528	17.6107	15.4815	20.9146	20.2186	17.4834	16.84	19.35	0.2	0.25	0.364	no	up	zinc finger protein 76 (expressed in testis) variant [Homo sapiens]	RecName: Full=Zinc finger protein 76; AltName: Full=Zinc finger protein 523 [Homo sapiens]	_	_
ENSG00000065054	SLC9A3R2	6.87651	6.86889	10.6761	40.1429	30.6879	38.4024	0.253459	0.272989	0.307101	1.38228	1.15984	0.929329	0.28	1.14	1.7	2.12e-09	1.83e-08	yes	up	SLC9A3R2 protein, partial [Homo sapiens]	RecName: Full=Na(+)/H(+) exchange regulatory cofactor NHE-RF2; Short=NHERF-2; AltName: Full=NHE3 kinase A regulatory protein E3KARP; AltName: Full=SRY-interacting	solute carrier family 9 (sodium/hydrogen exchanger), member 3 regulator 2; Scaffold protein [...]	SLC9A3R2, NHERF2
ENSG00000065057	NTHL1	1123.16	1057.81	1218.14	690.457	626.91	721.215	49.1668	45.899	42.4404	30.6546	27.6613	25.5994	45.51	27.76	-0.71	3.66e-08	2.66e-07	no	down	endonuclease III-like protein 1 [Homo sapiens]	RecName: Full=Endonuclease III-like protein 1; Short=hNTH1; AltName: Full=Bifunctional DNA N-glycoslyase/DNA-(apurinic or apyrimidinic site) lyase; Short=DNA glycosl	nth endonuclease III-like 1 (E. coli); Has both an apurinic and/or apyrimidinic endonuclease [...]	NTH
ENSG00000065060	UHRF1BP1	1484.18	1521.95	2433.08	948.375	958.339	1564.19	5.92012	6.12593	7.17176	3.84994	3.93328	4.69184	6.48	4.21	-0.61	5.51e-07	3.3e-06	no	down	UHRF1-binding protein 1 [Homo URFB1_HUMAN RecName: Full=UHRF1-binding protein 1; AltName: Full=ICBP90-binding protein 1; AltName: Full=U	RecName: Full=UHRF1-binding protein 1; AltName: Full=ICBP90-binding protein 1; AltName: Full=Ubiquitin-like containing PHD and RING finger domains 1-binding protei	UHRF1 binding protein 1; May act as a negative regulator of cell growth	_
ENSG00000065135	GNAI3	3211.33	3181.28	5468.28	2485.76	2486.6	4254.23	4.04771	4.00861	5.28091	3.13221	3.13386	4.10985	4.52	3.52	-0.35	0.00794	0.0194	no	down	guanine nucleotide binding protein, alpha inhibiting 3, isoform CRA_a [Mus musculus]	RecName: Full=Guanine nucleotide-binding protein G(k) subunit alpha; AltName: Full=G(i) alpha-3 [Homo sapiens]	guanine nucleotide binding protein (G protein), alpha inhibiting activity polypeptide 3	GNAI
ENSG00000065150	IPO5	21758.4	21388.7	38290.8	11826.1	11792.9	20224	209.51	205.215	283.164	113.73	113.718	148.154	237.41	127.28	-0.9	3.67e-10	3.51e-09	no	down	PREDICTED: importin-5 isoform X1 [Rattus norvegicus]	RecName: Full=Importin-5; Short=Imp5; AltName: Full=Importin subunit beta-3; AltName: Full=Karyopherin beta-3; AltName: Full=Ran-binding protein 5; Short=RanBP5 [Hom	importin 5; Functions in nuclear protein import as nuclear transport receptor. Serves as rec [...]	_
ENSG00000065154	OAT	1144.94	1119.63	2129.88	1021.64	1059.17	1862.05	22.8278	22.0279	33.1692	20.2559	21.1074	28.7831	26.69	23.87	-0.16	0.336	0.458	no	down	ornithine aminotransferase, mitochondrial isoform 1 precursor [Homo sapiens]	RecName: Full=Ornithine aminotransferase, mitochondrial; AltName: Full=Ornithine delta-aminotransferase; AltName: Full=Ornithine--oxo-acid aminotransferase; Contains:	ornithine aminotransferase (gyrate atrophy)	E2.6.1.13, rocD
ENSG00000065183	WDR3	4323.03	4400.01	7313.11	3113.08	3074.93	4897.71	56.7973	55.8207	73.8057	42.338	40.0856	45.0585	63.24	42.73	-0.56	2.66e-05	0.000117	no	down	WD repeat-containing protein 3 [Homo WDR3_HUMAN RecName: Full=WD repeat-containing protein 3 [Homo sapiens]	RecName: Full=WD repeat-containing protein 3 [Homo sapiens]	WD repeat domain 3	DIP2, UTP12, WDR3
ENSG00000065243	PKN2	551.267	539.698	812.449	602.143	634.801	989.095	4.71407	4.61646	6.23849	4.8208	4.38602	5.97159	5.29	5.14	-0.04	0.104	0.178	no	down	serine/threonine-protein kinase N2 [Homo sapiens]	RecName: Full=Serine/threonine-protein kinase N2; AltName: Full=PKN gamma; AltName: Full=Protein kinase C-like 2; AltName: Full=Protein-kinase C-related kinase 2 [Ho	protein kinase N2; Exhibits a preference for highly basic protein substrates (By similarity)	PKN
ENSG00000065268	WDR18	4717.28	4673.79	4445.52	3241.54	3086.32	3297.92	126.51	125.11	94.7355	87.4211	84.2873	71.3496	113.49	80.15	-0.5	0.000282	0.001	no	down	WD repeat domain 18 [Homo sapiens]	RecName: Full=WD repeat-containing protein 18 [Homo sapiens]	WD repeat domain 18	IPI3
ENSG00000065308	TRAM2	1024.6	1020.52	1509.6	989.522	1030.24	1626.01	5.24291	5.21558	5.93583	5.0571	5.26925	6.40243	5.51	5.65	0.04	0.847	0.908	no	up	KIAA0057 [Homo sapiens]	RecName: Full=Translocating chain-associated membrane protein 2 [Homo sapiens]	translocation associated membrane protein 2	_
ENSG00000065320	NTN1	93.9789	77.5203	115.302	201.718	205.17	231.351	0.561812	0.462752	0.530008	1.20413	1.31866	1.06517	0.52	1.18	1.05	1.09e-11	1.29e-10	yes	up	PREDICTED: netrin-1 [Pan troglodytes]	RecName: Full=Netrin-1; AltName: Full=Epididymis tissue protein Li 131P; Flags: Precursor [Homo sapiens]	netrin 1; Netrins control guidance of CNS commissural axons and peripheral motor axons. Its [...]	NTN1
ENSG00000065325	GLP2R	0	0	0	0	0	0	0	0	0	0	0	0	0	0	0	1	1	no	no change	glucagon-like peptide 2 receptor precursor [Homo sapiens]	RecName: Full=Glucagon-like peptide 2 receptor; Short=GLP-2 receptor; Short=GLP-2-R; Short=GLP-2R [Homo sapiens]	glucagon-like peptide 2 receptor; This is a receptor for glucagon-like peptide 2. The activi [...]	GLP2R
ENSG00000065328	MCM10	1353.53	1288.41	1901.41	1114.97	1077.58	1637.25	16.5609	16.3171	16.4	12.1613	11.8089	13.3175	16.42	12.51	-0.39	0.0252	0.0535	no	down	MCM10 minichromosome maintenance deficient 10 (S. cerevisiae), isoform CRA_b [Homo sapiens]	RecName: Full=Protein MCM10 homolog; Short=HsMCM10 [Homo sapiens]	minichromosome maintenance complex component 10; Acts as a replication initiation factor tha [...]	MCM10
ENSG00000065357	DGKA	807.99	911.6	1120.99	1323.71	1307.3	1751.52	18.4852	19.1188	20.9259	29.0354	32.9625	35.6742	19.64	32.84	0.74	4.59e-08	3.27e-07	no	up	DGKA protein [Homo sapiens]	RecName: Full=Diacylglycerol kinase alpha; Short=DAG kinase alpha; AltName: Full=80 kDa diacylglycerol kinase; AltName: Full=Diglyceride kinase alpha; Short=DGK-al	_	E2.7.1.107, DGK, dgkA
ENSG00000065361	ERBB3	0	0.98127	4.27043	1.00357	0.876797	2.80993	0	0.0134173	0.138061	0.0112898	0.110143	0.116438	0.06	0.08	0	1	1	no	no change	receptor tyrosine-protein kinase erbB-3 isoform 1 precursor [Homo sapiens]	RecName: Full=Receptor tyrosine-protein kinase erbB-3; AltName: Full=Proto-oncogene-like protein c-ErbB-3; AltName: Full=Tyrosine kinase-type cell surface receptor H	v-erb-b2 erythroblastic leukemia viral oncogene homolog 3 (avian); Binds and is activated by [...]	ERBB3, HER3
ENSG00000065371	ROPN1	0	1.96254	0	1.00357	0	0.936643	0	0.151842	0	0.0208294	0	0.022421	0.05	0.02	0	1	1	no	no change	hCG2022530, isoform CRA_b, partial [Homo sapiens]	RecName: Full=Ropporin-1A; AltName: Full=Cancer/testis antigen 91; Short=CT91; AltName: Full=Rhophilin-associated protein 1A [Homo sapiens]	ropporin-1A-like	_
ENSG00000065413	ANKRD44	607.425	595.631	962.982	810.886	757.552	1309.43	13.716	14.9508	18.667	17.9043	15.7542	22.532	16.05	19.07	0.25	0.00376	0.0101	no	up	serine/threonine-protein phosphatase 6 regulatory ankyrin repeat subunit B isoform A [Homo ANR44_HUMAN RecName: Full=Serine/threonin	RecName: Full=Serine/threonine-protein phosphatase 6 regulatory ankyrin repeat subunit B; Short=PP6-ARS-B; Short=Serine/threonine-protein phosphatase 6 regulatory	ankyrin repeat domain 44; Putative regulatory subunit of protein phospatase 6 (PP6) that may [...]	ANKRD44
ENSG00000065427	KARS	9410.5	9366.22	13833	6547.3	6355.9	9112.6	188.942	184.593	214.55	129.656	127.083	140.84	197.78	133.28	-0.57	6.67e-08	4.63e-07	no	down	lysine--tRNA ligase isoform 1 [Homo sapiens]	RecName: Full=Lysine--tRNA ligase; AltName: Full=Lysyl-tRNA synthetase; Short=LysRS [Homo sapiens]	lysyl-tRNA synthetase; Catalyzes the specific attachment of an amino acid to its cognate tRN [...]	KARS, lysS
ENSG00000065457	ADAT1	357.578	320.875	573.305	404.431	420.862	659.391	16.9865	12.3927	17.0014	14.7263	16.5773	18.5883	15.6	16.81	0.11	0.109	0.185	no	up	tRNA-specific adenosine deaminase 1 [Homo sapiens]	RecName: Full=tRNA-specific adenosine deaminase 1; Short=hADAT1; AltName: Full=tRNA-specific adenosine-37 deaminase [Homo sapiens]	adenosine deaminase, tRNA-specific 1; Specifically deaminates adenosine-37 to inosine in tRNA- Ala	TAD1, ADAT1
ENSG00000065485	PDIA5	1130.6	1178.5	1416.71	1222.96	1173.15	1543.04	27.0585	28.1617	25.4542	28.5888	26.921	27.9448	26.76	27.83	0.06	0.52	0.64	no	up	protein disulfide isomerase family A, member 5, isoform CRA_c [Homo sapiens]	RecName: Full=Protein disulfide-isomerase A5; AltName: Full=Protein disulfide isomerase-related protein; Flags: Precursor [Homo sapiens]	protein disulfide isomerase family A, member 5	PDIA5
ENSG00000065491	TBC1D22B	716.303	636.844	891.452	683.432	678.641	897.304	7.64035	6.77534	7.33755	7.27084	7.23149	7.40714	7.26	7.31	0.01	0.963	0.989	no	up	TBC1 domain family member 22B [Homo TB22B_HUMAN RecName: Full=TBC1 domain family member 22B [Homo sapiens]	RecName: Full=TBC1 domain family member 22B [Homo sapiens]	TBC1 domain family, member 22B	_
ENSG00000065518	NDUFB4	2105.36	2203.93	2947.66	1616.75	1627.33	1880.78	184.333	188.419	214.635	136.497	140.35	139.84	197.58	138.98	-0.51	7.72e-06	3.77e-05	no	down	NADH dehydrogenase [ubiquinone]	RecName: Full=NADH dehydrogenase [ubiquinone]	NADH dehydrogenase [ubiquinone] 1 beta subcomplex subunit 4 (NADH-ubiquinone oxidoreductase [...]	NDUFB4
ENSG00000065526	SPEN	4590.07	4739.53	5932.69	4048.41	4063.08	5126.25	15.4754	16.2901	17.5766	15.9312	14.9806	13.9813	16.55	14.88	-0.15	0.0418	0.0823	no	down	msx2-interacting protein [Homo MINT_HUMAN RecName: Full=Msx2-interacting protein; AltName: Full=SMART/HDAC1-associated repressor protein;	RecName: Full=Msx2-interacting protein; AltName: Full=SMART/HDAC1-associated repressor protein; AltName: Full=SPEN homolog [Homo sapiens]	spen homolog, transcriptional regulator (Drosophila); Essential corepressor protein, which p [...]	_
ENSG00000065534	MYLK	11.4608	20.6067	23.4874	13.0464	8.76797	22.4794	0.167647	0.277437	0.160829	0.161908	0.0816624	0.118474	0.2	0.12	-0.44	0.431	0.556	no	down	myosin light chain kinase, smooth muscle isoform 3A [Homo sapiens]	RecName: Full=Myosin light chain kinase, smooth muscle; Short=MLCK; Short=smMLCK; AltName: Full=Kinase-related protein; Short=KRP; AltName: Full=Telokin; Contains:	myosin light chain kinase; Calcium/calmodulin-dependent enzyme implicated in smooth muscle c [...]	MYLK
ENSG00000065548	ZC3H15	5118.41	4911.26	7566.13	3612.86	3590.48	5233.02	106.298	101.206	120.678	72.8131	74.3355	83.8336	110.46	77.61	-0.51	4.2e-06	2.16e-05	no	down	zinc finger CCCH domain-containing protein 15 [Homo sapiens]	RecName: Full=Zinc finger CCCH domain-containing protein 15; AltName: Full=DRG family-regulatory protein 1; AltName: Full=Likely ortholog of mouse immediate early	zinc finger CCCH-type containing 15; Protects DRG1 from proteolytic degradation (By similarity)	_
ENSG00000065559	MAP2K4	436.658	436.665	646.97	395.407	387.544	701.545	5.13268	4.92675	5.11832	4.22179	4.42007	5.88079	5.06	4.93	-0.04	0.719	0.81	no	down	dual specificity mitogen-activated protein kinase kinase 4 isoform 2 [Homo sapiens]	RecName: Full=Dual specificity mitogen-activated protein kinase kinase 4; Short=MAP kinase kinase 4; Short=MAPKK 4; AltName: Full=C-JUN N-terminal kinase kinase 1;	mitogen-activated protein kinase kinase 4	MAP2K4, MKK4
ENSG00000065600	TMEM206	795.383	878.236	1173.3	1309.66	1209.1	1714.99	16.1591	18.0333	19.5908	26.1943	25.3734	25.8538	18.09	25.81	0.51	5.91e-07	3.52e-06	no	up	chromosome 1 open reading frame 75, isoform CRA_b [Homo sapiens]	RecName: Full=Transmembrane protein 206 [Homo sapiens]	transmembrane protein 206	_
ENSG00000065609	SNAP91	0	0	0	0	0	0	0	0	0	0	0	0	0	0	0	1	1	no	no change	KIAA0656 protein [Homo sapiens]	RecName: Full=Clathrin coat assembly protein AP180; AltName: Full=91 kDa synaptosomal-associated protein; AltName: Full=Clathrin coat-associated protein AP180; Alt	synaptosomal-associated protein, 91kDa homolog (mouse); Adaptins are components of the adapt [...]	_
ENSG00000065613	SLK	3266.34	3302.95	5496.04	3288.7	3367.78	5246.14	20.3009	17.9501	19.6789	15.9473	16.7237	18.4974	19.34	17.19	-0.17	0.893	0.941	no	down	STE20-like serine/threonine-protein kinase [Homo sapiens]	RecName: Full=STE20-like serine/threonine-protein kinase; Short=STE20-like kinase; Short=hSLK; AltName: Full=CTCL tumor antigen se20-9; AltName: Full=STE20-related s	STE20-like kinase (yeast); Mediates apoptosis and actin stress fiber dissolution (By similarity)	SLK
ENSG00000065615	CYB5R4	1413.12	1482.7	2294.29	1465.21	1509.84	2395.93	22.0135	25.3234	26.077	27.2762	23.0923	29.5371	24.62	26.9	0.13	0.723	0.812	no	up	cytochrome b5 reductase 4 [Homo PREDICTED: cytochrome b5 reductase 4-like isoform 1 [Pan paniscus]	RecName: Full=Cytochrome b5 reductase 4; AltName: Full=Flavohemoprotein b5/b5R; Short=b5+b5R; AltName: Full=N-terminal cytochrome b5 and cytochrome b5 oxidoreduct	cytochrome b5 reductase 4	_
ENSG00000065618	COL17A1	5.73042	2.94381	11.7437	46.1643	43.8398	87.1078	0.135479	0.122444	0.0588394	0.468333	0.675339	0.64168	0.1	0.6	1.8	1.84e-17	3.72e-16	yes	up	autoantigen, partial [Homo sapiens]	RecName: Full=Collagen alpha-1(XVII) chain; AltName: Full=180 kDa bullous pemphigoid antigen 2; AltName: Full=Bullous pemphigoid antigen 2; Contains: RecName: Ful	collagen, type XVII, alpha 1; May play a role in the integrity of hemidesmosome and the atta [...]	COL17A, BP180
ENSG00000065621	GSTO2	3.43825	0.98127	3.20282	3.01071	12.2752	15.9229	0.13092	0.0137558	0.0620311	0.0572763	0.490294	0.294687	0.07	0.28	1.18	0.00333	0.00909	yes	up	glutathione S-transferase omega-2 isoform 1 [Homo sapiens]	RecName: Full=Glutathione S-transferase omega-2; Short=GSTO-2; AltName: Full=Glutathione S-transferase omega 2-2; Short=GSTO 2-2; AltName: Full=Glutathione-depende	glutathione S-transferase omega 2	GST, gst
ENSG00000065665	SEC61A2	24.0678	19.6254	42.7043	66.2357	52.6078	106.777	0.722794	0.42576	0.893972	1.43854	0.928183	2.05998	0.7	1.53	1.02	2.77e-07	1.73e-06	yes	up	protein transport protein Sec61 subunit alpha isoform 2 isoform b [Homo sapiens]	RecName: Full=Protein transport protein Sec61 subunit alpha isoform 2; Short=Sec61 alpha-2 [Mus musculus]	Sec61 alpha 2 subunit (S. cerevisiae)	SEC61A
ENSG00000065675	PRKCQ	247.554	228.636	303.2	211.754	198.156	302.536	2.83253	2.59511	2.65026	2.39676	2.25227	2.6599	2.69	2.46	-0.13	0.329	0.451	no	down	PREDICTED: protein kinase C theta type isoform X1 [Homo sapiens]	RecName: Full=Protein kinase C theta type; AltName: Full=nPKC-theta [Homo sapiens]	protein kinase C, theta	PRKCQ
ENSG00000065717	TLE2	0	0	0	0	0	1.87329	0	0	0	0	0	0.202104	0	0.08	0	1	1	no	no change	transducin-like enhancer protein 2 isoform 1 [Homo sapiens]	RecName: Full=Transducin-like enhancer protein 2; AltName: Full=Enhancer of split groucho-like protein 2; Short=ESG2 [Homo sapiens]	transducin-like enhancer of split 2 (E(sp1) homolog, Drosophila); Transcriptional corepresso [...]	_
ENSG00000065802	ASB1	774.753	761.465	1098.57	875.114	913.622	1153.94	17.1733	17.166	12.3214	14.404	16.8581	8.46986	15.25	12.81	-0.25	0.149	0.24	no	down	ankyrin repeat and SOCS box protein 1 [Homo sapiens]	RecName: Full=Ankyrin repeat and SOCS box protein 1; Short=ASB-1 [Homo sapiens]	ankyrin repeat and SOCS box-containing 1	ASB1
ENSG00000065809	FAM107B	3378.66	3520.8	5176.83	4462.88	4777.67	6922.73	63.7398	64.8371	59.0259	76.5559	88.4888	79.5755	62.2	81.36	0.39	0.00018	0.000668	no	up	protein FAM107B isoform b [Homo unnamed protein product [Homo sapiens]	RecName: Full=Protein FAM107B [Homo sapiens]	family with sequence similarity 107, member B	_
ENSG00000065833	ME1	762.146	684.926	1145.54	935.329	1012.7	1587.61	8.36901	7.50115	9.70929	10.2433	11.109	13.4963	8.64	11.79	0.44	0.00114	0.0035	no	up	Chain A, The Crystal Structure Of Human Cytosolic Nadp(+)-dependent Malic Enzyme In Apo Form B Chain B, The Crystal Structure Of Human Cytosolic Nadp(+)-	RecName: Full=NADP-dependent malic enzyme; Short=NADP-ME; AltName: Full=Malic enzyme 1 [Homo sapiens]	malic enzyme 1, NADP(+)-dependent, cytosolic	E1.1.1.40, maeB
ENSG00000065882	TBC1D1	5301.79	5303.76	7383.57	4840.23	4990.73	6674.52	93.77	98.2285	91.4699	82.0035	85.7099	84.0345	94.21	83.93	-0.17	0.217	0.326	no	down	TBC1 domain family member 1 isoform 1 [Homo sapiens]	RecName: Full=TBC1 domain family member 1 [Homo sapiens]	TBC1 (tre-2/USP6, BUB2, cdc16) domain family, member 1; May act as a GTPase-activating prote [...]	TBC1D1
ENSG00000065883	CDK13	2079	1993.94	2690.37	1918.83	1957.01	2622.6	13.0691	13.1386	13.4253	12.4027	12.4439	13.865	13.23	12.99	-0.03	0.543	0.66	no	down	cyclin-dependent kinase 13 isoform 1 [Homo sapiens]	RecName: Full=Cyclin-dependent kinase 13; AltName: Full=CDC2-related protein kinase 5; AltName: Full=Cell division cycle 2-like protein kinase 5; AltName: Full=Cel	cyclin-dependent kinase 13; May be a controller of the mitotic cell cycle. Involved in the b [...]	CDK12_13
ENSG00000065911	MTHFD2	9278.7	9178.8	13831.9	8063.7	8014.8	11714.6	183.002	175.708	208.365	164.595	158.638	180.998	190.85	169.25	-0.17	0.0419	0.0825	no	down	PREDICTED: bifunctional methylenetetrahydrofolate dehydrogenase/cyclohydrolase, mitochondrial [Chlorocebus sabaeus]	RecName: Full=Bifunctional methylenetetrahydrofolate dehydrogenase/cyclohydrolase, mitochondrial; Includes: RecName: Full=NAD-dependent methylenetetrahydrofolate d	methylenetetrahydrofolate dehydrogenase (NADP+ dependent) 2, methenyltetrahydrofolate cycloh [...]	MTHFD2
ENSG00000065923	SLC9A7	18.3374	7.85016	26.6902	72.2571	64.0062	105.841	0.180696	0.138872	0.0712834	0.251259	0.720833	0.282943	0.12	0.41	1.17	6.03e-15	9.76e-14	yes	up	sodium/hydrogen exchanger 7 isoform 1 precursor [Homo sapiens]	RecName: Full=Sodium/hydrogen exchanger 7; AltName: Full=Na(+)/H(+) exchanger 7; Short=NHE-7; AltName: Full=Solute carrier family 9 member 7 [Homo sapiens]	solute carrier family 9 (sodium/hydrogen exchanger), member 7; Mediates electroneutral excha [...]	SLC9A6_7, NHE6_7
ENSG00000065970	FOXJ2	821.743	815.435	1054.8	935.329	973.245	1234.5	5.8454	5.82464	5.53553	6.25581	7.00399	6.39811	5.72	6.54	0.19	0.0514	0.0981	no	up	Forkhead box protein J2 [Myotis brandtii]	RecName: Full=Forkhead box protein J2; AltName: Full=Fork head homologous X [Homo sapiens]	forkhead box J2; Transcriptional activator. Able to bind to two different type of DNA bindin [...]	FOXJ2_3
ENSG00000065978	YBX1	77796.2	79333.7	81528.9	46312.8	45998.5	45798.1	2413.8	2444.05	1969.7	1425.54	1420.46	1113.73	2246.88	1301.26	-0.79	1.77e-08	1.34e-07	no	down	PREDICTED: nuclease-sensitive element-binding protein 1-like [Balaenoptera acutorostrata scammoni]	RecName: Full=Nuclease-sensitive element-binding protein 1; AltName: Full=CCAAT-binding transcription factor I subunit A; Short=CBF-A; AltName: Full=DNA-binding pr	Y box binding protein 1	YBX1, NSEP1
ENSG00000065989	PDE4A	513.446	514.185	508.181	708.521	738.263	939.453	4.57513	4.9443	3.50587	6.33941	6.53903	6.53885	4.26	6.48	0.59	1.91e-05	8.65e-05	no	up	cAMP-specific 3',5'-cyclic phosphodiesterase 4A isoform 1 [Homo sapiens]	RecName: Full=cAMP-specific 3',5'-cyclic phosphodiesterase 4A; AltName: Full=DPDE2; AltName: Full=PDE46 [Homo sapiens]	phosphodiesterase 4A, cAMP-specific (phosphodiesterase E2 dunce homolog, Drosophila)	PDE4
ENSG00000066027	PPP2R5A	1300.81	1235.42	1722.05	1321.7	1338.87	1703.75	15.6101	14.6829	16.0146	15.7081	15.9407	15.7369	15.49	15.79	0.03	0.727	0.816	no	up	PREDICTED: serine/threonine-protein phosphatase 2A 56 kDa regulatory subunit alpha isoform [Pan troglodytes]	RecName: Full=Serine/threonine-protein phosphatase 2A 56 kDa regulatory subunit alpha isoform; AltName: Full=PP2A B subunit isoform B'-alpha; AltName: Full=PP2A B su	protein phosphatase 2, regulatory subunit B', alpha isoform	PPP2R5
ENSG00000066032	CTNNA2	0	0.98127	1.06761	0	0	0	0	0.0115045	0.319948	0	0	0	0.13	0	0	1	1	no	no change	PREDICTED: catenin alpha-2 isoform 3 [Pan paniscus]	RecName: Full=Catenin alpha-2; AltName: Full=Alpha N-catenin [Pongo abelii]	catenin (cadherin-associated protein), alpha 2; May function as a linker between cadherin ad [...]	CTNNA
ENSG00000066044	ELAVL1	6238.14	6412.6	7696.38	5338	5374.76	6799.09	126.43	130.766	114.527	99.2248	102.245	88.6614	123.02	95.98	-0.36	0.0313	0.0643	no	down	ELAV (embryonic lethal, abnormal vision, Drosophila)-like 1 (Hu antigen R), isoform CRA_b [Homo sapiens]	RecName: Full=ELAV-like protein 1; AltName: Full=Hu-antigen R; Short=HuR [Homo sapiens]	ELAV (embryonic lethal, abnormal vision, Drosophila)-like 1 (Hu antigen R)	ELAVL1, HUR
ENSG00000066056	TIE1	3.43825	0.98127	2.13521	12.0429	9.64477	17.7962	0.0415809	0.0118325	0.0199483	0.598286	0.244246	0.132036	0.02	0.31	1.72	7.24e-06	3.56e-05	yes	up	tyrosine-protein kinase receptor Tie-1 isoform 1 precursor [Homo sapiens]	RecName: Full=Tyrosine-protein kinase receptor Tie-1; Flags: Precursor [Homo sapiens]	tyrosine kinase with immunoglobulin-like and EGF-like domains 1; Probable protein tyrosine-k [...]	TIE1
ENSG00000066084	DIP2B	2308.21	2383.5	3682.18	1788.36	1844.78	2965.41	11.1332	11.2046	12.6118	8.50987	8.5192	10.1348	11.74	9.15	-0.36	0.00454	0.0119	no	down	PREDICTED: disco-interacting protein 2 homolog B [Otolemur garnettii]	RecName: Full=Disco-interacting protein 2 homolog B; Short=DIP2 homolog B [Homo sapiens]	DIP2 disco-interacting protein 2 homolog B (Drosophila)	_
ENSG00000066117	SMARCD1	4728.75	4406.88	5362.59	2595.24	2521.67	3030.98	89.4103	87.4105	75.0594	50.8948	43.3529	44.1855	83.12	45.97	-0.85	1.03e-13	1.51e-12	no	down	SWI/SNF related, matrix associated, actin dependent regulator of chromatin, subfamily d, member 1, isoform CRA_e [Homo sapiens]	RecName: Full=SWI/SNF-related matrix-associated actin-dependent regulator of chromatin subfamily D member 1; AltName: Full=60 kDa BRG-1/Brm-associated factor subu	SWI/SNF related, matrix associated, actin dependent regulator of chromatin, subfamily d, member 1	SMARCD
ENSG00000066135	KDM4A	1905.94	1823.2	2577.2	1747.22	1689.59	2414.67	16.5945	16.5184	18.0917	15.4056	15.6028	18.2311	17.17	16.58	-0.05	0.285	0.404	no	down	KIAA0677 protein [Homo sapiens]	RecName: Full=Lysine-specific demethylase 4A; AltName: Full=JmjC domain-containing histone demethylation protein 3A; AltName: Full=Jumonji domain-containing prote	lysine (K)-specific demethylase 4A; Histone demethylase that specifically demethylates 'Lys- [...]	JMJD2, JHDM3
ENSG00000066136	NFYC	2363.23	2329.53	2596.42	1622.78	1654.52	1962.27	69.3789	68.3789	53.2489	46.4913	45.5151	40.8532	62.68	43.98	-0.51	3.04e-05	0.000132	no	down	PREDICTED: nuclear transcription factor Y subunit gamma isoform X9 [Homo sapiens]	RecName: Full=Nuclear transcription factor Y subunit gamma; AltName: Full=CAAT box DNA-binding protein subunit C; AltName: Full=Nuclear transcription factor Y subun	nuclear transcription factor Y, gamma	NFYC
ENSG00000066185	ZMYND12	12.6069	9.8127	14.9465	29.1036	34.1951	33.7191	0.286665	0.271108	0.746122	1.59123	2.07087	1.25536	0.46	1.6	1.6	3.61e-05	0.000154	yes	up	zinc finger MYND domain-containing protein 12 isoform 1 [Homo sapiens]	RecName: Full=Zinc finger MYND domain-containing protein 12 [Homo sapiens]	zinc finger, MYND-type containing 12	_
ENSG00000066230	SLC9A3	1.14608	3.92508	6.40564	12.0429	10.5216	17.7962	0.0174957	0.33598	0.160825	0.555624	0.998759	1.0807	0.17	0.9	1.88	0.000385	0.00132	yes	up	sodium/hydrogen exchanger 3 isoform 1 [Homo sapiens]	RecName: Full=Sodium/hydrogen exchanger 3; AltName: Full=Na(+)/H(+) exchanger 3; Short=NHE-3; AltName: Full=Solute carrier family 9 member 3 [Homo sapiens]	solute carrier family 9 (sodium/hydrogen exchanger), member 3; Involved in pH regulation to [...]	SLC9A3, NHE3
ENSG00000066248	NGEF	0	0	0	4.01429	1.75359	1.87329	0	0	0	0.254132	0.118096	0.0914147	0	0.15	0	1	1	no	no change	ephexin-1 isoform 1 [Homo sapiens]	RecName: Full=Ephexin-1; AltName: Full=Eph-interacting exchange protein; AltName: Full=Neuronal guanine nucleotide exchange factor [Homo sapiens]	neuronal guanine nucleotide exchange factor; Acts as a guanine nucleotide exchange factor (G [...]	NGEF, EPHEXIN
ENSG00000066279	ASPM	2755.19	2731.86	4560.82	3380.03	3526.48	5741.62	11.0848	10.5531	14.1896	12.7335	13.9887	18.2516	12.15	15.29	0.33	0.0121	0.0281	no	up	abnormal spindle-like microcephaly-associated protein isoform 1 [Homo sapiens]	RecName: Full=Abnormal spindle-like microcephaly-associated protein; AltName: Full=Abnormal spindle protein homolog; Short=Asp homolog [Homo sapiens]	asp (abnormal spindle) homolog, microcephaly associated (Drosophila); Probable role in mitot [...]	ASPM, ASP
ENSG00000066294	CD84	650.976	674.132	1029.17	657.339	720.727	1037.8	4.90947	5.37508	5.67169	4.79092	5.65501	6.20179	5.35	5.61	0.07	0.776	0.853	no	up	SLAM family member 5 isoform 2 precursor [Homo sapiens]	RecName: Full=SLAM family member 5; AltName: Full=Cell surface antigen MAX.3; AltName: Full=Hly9-beta; AltName: Full=Leukocyte differentiation antigen CD84; AltNam	CD84 molecule; Plays a role as adhesion receptor functioning by homophilic interactions and [...]	CD84
[truncated: 59,707 more rows]
