# Supplementary material for: JMJD3 facilitates C/EBPβ-centered transcriptional program to exert oncorepressor activity in AML
Source: Nat Commun. 2018 Aug 22;9:3369. doi: 10.1038/s41467-018-05548-z (PMC6105679; doi:10.1038/s41467-018-05548-z)
Supplement: Supplementary file 5 — Supplementary Data 3 [file 41467_2018_5548_MOESM5_ESM.xls]

## Sheet: Parental_vs_JMJD3_KO.diff.exp
Supplementary 3: Differential expression analyses of RNA-seq data between parental and JMJD3 KO HL-60 cell lines.
seq_id	gene_name	Parental_1_count	Parental_2_count	Parental_3_count	JMJD3_KO_1_count	JMJD3_KO_2_count	JMJD3_KO_3_count	Parental_1_fpkm	Parental_2_fpkm	Parental_3_fpkm	JMJD3_KO_1_fpkm	JMJD3_KO_2_fpkm	JMJD3_KO_3_fpkm	Parental_mean_fpkm	JMJD3_KO_mean_fpkm	logFC(JMJD3_KO/Parental)	p-value	FDR	significant	regulate
ENSG00000000003	TSPAN6	0	0	0	0	0	0	0	0	0	0	0	0	0	0	0	1	1	no	no change
ENSG00000000005	TNMD	0	0	0	0	0	0	0	0	0	0	0	0	0	0	0	1	1	no	no change
ENSG00000000419	DPM1	2660.93	2642.89	2559.09	3014.22	2879.37	3144.99	94.5608	94.2259	94.5153	105.977	104.746	112.674	94.43	107.79	0.19	0.000384	0.0019	no	up
ENSG00000000457	SCYL3	406.685	340.135	438.48	381.77	439.567	469.295	3.01087	2.80152	3.72501	3.03672	3.22977	3.64616	3.18	3.3	0.05	0.317	0.489	no	up
ENSG00000000460	C1orf112	886.057	782.897	883.908	908.024	927.527	942.181	13.5242	12.4179	15.4687	15.3214	15.149	17.1488	13.8	15.87	0.2	0.114	0.23	no	up
ENSG00000000938	FGR	45.085	65.4858	50.9502	98.6728	109.892	99.366	0.660419	0.863779	0.906164	1.76077	1.80153	1.42128	0.81	1.66	0.95	6.38e-07	5.78e-06	yes	up
ENSG00000000971	CFH	5.52061	1.9548	0.771972	2.34935	8.06545	8.38026	0.0702876	0.0148138	0.0058924	0.0177355	0.132192	0.114911	0.03	0.09	0.53	0.233	0.392	no	up
ENSG00000001036	FUCA2	0	0.9774	0	3.52403	0	1.19718	0	0.0136723	0	0.0489479	0	0.0167503	0	0.02	0	1	1	no	no change
ENSG00000001084	GCLC	2186.16	2200.13	2176.96	2173.15	2164.57	2199.22	21.5376	21.6413	24.1698	23.9744	24.2919	23.7096	22.44	23.99	0.1	0.876	0.946	no	up
ENSG00000001167	NFYA	1850.32	1793.53	1750.83	1646.9	1515.3	1522.81	18.9925	18.6042	19.4931	18.2055	17.202	15.826	19.03	17.08	-0.15	0.000529	0.00252	no	down
ENSG00000001460	STPG1	120.533	114.356	111.164	137.437	110.9	126.901	1.46211	1.64384	1.61156	1.73359	1.84603	2.95271	1.57	2.18	0.44	0.451	0.624	no	up
ENSG00000001461	NIPAL3	1826.4	1686.99	1807.19	1742.04	1749.2	1635.35	14.4261	14.1854	15.0945	14.9634	14.5513	14.163	14.57	14.56	0	0.348	0.522	no	down
ENSG00000001497	LAS1L	3213.91	3264.52	3067.82	3720.2	3467.14	3670.56	44.6216	45.7401	42.1767	51.0648	47.754	50.0827	44.19	49.64	0.17	0.00096	0.00422	no	up
ENSG00000001561	ENPP4	333.997	338.18	372.862	345.355	364.962	408.239	2.22719	2.25681	2.50408	2.2969	2.44295	2.72461	2.33	2.49	0.09	0.381	0.556	no	up
ENSG00000001617	SEMA3F	123.294	134.881	142.043	68.1312	92.7527	67.0421	1.32336	1.24114	1.29826	0.648696	0.857743	0.631579	1.29	0.71	-0.77	2.93e-06	2.32e-05	yes	down
ENSG00000001626	CFTR	0	0	0	0	0	0	0	0	0	0	0	0	0	0	0	1	1	no	no change
ENSG00000001629	ANKIB1	1002.91	910.937	1055.29	861.037	938.617	1020	6.34419	5.37405	8.35359	5.65012	6.09665	7.49049	6.68	6.41	-0.06	0.362	0.537	no	down
ENSG00000001630	CYP51A1	68.0875	59.6213	84.9169	2618.35	2445.85	2681.08	0.702652	0.592381	0.85174	28.9642	26.0695	30.696	0.72	28.58	5.14	0	0	yes	up
ENSG00000001631	KRIT1	1516.43	1506.72	1597.21	1492.71	1497.15	1653.31	19.4108	19.1076	21.402	19.5799	22.0167	21.3736	19.97	20.98	0.07	0.951	0.991	no	up
ENSG00000002016	RAD52	343.643	340.451	383.498	308.94	345.806	383.546	5.9757	6.84053	6.67325	7.132	8.1847	8.11493	6.5	7.81	0.26	0.724	0.844	no	up
ENSG00000002079	MYH16	0.920101	0	0	0	0	0	0.00446516	0	0	0	0	0	0	0	0	1	1	no	no change
ENSG00000002330	BAD	271.43	344.045	286.402	313.638	324.635	365.14	15.9427	17.5443	14.5303	16.9371	16.9264	18.9947	16.01	17.62	0.14	0.209	0.363	no	up
ENSG00000002549	LAP3	3071.3	3186.32	3102.56	3841.19	3628.45	3840.55	55.114	57.4009	56.3848	71.0856	65.438	69.1173	56.3	68.56	0.28	6.3e-07	5.71e-06	no	up
ENSG00000002586	CD99	2144.76	2364.33	2133.73	2506.76	2230.1	2384.78	66.8269	73.7686	68.6259	76.2088	69.7038	74.2099	69.74	73.39	0.07	0.129	0.253	no	up
ENSG00000002587	HS3ST1	0	0	0	0	0	0	0	0	0	0	0	0	0	0	0	1	1	no	no change
ENSG00000002726	AOC1	78.2086	76.2372	95.7245	59.9085	87.7118	86.197	1.15791	1.02719	1.38022	1.03657	1.22492	1.48259	1.19	1.25	0.07	0.653	0.791	no	up
ENSG00000002745	WNT16	0	2.9322	0	2.34935	0	0	0	0.0297697	0	0.0346674	0	0	0.01	0.01	0	1	1	no	no change
ENSG00000002746	HECW1	0	0	0	0	0	0	0	0	0	0	0	0	0	0	0	1	1	no	no change
ENSG00000002822	MAD1L1	2474.15	2564.7	2576.84	3855.29	3656.68	3601.12	69.809	74.0436	80.1436	129.021	141.008	127.068	74.64	132.34	0.83	6.42e-23	2.65e-21	yes	up
ENSG00000002834	LASP1	5619.06	5891.77	5884.74	7290.04	7293.83	7337.52	44.1128	45.7181	46.7329	55.9251	57.4357	56.9638	45.52	56.77	0.32	8.29e-11	1.31e-09	no	up
ENSG00000002919	SNX11	724.12	757.485	796.675	908.024	972.895	926.618	11.4802	12.5723	14.4456	15.6993	15.1996	20.5401	12.83	17.14	0.42	5.76e-05	0.000353	no	up
ENSG00000002933	TMEM176A	0	0	0	0	0	0	0	0	0	0	0	0	0	0	0	1	1	no	no change
ENSG00000003056	M6PR	8803.53	8895.31	8602.08	8928.71	8998.02	9057.86	133.228	128.781	128.775	141.157	148.672	134.218	130.27	141.34	0.12	0.484	0.654	no	up
ENSG00000003096	KLHL13	0	0	0	0	0	0	0	0	0	0	0	0	0	0	0	1	1	no	no change
ENSG00000003137	CYP26B1	0	0	0.771972	0	0	0	0	0	0.00605266	0	0	0	0	0	0	1	1	no	no change
ENSG00000003147	ICA1	284.311	298.107	323.456	210.267	200.628	208.309	6.75389	7.32557	6.60725	4.23444	3.95024	4.29505	6.9	4.16	-0.72	8.61e-07	7.54e-06	yes	down
ENSG00000003249	DBNDD1	33.1236	58.644	55.582	19.9695	24.1964	23.9436	1.11962	1.98005	1.63189	0.438637	0.392767	0.695411	1.58	0.51	-1.46	0.000133	0.000749	yes	down
ENSG00000003393	ALS2	5497.6	4841.06	5417.7	6747.34	6734.65	6756.89	36.8038	31.8742	34.7722	44.2923	44.9806	44.7224	34.48	44.66	0.37	7.44e-10	1.07e-08	no	up
ENSG00000003400	CASP10	678.115	688.089	621.437	549.748	588.778	627.323	5.88932	5.92693	6.56734	5.35678	5.84815	5.74627	6.13	5.65	-0.12	0.0425	0.105	no	down
ENSG00000003402	CFLAR	1050.76	1087.85	1266.81	1238.08	1244.68	1193.59	11.6935	12.0038	12.7891	12.5329	14.1172	13.4007	12.16	13.35	0.13	0.172	0.313	no	up
ENSG00000003436	TFPI	0.920101	0	0	3.52403	0	2.39436	0.00362633	0	0	0.0303405	0	0.0933897	0	0.04	0	1	1	no	no change
ENSG00000003509	NDUFAF7	1181.41	1075.14	1070.73	1052.51	1072.71	1090.63	23.5247	18.3294	19.8625	19.5119	19.5692	20.7701	20.58	19.95	-0.04	0.451	0.624	no	down
ENSG00000003756	RBM5	3756.71	3873.97	3970.74	3392.86	3485.36	3328.65	49.1926	52.1143	60.1506	53.6247	54.0244	46.0299	53.79	51.23	-0.07	0.000475	0.00229	no	down
ENSG00000003987	MTMR7	112.252	67.4406	88.7768	118.642	82.6709	135.281	0.961683	0.58885	0.842692	1.02732	0.793164	1.17427	0.8	1	0.29	0.148	0.28	no	up
ENSG00000003989	SLC7A2	0.920101	2.9322	0.771972	0	0	0	0.00368728	0.0139284	0.00310708	0	0	0	0.01	0	0	1	1	no	no change
ENSG00000004059	ARF5	2036.18	2147.35	2014.06	2746.39	2593.04	2526.05	93.6644	100.514	92.141	125.131	117.875	116.041	95.45	119.71	0.33	2.86e-09	3.73e-08	no	up
ENSG00000004139	SARM1	27.2021	28.3446	36.3659	21.1442	56.2623	36.5759	0.122502	0.403309	0.49193	0.159198	0.356391	0.49817	0.34	0.34	-0.01	0.351	0.526	no	down
ENSG00000004142	POLDIP2	4296.87	4605.51	4394.06	5665.46	5192.14	5289.14	67.7082	72.9065	70.4518	88.982	82.9538	83.6988	70.35	85.23	0.28	7.3e-07	6.48e-06	no	up
ENSG00000004399	PLXND1	3059.34	2897.99	3097.15	3596.86	3631.47	3538.87	65.6987	63.6583	70.739	77.381	86.6742	76.6503	66.68	80.21	0.27	5.18e-06	3.91e-05	no	up
ENSG00000004455	AK2	16539.7	16805.4	15655.6	17016.4	15719.6	16432.5	378.458	392.148	379.601	419.014	376.002	375.758	383.42	390.41	0.03	0.967	1	no	up
ENSG00000004468	CD38	22.0824	4.887	18.5273	229.062	220.792	235.845	0.165545	0.0264822	0.160703	2.42561	2.16827	2.31179	0.12	2.3	3.47	1.9e-74	4.07e-72	yes	up
ENSG00000004478	FKBP4	13637.7	13579	13321.1	15297.8	13846.4	14541	125.916	122.401	121.467	144.685	130.189	132.859	123.27	135.96	0.14	0.0492	0.119	no	up
ENSG00000004487	KDM1A	7336.89	7186.82	7143.06	7400.46	7234.71	7476.39	79.2415	78.2134	79.3278	79.9138	79.026	79.6515	78.93	79.53	0.01	0.592	0.746	no	up
ENSG00000004534	RBM6	4573.89	4417.32	4712.4	4551.48	4551.86	4457.81	49.4227	51.6815	56.6463	51.9938	55.255	50.7507	52.57	52.66	0	0.733	0.851	no	up
ENSG00000004660	CAMKK1	345.958	339.158	321.14	393.516	348.831	428.591	3.11778	3.02207	2.92695	3.57146	3.10876	3.84023	3.02	3.51	0.21	0.0423	0.105	no	up
ENSG00000004700	RECQL	2324.81	2300.8	2271.14	2440.98	2495.25	2601.47	28.504	27.5248	27.0044	29.6905	31.2058	32.667	27.68	31.18	0.17	0.0221	0.062	no	up
ENSG00000004766	VPS50	436.128	376.299	399.11	516.857	554.5	537.534	4.81172	4.94959	5.11498	6.10573	6.97011	6.40902	4.96	6.49	0.38	7.79e-06	5.69e-05	no	up
ENSG00000004776	HSPB6	3.6804	2.9322	10.8076	5.87338	3.02455	0	0.0898951	0.0718199	0.271009	0.142094	0.0749181	0	0.14	0.07	-0.5	0.266	0.432	no	down
ENSG00000004777	ARHGAP33	582.424	487.723	613.718	327.735	518.205	379.506	8.8862	8.30909	11.2511	5.66881	7.22457	7.17176	9.48	6.68	-0.5	0.002	0.00803	no	down
ENSG00000004779	NDUFAB1	2927.76	3394.51	3043.11	4218.26	3957.11	4071.61	187.592	219.344	209.349	263.707	263.463	263.252	205.41	263.48	0.36	1.05e-09	1.47e-08	no	up
ENSG00000004799	PDK4	0	0	0	0	0	0	0	0	0	0	0	0	0	0	0	1	1	no	no change
ENSG00000004809	SLC22A16	4.60051	4.887	2.31592	7.04806	3.02455	5.9859	0.283966	0.112303	0.0389182	0.491316	0.050408	0.140525	0.15	0.23	0.42	0.629	0.774	no	up
ENSG00000004838	ZMYND10	14.7216	23.4576	34.7387	34.0656	24.1964	23.9436	0.300433	0.471095	0.772831	0.873903	0.559913	0.530677	0.51	0.66	0.3	0.658	0.795	no	up
ENSG00000004846	ABCB5	0	0	0	0	0	1.19718	0	0	0	0	0	0.00631954	0	0	0	1	1	no	no change
ENSG00000004848	ARX	3.6804	4.887	4.63183	3.52403	0	4.78872	0.0411876	0.0547607	0.0524582	0.0392647	0	0.0536688	0.05	0.03	-0.19	0.484	0.655	no	down
ENSG00000004864	SLC25A13	1127.12	1156.26	1096.2	1348.53	1185.62	1340.84	14.7892	17.094	15.008	18.4362	17.7405	16.6682	15.63	17.62	0.17	0.00543	0.0191	no	up
ENSG00000004866	ST7	963.346	891.389	976.443	856.339	785.374	797.322	18.3177	15.4845	18.4986	17.0866	13.4749	15.9496	17.43	15.51	-0.17	0.00336	0.0126	no	down
ENSG00000004897	CDC27	3800.94	3558.71	3933.2	3845.89	3497.38	3869.29	33.9897	29.5597	32.05	33.1386	28.0005	31.9275	31.87	31.04	-0.04	0.83	0.916	no	down
ENSG00000004939	SLC4A1	0.920101	0.9774	1.54394	0	0	3.59154	0.0229526	0.0244517	0.0395625	0	0	0.0292815	0.03	0.01	0	1	1	no	no change
ENSG00000004948	CALCR	0	0	0	0	0	0	0	0	0	0	0	0	0	0	0	1	1	no	no change
ENSG00000004961	HCCS	771.965	840.564	771.972	844.592	797.472	884.716	22.5968	24.09	22.617	24.1674	22.8213	25.5372	23.1	24.18	0.07	0.297	0.468	no	up
ENSG00000004975	DVL2	850.173	907.027	880.82	889.23	962.814	803.308	12.3942	12.1145	12.5608	13.3343	13.3714	12.6475	12.36	13.12	0.09	0.944	0.987	no	up
ENSG00000005001	PRSS22	0	0	0	0	0	0	0	0	0	0	0	0	0	0	0	1	1	no	no change
ENSG00000005007	UPF1	7464.78	7560.19	7569.19	8572.78	8625	8521.53	43.7115	44.7666	47.5414	51.1579	50.9286	50.7391	45.33	50.94	0.17	0.000161	0.000884	no	up
ENSG00000005020	SKAP2	1335.07	1309.72	1410.39	1214.61	1247.12	1337.25	22.5084	16.6671	31.1844	21.7282	26.1495	23.8467	23.42	23.89	0.03	0.148	0.28	no	up
ENSG00000005022	SLC25A5	17129.5	17717.3	17218.1	17133.8	16925.4	17705.1	495.97	514.425	514.837	490.682	497.377	515.078	508.38	501	-0.02	0.825	0.913	no	down
ENSG00000005059	CCDC109B	17.4819	25.4124	26.247	50.5111	40.3273	37.1126	0.431847	0.489051	1.58616	0.866954	1.20095	1.253	0.83	1.11	0.37	0.00106	0.00459	no	up
ENSG00000005073	HOXA11	41.4046	48.87	38.5986	7.04806	15.1227	11.9718	0.645689	0.763471	0.612063	0.10924	0.237946	0.187073	0.67	0.18	-1.48	1.27e-09	1.76e-08	yes	down
ENSG00000005075	POLR2J	1494.24	1541.36	1279.16	2059.21	1801.62	1929.85	65.9674	67.9675	59.1711	89.1742	81.185	85.0725	64.39	85.17	0.4	2.24e-08	2.56e-07	no	up
ENSG00000005100	DHX33	1957.06	1787.66	1902.91	2132.04	2001.24	2029.22	11.9475	10.983	12.2498	14.5512	12.5075	13.169	11.72	13.42	0.19	0.0377	0.0961	no	up
ENSG00000005102	MEOX1	0	0	0	0	0	0	0	0	0	0	0	0	0	0	0	1	1	no	no change
ENSG00000005108	THSD7A	8.28091	6.8418	10.0356	28.1922	23.1882	31.1267	0.0569062	0.0400728	0.0328046	0.215704	0.0960369	0.386638	0.04	0.23	1.22	3.49e-06	2.72e-05	yes	up
ENSG00000005156	LIG3	2586.64	2640.93	2623.16	2847.41	2568.19	2711.61	29.021	30.1925	32.857	36.2924	31.5849	26.8461	30.68	31.6	0.04	0.412	0.587	no	up
ENSG00000005175	RPAP3	3275.56	3083.7	3115.68	3262.07	2926.75	3190.49	47.0492	43.1839	49.8688	47.0349	43.5722	47.86	46.69	46.16	-0.02	0.767	0.873	no	down
ENSG00000005187	ACSM3	665.233	599.146	623.753	539.176	517.197	523.168	14.6042	13.975	13.6166	11.4315	11.1135	11.7909	14.07	11.45	-0.3	0.00143	0.006	no	down
ENSG00000005189	AC004381.6	469.252	475.016	493.29	587.338	480.903	508.802	7.59577	7.33196	8.63167	9.04848	6.93284	8.88538	7.85	8.29	0.08	0.175	0.317	no	up
ENSG00000005194	CIAPIN1	2453.91	2462.07	2248.75	2779.28	2606.15	2667.32	54.5359	50.2121	51.4964	68.3155	62.0957	57.7982	52.08	62.76	0.27	0.0041	0.0149	no	up
ENSG00000005206	SPPL2B	1780.5	1702.3	1797.92	1659.36	1884.29	1628.17	27.2244	26.5196	28.9948	29.0984	31.7809	26.1255	27.57	29	0.07	0.623	0.769	no	up
ENSG00000005238	FAM214B	192.301	194.503	189.905	133.913	167.358	148.45	2.21011	2.14774	2.67252	1.76467	1.84192	1.58875	2.34	1.73	-0.41	0.00573	0.02	no	down
ENSG00000005243	COPZ2	0	0	0	0	0	0	0	0	0	0	0	0	0	0	0	1	1	no	no change
ENSG00000005249	PRKAR2B	165.618	140.746	141.271	25.8429	19.1555	13.169	1.39143	1.24315	1.57358	0.2164	0.251336	0.110786	1.4	0.19	-2.36	1.44e-41	1.31e-39	yes	down
ENSG00000005302	MSL3	967.026	922.665	976.545	1052.51	1026.33	924.223	17.6079	15.3929	17.3933	16.9007	17.4057	15.9629	16.8	16.76	0	0.386	0.561	no	down
ENSG00000005339	CREBBP	2991.25	2954.68	3166.63	2585.46	2531.54	2345.28	11.1739	10.418	11.1029	9.02801	9.59111	8.57922	10.9	9.07	-0.26	7.24e-07	6.44e-06	no	down
ENSG00000005379	BZRAP1	4678.71	4105.08	4577.02	3391.29	3802.86	3554.43	48.3241	44.9448	48.928	34.5259	40.0217	38.9557	47.39	37.82	-0.32	9.1e-07	7.93e-06	no	down
ENSG00000005381	MPO	368318	352768	362466	312752	292819	289036	3740.84	3585.12	3750.86	3154.94	3014.67	2946.46	3692.07	3039.27	-0.28	6.81e-08	7.19e-07	no	down
ENSG00000005421	PON1	0	0	0	0	0	0	0	0	0	0	0	0	0	0	0	1	1	no	no change
ENSG00000005436	GCFC2	1108.72	996.948	1012.83	1004.35	877.118	1088.24	15.6054	17.6339	16.5104	17.0541	14.4182	18.0145	16.58	16.5	-0.01	0.39	0.565	no	down
ENSG00000005448	WDR54	371.721	425.169	407.601	323.036	368.995	334.013	13.12	15.591	14.1475	11.6281	12.7654	11.4822	14.29	11.96	-0.25	0.0222	0.0622	no	down
ENSG00000005469	CROT	52.4458	61.5762	59.4418	57.5591	47.3845	56.2675	1.74583	1.0596	1.23945	1.10751	0.838507	1.09261	1.35	1.01	-0.38	0.638	0.78	no	down
ENSG00000005471	ABCB4	0	0	0	0	0	0	0	0	0	0	0	0	0	0	0	1	1	no	no change
ENSG00000005483	KMT2E	2261.61	2212.83	2396.2	2002.82	2081.9	2132.18	13.9041	14.3332	15.0495	12.2203	13.9283	12.9907	14.43	13.04	-0.14	0.0128	0.0393	no	down
ENSG00000005486	RHBDD2	922.861	959.807	968.053	749.443	706.735	634.506	18.0988	18.6164	19.6958	16.3825	14.2368	12.5136	18.8	14.39	-0.38	1.19e-08	1.42e-07	no	down
ENSG00000005513	SOX8	0	0	0	0	0	0	0	0	0	0	0	0	0	0	0	1	1	no	no change
ENSG00000005700	IBTK	2841.27	2800.25	2730.47	2966.06	2786.61	3028.87	15.1405	15.1874	14.9203	16.5602	15.0347	16.7507	15.08	16.12	0.1	0.231	0.391	no	up
ENSG00000005801	ZNF195	1857.68	1779.85	1878.98	1442.5	1483.04	1412.67	34.5665	31.3227	34.8602	29.1593	28.6157	25.182	33.58	27.66	-0.28	1.61e-09	2.19e-08	no	down
ENSG00000005810	MYCBP2	8060.09	7906.19	8656.12	8973.35	8563.5	8215.05	53.3745	55.0744	59.9443	57.2859	61.4421	52.3036	56.12	57.01	0.02	0.283	0.451	no	up
ENSG00000005812	FBXL3	2505.44	2265.61	2635.51	2038.06	2458.96	2429.08	27.5771	24.1645	28.9821	22.7833	28.7477	25.6645	26.9	25.71	-0.06	0.209	0.363	no	down
ENSG00000005844	ITGAL	7207.15	6884.8	7322.93	4314.58	4540.85	4119.5	58.1552	52.5627	60.8567	36.2124	39.2866	32.3228	57.18	35.94	-0.67	1.27e-38	1.02e-36	yes	down
ENSG00000005882	PDK2	391.963	367.502	355.107	398.215	350.847	335.211	15.801	15.0453	13.5863	17.0205	16.2048	15.9007	14.82	16.38	0.14	0.681	0.812	no	up
ENSG00000005884	ITGA3	0	0.9774	0.771972	0	1.00818	1.19718	0	0.0128211	0.0102538	0	0.00871153	0.0103055	0.01	0.01	0	1	1	no	no change
ENSG00000005889	ZFX	1470.32	1358.59	1459.8	1505.93	1490.09	1321.69	10.4717	8.74537	8.8389	11.0004	15.1648	8.57853	9.35	11.57	0.3	0.926	0.976	no	up
ENSG00000005893	LAMP2	5374.31	4954.44	5501.84	5427	5176.01	5592.03	54.3927	48.512	56.5679	53.5225	50.571	54.5655	53.15	52.89	-0.01	0.609	0.76	no	down
ENSG00000005961	ITGA2B	51.5257	57.6666	52.4941	435.805	485.944	415.422	0.490905	0.552317	0.631382	4.52422	7.04833	4.52931	0.56	5.36	3.05	4.53e-103	1.51e-100	yes	up
ENSG00000005981	ASB4	0	0	0	0	0	0	0	0	0	0	0	0	0	0	0	1	1	no	no change
ENSG00000006007	GDE1	2658.17	2750.4	2741.27	2398.69	2364.19	2401.54	34.0912	39.84	34.155	32.9909	30.6224	35.0063	36.04	32.88	-0.13	0.000406	0.00199	no	down
ENSG00000006015	C19orf60	1163.93	1380.09	1241.33	1159.41	1287.45	1169.65	53.5144	66.4372	61.8458	53.2443	61.7791	56.2213	60.59	57.06	-0.09	0.373	0.547	no	down
ENSG00000006016	CRLF1	178.5	130.972	144.359	159.756	148.203	183.169	6.83256	5.0625	6.08975	6.03401	5.9639	7.22115	5.99	6.41	0.09	0.463	0.635	no	up
ENSG00000006025	OSBPL7	718.599	721.321	778.92	716.552	838.807	688.379	7.34636	6.79339	7.89593	7.5605	8.82796	7.48523	7.34	7.95	0.11	0.89	0.953	no	up
ENSG00000006042	TMEM98	0	0	0	0	0	0	0	0	0	0	0	0	0	0	0	1	1	no	no change
ENSG00000006047	YBX2	0	0.9774	0	0	0	2.39436	0	0.0215603	0	0	0	0.052835	0.01	0.02	0	1	1	no	no change
ENSG00000006059	KRT33A	0	0	0	0	0	0	0	0	0	0	0	0	0	0	0	1	1	no	no change
ENSG00000006062	MAP3K14	383.682	347.954	410.689	243.158	277.25	299.295	2.67486	2.59992	2.88445	1.69056	2.04671	2.27698	2.72	2	-0.42	3.32e-05	0.000215	no	down
ENSG00000006071	ABCC8	0	0	0	0	0	0	0	0	0	0	0	0	0	0	0	1	1	no	no change
ENSG00000006116	CACNG3	0	0	0	0	0	0	0	0	0	0	0	0	0	0	0	1	1	no	no change
ENSG00000006118	TMEM132A	3.6804	4.887	1.54394	5.87338	3.02455	2.39436	0.192913	0.0552292	0.133307	0.0666152	0.0977428	0.0316699	0.13	0.07	-0.46	1	1	no	down
ENSG00000006125	AP2B1	7500.66	7663.79	7494.3	8178.09	7601.69	7934.91	48.9734	47.4665	47.8746	51.5058	47.9299	50.1387	48.11	49.87	0.05	0.224	0.382	no	up
ENSG00000006128	TAC1	0	0	0	0	0	0	0	0	0	0	0	0	0	0	0	1	1	no	no change
ENSG00000006194	ZNF263	2218.36	2335.01	2155.35	2214.26	2342.52	2205.21	39.3161	44.3977	44.3695	42.5667	48.0712	46.8338	42.69	45.81	0.1	0.881	0.948	no	up
ENSG00000006210	CX3CL1	0	0	0	0	0	0	0	0	0	0	0	0	0	0	0	1	1	no	no change
ENSG00000006282	SPATA20	355.159	339.158	349.703	122.166	162.317	160.422	6.5643	6.28802	7.00876	1.54456	3.27947	4.05835	6.62	2.95	-1.14	2.23e-22	8.89e-21	yes	down
ENSG00000006283	CACNA1G	0	0	0	1.17468	0	0	0	0	0	0.034145	0	0	0	0.01	0	1	1	no	no change
ENSG00000006327	TNFRSF12A	257.628	318.632	301.069	305.416	340.765	359.154	9.12044	11.3873	11.6028	10.7049	12.2353	12.6645	10.7	11.86	0.15	0.107	0.22	no	up
ENSG00000006377	DLX6	0	0	0	0	0	0	0	0	0	0	0	0	0	0	0	1	1	no	no change
ENSG00000006432	MAP3K9	23.9226	22.4802	18.5273	45.8124	42.3436	27.5351	0.190017	0.153112	0.0779078	0.176581	0.151461	0.14777	0.14	0.16	0.1	0.00438	0.0158	no	up
ENSG00000006451	RALA	1899.09	1862.92	1809.5	1897.1	1886.31	2193.23	26.1022	24.8375	23.2875	25.3505	22.7899	29.5471	24.75	25.9	0.07	0.147	0.279	no	up
ENSG00000006453	BAIAP2L1	8.28091	0	6.17578	4.6987	5.04091	8.38026	0.127094	0	0.353592	0.164937	0.164358	0.243254	0.16	0.19	0.16	0.691	0.82	no	up
ENSG00000006459	KDM7A	73.6081	85.0338	79.5131	21.1442	21.1718	16.7605	0.249584	0.436821	0.273134	0.0686194	0.0689264	0.059315	0.32	0.07	-1.34	3.6e-18	1.11e-16	yes	down
ENSG00000006468	ETV1	283.391	266.83	286.402	135.088	167.358	155.633	2.84874	2.31803	2.66216	2.28328	1.31105	1.77589	2.61	1.79	-0.52	1.77e-12	3.42e-11	no	down
ENSG00000006530	AGK	778.406	820.038	795.131	1027.84	957.773	980.491	10.6453	11.5393	10.9404	14.4274	12.5822	12.1209	11.04	13.05	0.24	1.15e-05	8.1e-05	no	up
ENSG00000006534	ALDH3B1	978.988	1053.64	1042.16	853.989	869.053	866.759	13.596	14.5931	14.6416	11.6694	12.5121	11.8821	14.28	12.02	-0.25	0.000266	0.00137	no	down
ENSG00000006555	TTC22	5.52061	3.9096	2.31592	25.8429	19.1555	15.5633	0.0523922	0.0371449	0.0242258	0.302395	0.182779	0.147884	0.04	0.21	1.17	1.75e-06	1.47e-05	yes	up
ENSG00000006576	PHTF2	804.168	792.671	886.224	670.74	738.997	760.21	7.07805	6.98994	6.43729	5.70119	6.1001	5.88973	6.84	5.9	-0.21	0.0172	0.0502	no	down
ENSG00000006606	CCL26	0	0	0	0	0	0	0	0	0	0	0	0	0	0	0	1	1	no	no change
ENSG00000006607	FARP2	1453.76	1399.64	1511.52	1510.63	1502.19	1637.74	11.2453	10.8008	12.6689	11.9876	12.6291	14.3781	11.57	12.99	0.17	0.172	0.314	no	up
ENSG00000006611	USH1C	0	0	0	0	0	0	0	0	0	0	0	0	0	0	0	1	1	no	no change
ENSG00000006625	GGCT	4126.65	4255.6	3998.82	3993.9	3638.53	3899.22	144.703	150.145	146.554	139.506	131.198	138.132	147.14	136.3	-0.11	0.06	0.139	no	down
ENSG00000006634	DBF4	2395.02	2438.61	2253.39	2439.8	2192.8	2254.29	41.4395	39.6158	36.6678	40.2661	35.2757	39.6396	39.25	38.41	-0.03	0.466	0.638	no	down
ENSG00000006638	TBXA2R	0	0	0	0	0	0	0	0	0	0	0	0	0	0	0	1	1	no	no change
ENSG00000006652	IFRD1	3949.99	3794.27	4208.79	2190.77	2420.64	2316.54	60.0949	56.6343	64.8297	33.5559	38.7395	36.7216	60.5	36.32	-0.73	2.94e-37	2.28e-35	yes	down
ENSG00000006659	LGALS14	5.52061	1.9548	0.771972	0	2.01636	1.19718	0.322637	0.274622	0.125711	0	0.118498	0.0685829	0.24	0.06	0	1	1	no	no change
ENSG00000006695	COX10	761.844	780.942	834.502	690.709	715.809	742.252	11.3816	13.977	14.1783	11.1746	12.5199	11.9662	13.17	11.88	-0.15	0.0537	0.128	no	down
ENSG00000006704	GTF2IRD1	0	0	0	0	0	0	0	0	0	0	0	0	0	0	0	1	1	no	no change
ENSG00000006712	PAF1	1576.13	1632.26	1582.54	2141.43	1874.21	1858.02	25.6779	26.7158	27.4359	34.7657	35.1384	31.3681	26.61	33.76	0.34	1.05e-05	7.42e-05	no	up
ENSG00000006715	VPS41	1536.57	1445.57	1503.03	1635.15	1576.8	1558.73	17.1193	18.4402	21.6183	18.0177	20.0447	17.5426	19.05	18.53	-0.04	0.145	0.276	no	down
ENSG00000006740	ARHGAP44	67.1674	65.4858	66.3896	2.34935	4.03273	0	0.724407	0.581129	0.641366	0.0170557	0.0294874	0	0.65	0.02	-2.7	2.62e-37	2.05e-35	yes	down
ENSG00000006744	ELAC2	3163.31	3216.62	3182.84	3840.02	3718.17	3701.68	36.7313	35.3008	39.5389	45.6601	42.7203	40.9708	37.18	43.13	0.21	7.81e-06	5.69e-05	no	up
ENSG00000006747	SCIN	0	0.9774	0.771972	2.34935	1.00818	0	0	0.0119387	0.00239936	0.0296342	0.0128721	0	0	0.01	0	1	1	no	no change
ENSG00000006756	ARSD	0	0	0	0	0	0	0	0	0	0	0	0	0	0	0	1	1	no	no change
ENSG00000006757	PNPLA4	218.064	262.921	214.608	290.145	244.988	310.07	7.23396	8.38114	6.65744	8.36855	8.10421	10.0408	7.43	8.84	0.25	0.0374	0.0954	no	up
ENSG00000006788	MYH13	0	0	1.54394	0	0	0	0	0	0.00803437	0	0	0	0	0	0	1	1	no	no change
ENSG00000006831	ADIPOR2	5186.61	5424.57	5633.08	5331.85	5262.71	5368.16	41.3128	43.6481	44.4084	41.8245	41.7765	43.2845	43.12	42.29	-0.03	0.6	0.753	no	down
ENSG00000006837	CDKL3	6.44071	14.661	1.43627	3.52403	6.51238	9.57744	0.14181	0.999646	0.0420399	0.170244	0.303756	0.315671	0.4	0.26	-0.45	1	1	no	down
ENSG00000007001	UPP2	0	0	0.771972	0	0	0	0	0	0.0105406	0	0	0	0	0	0	1	1	no	no change
ENSG00000007038	PRSS21	0	0	0	0	0	0	0	0	0	0	0	0	0	0	0	1	1	no	no change
ENSG00000007047	MARK4	718.599	660.722	775.832	507.46	559.541	584.224	6.99887	6.66802	7.2221	5.11401	4.99699	6.05718	6.96	5.39	-0.36	2.35e-05	0.000156	no	down
ENSG00000007062	PROM1	0	0	1.54394	0	2.01636	4.78872	0	0	0.173154	0	0.0163525	0.0788254	0.06	0.03	0	1	1	no	no change
ENSG00000007080	CCDC124	2500.83	2827.62	2490.38	3964.53	3414.71	3537.67	107.997	122.193	113.274	168.412	150.602	152.73	114.49	157.31	0.46	6.96e-12	1.26e-10	no	up
ENSG00000007129	CEACAM21	11.0412	12.7062	10.8076	16.4455	18.1473	13.169	0.528932	0.332155	0.375392	0.558926	0.897855	0.591004	0.41	0.68	0.61	0.297	0.468	no	up
ENSG00000007168	PAFAH1B1	1829.88	1946.69	1851.19	2038.06	1885.3	2011.26	23.0598	22.9637	25.5618	23.6357	20.1589	16.9209	23.86	20.25	-0.23	0.213	0.367	no	down
ENSG00000007171	NOS2	0.920101	0	0	0	0	0	0.00687953	0	0	0	0	0	0	0	0	1	1	no	no change
ENSG00000007174	DNAH9	0	0	0	0	0	0	0	0	0	0	0	0	0	0	0	1	1	no	no change
ENSG00000007202	KIAA0100	11513.2	10880.4	10891.8	12788.4	12291.8	11929.9	65.2877	57.4277	68.0133	72.2136	69.9774	66.627	63.56	69.62	0.13	0.00385	0.0142	no	up
ENSG00000007216	SLC13A2	0	0	0	0	0	0	0	0	0	0	0	0	0	0	0	1	1	no	no change
ENSG00000007237	GAS7	310.074	360.661	398.338	634.325	745.046	690.773	2.43264	3.22349	3.54555	5.66815	6.39335	5.71621	3.07	5.92	0.93	8.23e-19	2.67e-17	yes	up
ENSG00000007255	TRAPPC6A	299.953	342.09	306.473	253.73	237.931	244.225	18.9225	20.0797	21.231	15.0746	15.6702	15.4701	20.07	15.4	-0.38	0.00066	0.00304	no	down
ENSG00000007264	MATK	6352.38	6746.99	6110.93	5510.4	5716.39	5461.54	113.678	116.489	108.461	103	103.417	97.6469	112.89	101.36	-0.16	0.000156	0.000858	no	down
ENSG00000007306	CEACAM7	0	0	0	0	0	0	0	0	0	0	0	0	0	0	0	1	1	no	no change
ENSG00000007312	CD79B	4.60051	4.887	1.54394	0	1.00818	0	0.149698	0.142533	0.0520361	0	0.0334238	0	0.11	0.01	0	1	1	no	no change
ENSG00000007314	SCN4A	1.8402	5.8644	4.63183	0	3.02455	2.39436	0.00714213	0.0227708	0.0180513	0	0.0117648	0.00929759	0.02	0.01	0	1	1	no	no change
ENSG00000007341	ST7L	263.149	295.175	249.347	243.158	239.947	216.69	7.31007	8.35299	8.89924	8.23788	8.08749	6.86617	8.18	7.73	-0.08	0.0744	0.165	no	down
ENSG00000007350	TKTL1	0	0	0.771972	3.52403	2.01636	2.39436	0	0	0.00993125	0.121116	0.175955	0.389808	0	0.23	0	1	1	no	no change
ENSG00000007372	PAX6	47.8453	50.8248	33.1948	56.3844	64.5236	80.2111	0.212275	0.225609	0.147972	0.249725	0.286999	0.356079	0.2	0.3	0.43	0.00959	0.0309	no	up
ENSG00000007376	RPUSD1	2621.37	2913.63	2680.29	3001.3	3014.46	2809.78	49.6531	56.9375	57.3773	60.0585	61.3403	55.3976	54.64	58.93	0.11	0.0906	0.193	no	up
ENSG00000007384	RHBDF1	4.60051	3.9096	3.85986	4.6987	3.02455	8.38026	0.0492998	0.0904321	0.181735	0.157587	0.0456659	0.367629	0.11	0.19	0.49	0.75	0.862	no	up
ENSG00000007392	LUC7L	2135.55	2092.61	2239.49	2264.78	2202.88	2178.87	47.9831	50.1676	52.3126	52.9171	52.9806	50.9088	50.15	52.27	0.06	0.523	0.689	no	up
ENSG00000007402	CACNA2D2	3.6804	0.9774	3.85986	1.17468	0	2.39436	0.0475464	0.0126455	0.0505581	0.0150987	0	0.0309842	0.04	0.02	0	1	1	no	no change
ENSG00000007516	BAIAP3	4.60051	4.887	7.71972	5.87338	2.01636	4.78872	0.115666	0.0479635	0.151111	0.190458	0.117699	0.0605981	0.1	0.12	0.12	0.539	0.703	no	up
ENSG00000007520	TSR3	1090.32	1211.98	1016.69	1554.1	1603.01	1412.67	34.3329	38.9106	33.893	50.281	53.0361	46.6002	35.72	49.97	0.48	1.72e-09	2.33e-08	no	up
ENSG00000007541	PIGQ	1084.48	1039.95	1053.87	995.077	1139.4	945.202	14.4026	13.1016	15.2985	12.3857	16.4905	12.826	14.26	13.89	-0.04	0.534	0.698	no	down
ENSG00000007545	CRAMP1	2029.26	1894.27	2050.16	1922.67	2068.48	1878.58	11.0637	10.1164	10.6815	10.8977	11.348	10.4623	10.62	10.9	0.04	0.649	0.788	no	up
ENSG00000007866	TEAD3	564.022	534.638	572.031	436.979	436.543	413.027	7.29836	6.84951	8.49856	5.3449	5.67285	5.83153	7.55	5.62	-0.42	7.82e-06	5.69e-05	no	down
ENSG00000007908	SELE	0	0	0	0	0	0	0	0	0	0	0	0	0	0	0	1	1	no	no change
ENSG00000007923	DNAJC11	4238.91	4262.44	4324.59	5182.67	5064.1	4971.89	48.8253	44.709	49.4536	56.9564	58.3754	54.1093	47.66	56.48	0.24	1.58e-06	1.32e-05	no	up
ENSG00000007933	FMO3	0	0	0	0	0	1.19718	0	0	0	0	0	0.0620294	0	0.02	0	1	1	no	no change
ENSG00000007944	MYLIP	1239.38	1085.89	1202.73	1271	1336.85	1292.95	18.0455	15.4797	18.2161	19.3478	20.2357	19.3693	17.24	19.65	0.19	0.0388	0.0982	no	up
ENSG00000007952	NOX1	0	0	0	0	0	0	0	0	0	0	0	0	0	0	0	1	1	no	no change
ENSG00000007968	E2F2	1018.55	994.993	1029.81	731.823	841.832	719.505	6.04836	5.91248	6.15401	4.4773	5.16077	4.40253	6.04	4.68	-0.36	1.22e-07	1.24e-06	no	down
ENSG00000008018	PSMB1	6033.1	6565.19	5684.8	7785.75	7081.47	7893.01	261.735	287.027	258.59	333.49	316.091	345.737	269.15	331.8	0.3	9.89e-07	8.59e-06	no	up
ENSG00000008056	SYN1	0	0	0	0	0	1.19718	0	0	0	0	0	0.0120724	0	0	0	1	1	no	no change
ENSG00000008083	JARID2	1698.51	1684.06	1855.05	1688.01	1715.93	1672.46	9.06857	8.97953	10.0528	8.97629	9.177	8.93091	9.36	9.03	-0.05	0.43	0.605	no	down
ENSG00000008086	CDKL5	6.44071	10.7514	13.1235	37.5896	28.2291	31.1267	0.0153684	0.0646427	0.0703093	0.220266	0.103593	0.222243	0.05	0.18	0.91	1.49e-06	1.26e-05	yes	up
ENSG00000008118	CAMK1G	0	0	0	0	0	0	0	0	0	0	0	0	0	0	0	1	1	no	no change
ENSG00000008128	CDK11A	1583.47	1584.26	1693.9	1897.54	2003.5	1895.33	29.0916	28.34	32.3456	32.7406	40.4155	33.9905	29.92	35.69	0.25	2.62e-05	0.000173	no	up
ENSG00000008130	NADK	3422.78	3285.04	3375.06	3398.34	3602.23	3507.74	56.5234	49.4712	55.3655	52.2358	58.3364	53.5452	53.78	54.69	0.02	0.292	0.462	no	up
ENSG00000008196	TFAP2B	0	0	0	0	0	0	0	0	0	0	0	0	0	0	0	1	1	no	no change
ENSG00000008197	TFAP2D	0	0	0	0	0	0	0	0	0	0	0	0	0	0	0	1	1	no	no change
ENSG00000008226	DLEC1	2.7603	11.7288	3.85986	7.04806	4.03273	5.9859	0.0207394	0.065709	0.0339467	0.0393738	0.0192119	0.0284447	0.04	0.03	-0.12	0.898	0.959	no	down
ENSG00000008256	CYTH3	499.615	536.593	520.309	438.154	469.813	508.802	3.74989	3.70527	4.56862	3.75521	3.53828	4.52815	4.01	3.94	-0.02	0.13	0.254	no	down
ENSG00000008277	ADAM22	518.937	517.045	590.559	270.175	303.463	313.661	2.722	1.97765	3.1353	1.47415	2.03685	2.02763	2.61	1.84	-0.48	4.02e-17	1.15e-15	no	down
ENSG00000008282	SYPL1	2533.96	2328.17	2329.81	2296.49	2345.03	2493.73	39.9926	36.7243	37.7337	36.031	37.1034	39.3869	38.15	37.5	-0.02	0.818	0.908	no	down
ENSG00000008283	CYB561	0	0	0	0	0	0	0	0	0	0	0	0	0	0	0	1	1	no	no change
ENSG00000008294	SPAG9	2711.54	2404.4	2749.76	2464.47	2519.45	2453.02	16.5838	15.7573	19.2774	17.1233	18.8211	15.9433	17.2	17.29	0.01	0.178	0.322	no	up
ENSG00000008300	CELSR3	463.731	500.429	481.711	421.709	385.125	365.14	1.91181	3.09118	2.39053	1.91686	1.92522	1.63373	2.46	1.83	-0.41	0.00106	0.00462	no	down
ENSG00000008311	AASS	0	0	0	0	0	0	0	0	0	0	0	0	0	0	0	1	1	no	no change
ENSG00000008323	PLEKHG6	3.6804	0	0.771972	2.34935	1.00818	1.19718	0.0883131	0	0.0199382	0.0584808	0.0257123	0.0301938	0.04	0.04	0	1	1	no	no change
ENSG00000008324	SS18L2	825.331	960.784	765.796	814.05	789.406	891.899	43.62	51.0722	42.947	41.9463	43.3671	47.6174	45.89	44.3	-0.05	0.707	0.832	no	down
ENSG00000008382	MPND	57.0463	81.1242	64.0737	42.2883	44.36	32.3239	1.50885	2.50683	3.23093	1.1844	1.39192	0.706495	2.41	1.09	-1.07	0.000726	0.0033	yes	down
ENSG00000008394	MGST1	6221.72	6271	6624.29	6806.07	5903.91	6436.04	317.773	317.625	363.023	355.807	331.169	323.055	332.69	336.77	0.02	0.99	1	no	up
ENSG00000008405	CRY1	791.287	713.502	774.288	911.549	926.519	858.378	8.67873	7.51806	8.99133	9.3313	9.46631	9.40286	8.39	9.4	0.16	0.00142	0.00595	no	up
ENSG00000008438	PGLYRP1	0	0	3.08789	0	0	3.59154	0	0	0.210339	0	0	0.230046	0.07	0.08	0	1	1	no	no change
ENSG00000008441	NFIX	455.45	475.994	418.409	196.171	169.375	161.619	4.07611	4.41846	3.90547	1.82083	1.51415	1.32169	4.13	1.55	-1.36	5.84e-33	3.75e-31	yes	down
ENSG00000008513	ST3GAL1	1877.01	1768.12	1953.86	1524.73	1820.78	1661.69	10.119	11.2577	11.0318	9.14503	9.94758	11.5204	10.8	10.2	-0.08	0.023	0.064	no	down
ENSG00000008516	MMP25	229.105	289.31	297.209	540.351	558.533	504.013	3.48581	4.82384	4.93591	9.51474	10.13	8.26196	4.41	9.3	1.06	6.63e-18	2.01e-16	yes	up
ENSG00000008517	IL32	6190.44	7122.31	6425.9	9748.64	6177.13	7644	276.45	318.514	300.989	432.474	280.657	343.009	298.64	352.52	0.24	0.0321	0.0844	no	up
ENSG00000008710	PKD1	3575.41	3156.75	3558.79	2645.37	3159.43	2678.09	39.8006	36.4127	42.4735	25.0689	39.8967	28.5103	39.55	31.12	-0.35	0.000168	0.000913	no	down
ENSG00000008735	MAPK8IP2	21.1623	25.4124	28.563	22.3188	21.1718	20.3521	0.191697	0.213061	0.27064	0.191429	0.170745	0.179873	0.22	0.18	-0.21	0.437	0.612	no	down
ENSG00000008838	MED24	4146.9	4314.24	4128.51	5280.17	5229.44	4944.36	54.0929	56.7858	55.7302	65.7164	66.6162	67.0795	55.54	66.47	0.26	2.88e-08	3.24e-07	no	up
ENSG00000008853	RHOBTB2	728.72	754.553	697.863	523.905	515.181	452.534	4.54266	4.6892	5.04717	3.54315	3.26477	2.74803	4.76	3.19	-0.56	7.19e-11	1.15e-09	no	down
ENSG00000008869	HEATR5B	1539.33	1454.37	1553.21	1334.43	1485.05	1496.48	7.03939	6.79506	7.31761	6.2781	6.9107	7.10028	7.05	6.76	-0.06	0.244	0.406	no	down
ENSG00000008952	SEC62	5525.21	5029.7	5316.57	5502.18	5263.72	5614.78	62.9826	55.19	60.3495	65.1329	58.0485	65.1279	59.51	62.79	0.08	0.442	0.617	no	up
ENSG00000008988	RPS20	33246	35071.1	29298.7	32885.1	30266.6	30429.9	2681.47	2861.12	2606.06	2576.93	2569.45	2485.69	2716.62	2544.14	-0.09	0.336	0.51	no	down
ENSG00000009307	CSDE1	22295	22278.9	22156.4	23063.6	21771.7	23509	201.85	205.604	201.031	205.496	202.769	218.017	202.83	208.75	0.04	0.541	0.704	no	up
ENSG00000009335	UBE3C	3877.31	3899.83	3883.79	4301.66	4171.86	4307.46	24.3836	26.183	24.6716	28.1242	31.2983	27.2708	25.08	28.89	0.2	0.011	0.0345	no	up
ENSG00000009413	REV3L	1556.81	1517.9	1584.86	1414.31	1376.17	1330.07	4.7928	6.19239	5.03779	4.29812	4.38627	4.61672	5.34	4.43	-0.26	0.00242	0.00949	no	down
ENSG00000009694	TENM1	7.36081	3.9096	2.31592	1.17468	1.00818	1.19718	0.0170811	0.00907503	0.00538783	0.0027234	0.00234262	0.00277892	0.01	0	0	1	1	no	no change
ENSG00000009709	PAX7	0	0	0	0	0	0	0	0	0	0	0	0	0	0	0	1	1	no	no change
ENSG00000009724	MASP2	33.1236	31.2768	30.1069	16.4455	29.2373	27.5351	0.45628	0.422528	0.411697	0.219773	0.395813	0.372644	0.43	0.33	-0.31	0.23	0.389	no	down
ENSG00000009765	IYD	0	0.9774	0	0	0	0	0	0.0311927	0	0	0	0	0.01	0	0	1	1	no	no change
ENSG00000009780	FAM76A	284.311	232.621	254.751	274.874	276.242	305.281	4.24315	3.85693	3.51178	3.55259	3.8471	3.97308	3.87	3.79	-0.03	0.215	0.37	no	down
ENSG00000009790	TRAF3IP3	634.87	662.677	698.635	778.81	759.161	769.787	12.6632	12.3884	13.1716	14.9774	15.7282	15.5408	12.74	15.41	0.27	0.00675	0.023	no	up
ENSG00000009830	POMT2	648.671	554.186	668.528	633.15	625.073	627.323	9.06043	7.59837	8.41783	7.28779	7.84566	8.37966	8.36	7.84	-0.09	0.944	0.987	no	down
ENSG00000009844	VTA1	2750.18	2802.21	2623.16	3110.54	2834	3065.98	46.5992	49.0333	47.8516	54.9641	50.1937	53.5786	47.83	52.93	0.15	0.0167	0.0491	no	up
ENSG00000009950	MLXIPL	0	0	0	0	0	0	0	0	0	0	0	0	0	0	0	1	1	no	no change
ENSG00000009954	BAZ1B	8674.71	8639.24	8822.1	8115.84	8349.76	7952.87	45.7553	45.8634	47.1966	43.3569	44.8177	41.6278	46.27	43.27	-0.1	0.0434	0.107	no	down
ENSG00000010017	RANBP9	2674.73	2634.09	2794.54	2338.78	2421.64	2245.91	28.5257	29.004	29.818	25.5498	26.627	24.1631	29.11	25.45	-0.19	0.00018	0.000974	no	down
ENSG00000010030	ETV7	0.920101	6.8418	3.08789	3.52403	5.04091	4.78872	0.021201	0.162729	0.079056	0.0934273	0.138738	0.124102	0.09	0.12	0.22	0.739	0.855	no	up
ENSG00000010072	SPRTN	713.998	602.078	708.67	749.443	674.474	741.055	6.99393	6.81559	7.95827	9.35657	7.5923	7.70898	7.25	8.23	0.18	0.3	0.471	no	up
ENSG00000010165	METTL13	2136.47	2287.12	2159.98	2578.41	2473.07	2470.98	26.6705	30.8333	26.557	32.057	33.259	29.502	28.03	31.61	0.17	0.000702	0.00321	no	up
ENSG00000010219	DYRK4	675.354	710.57	619.894	717.727	622.048	659.646	33.5693	35.6205	29.888	36.4308	27.7516	30.6051	33.04	31.62	-0.06	0.942	0.986	no	down
ENSG00000010244	ZNF207	8679.31	8507.29	8827.5	9671.11	9416.42	9697.16	117.169	117.456	121.686	139.225	129.709	134.788	118.76	134.6	0.18	0.00431	0.0156	no	up
ENSG00000010256	UQCRC1	7482.26	8023.48	7644.07	9111.96	8566.52	8641.25	207.389	207.018	220.794	250.695	258.248	230.164	211.7	246.37	0.22	0.000628	0.00291	no	up
ENSG00000010270	STARD3NL	1623.06	1751.5	1638.12	1699.76	1652.41	1859.22	35.4448	39.119	36.3202	37.5636	37.0663	42.3884	36.96	39	0.08	0.416	0.591	no	up
ENSG00000010278	CD9	2.7603	10.7514	5.4038	15.2708	11.09	14.3662	0.115625	0.416606	0.180056	0.485303	0.363566	0.413627	0.24	0.42	0.63	0.0367	0.094	yes	up
ENSG00000010282	HHATL	0	0	0	0	0	0	0	0	0	0	0	0	0	0	0	1	1	no	no change
ENSG00000010292	NCAPD2	11874.8	12048.4	12106.1	13451.2	12919.9	12769.1	84.9659	86.031	96.9954	95.9603	93.5134	97.7926	89.3	95.76	0.1	0.0196	0.0561	no	up
ENSG00000010295	IFFO1	583.344	584.485	663.124	454.6	553.492	519.576	7.5615	7.51484	8.60892	5.67783	7.27144	6.86659	7.89	6.6	-0.25	0.00794	0.0264	no	down
ENSG00000010310	GIPR	36.804	41.0508	54.81	30.5416	22.18	26.338	0.746915	0.767256	0.957417	0.52103	0.507073	0.346465	0.82	0.46	-0.73	0.00581	0.0202	yes	down
ENSG00000010318	PHF7	283.391	305.926	280.998	367.674	347.823	389.084	8.54253	8.64214	8.70076	11.3782	10.1774	12.2869	8.63	11.28	0.38	0.000775	0.0035	no	up
ENSG00000010319	SEMA3G	336.757	358.706	348.159	312.464	325.643	292.112	2.99359	2.86667	3.14254	2.3607	2.62972	2.17488	3	2.39	-0.32	0.0888	0.191	no	down
ENSG00000010322	NISCH	2870.72	2816.87	2995.25	2421.01	2805.77	2323.73	22.6211	22.4147	24.0596	19.7741	22.3231	19.3664	23.03	20.48	-0.17	0.00338	0.0126	no	down
ENSG00000010327	STAB1	0.920101	0	0.771972	2.34935	1.00818	0	0.00351379	0	0.0029601	0.0808248	0.0156696	0	0	0.03	0	1	1	no	no change
ENSG00000010361	FUZ	48.7654	54.7344	43.2304	178.551	196.595	181.971	1.15985	1.67902	1.24382	5.08715	5.46495	4.76977	1.36	5.11	1.83	1.03e-32	6.51e-31	yes	up
ENSG00000010379	SLC6A13	0	2.9322	0	3.52403	0	0	0	0.102393	0	0.0606189	0	0	0.03	0.02	0	1	1	no	no change
ENSG00000010404	IDS	1115.52	1129.28	1302.16	1287.7	1361.11	1340.78	7.86387	7.46484	8.238	9.53907	8.75598	9.46289	7.85	9.25	0.23	0.0254	0.0694	no	up
ENSG00000010438	PRSS3	0	0	0	0	0	0	0	0	0	0	0	0	0	0	0	1	1	no	no change
ENSG00000010539	ZNF200	974.387	1084.91	1002.02	892.754	915.429	1017.6	11.9924	13.5136	11.7312	10.902	10.8356	13.0653	12.41	11.6	-0.1	0.129	0.253	no	down
ENSG00000010610	CD4	6387.34	6895.56	6573.34	5329.5	5548.02	5347.8	80.5344	87.4358	84.3341	68.9719	71.9265	70.8276	84.1	70.57	-0.25	3.22e-08	3.59e-07	no	down
ENSG00000010626	LRRC23	68.0058	71.4293	55.2192	57.5591	63.6572	59.4549	2.31899	2.23174	1.63612	1.61652	2.003	1.74499	2.06	1.79	-0.2	0.633	0.777	no	down
ENSG00000010671	BTK	7439.94	7843.63	7373.1	6974.05	6813.29	6901.74	100.223	103.83	103.084	90.7002	92.2999	90.75	102.38	91.25	-0.17	0.00871	0.0286	no	down
ENSG00000010704	HFE	0	0	0	0	0	0	0	0	0	0	0	0	0	0	0	1	1	no	no change
ENSG00000010803	SCMH1	2181.56	2183.51	2173.1	1929.99	1903.45	1910.7	28.0164	27.6207	27.9087	24.1459	24.6376	26.4225	27.85	25.06	-0.15	0.000368	0.00183	no	down
ENSG00000010810	FYN	92.0101	89.9208	81.0571	9.39741	11.09	5.9859	1.85701	3.59845	2.53141	0.50109	0.426684	0.388344	2.66	0.44	-2.36	2.66e-34	1.81e-32	yes	down
ENSG00000010818	HIVEP2	999.23	921.688	971.141	1021.97	1067.66	1058.31	6.92146	2.87547	3.04268	3.17391	5.42633	5.43365	4.29	4.67	0.12	0.0774	0.17	no	up
ENSG00000010932	FMO1	0.920101	1.9548	0	1.17468	2.01636	2.39436	0.00938593	0.124202	0	0.226823	0.0206891	0.249464	0.04	0.17	0	1	1	no	no change
ENSG00000011007	TCEB3	2038.94	2148.32	2035.69	2482.09	2302.69	2362.04	22.0266	23.4766	22.7306	27.4865	25.7886	25.9459	22.74	26.41	0.21	0.000589	0.00276	no	up
ENSG00000011009	LYPLA2	1992.94	2243.13	2039.55	2532.6	2436.78	2476.97	43.8198	49.4816	46.0876	53.0623	54.7585	53.2445	46.46	53.68	0.21	5.33e-05	0.000328	no	up
ENSG00000011021	CLCN6	612.787	510.151	699.382	645.954	701.695	745.647	4.69868	3.96649	5.61787	5.88681	5.83853	5.67337	4.76	5.8	0.28	0.0763	0.168	no	up
ENSG00000011028	MRC2	7808.9	7533.79	8234.63	6141.21	6744.74	6228.93	52.1507	47.196	61.6494	42.8686	47.3351	42.4144	53.64	44.2	-0.28	1.52e-07	1.53e-06	no	down
ENSG00000011052	NME1-NME2	681.246	708.025	527.478	1060.63	710.977	710.588	26.0946	27.3473	21.1632	40.11	28.0146	27.4468	24.88	31.9	0.36	0.0118	0.0368	no	up
ENSG00000011083	SLC6A7	0	0	0	0	0	0	0	0	0	0	0	0	0	0	0	1	1	no	no change
ENSG00000011105	TSPAN9	88.3297	84.0564	86.4609	7.04806	12.0982	20.3521	0.636551	0.714003	1.17451	0.105603	0.12187	0.148219	0.84	0.13	-2.06	3.82e-25	1.75e-23	yes	down
ENSG00000011114	BTBD7	920.101	909.959	953.385	985.553	966.846	968.519	6.01479	4.83912	6.4015	6.72292	5.7353	5.97795	5.75	6.15	0.1	0.314	0.486	no	up
ENSG00000011132	APBA3	359.76	365.548	420.725	370.023	398.232	319.647	7.18833	9.93442	11.0351	11.3836	10.1958	7.35873	9.38	9.65	0.04	0.49	0.659	no	up
ENSG00000011143	MKS1	707.558	674.406	687.827	700.107	642.212	657.252	12.5695	11.6205	14.8365	12.0427	13.8904	12.4645	13	12.79	-0.02	0.491	0.659	no	down
ENSG00000011198	ABHD5	238.306	299.084	267.102	276.049	285.315	281.337	5.9414	6.35848	5.89922	6.7339	7.06274	6.07694	6.07	6.62	0.12	0.596	0.749	no	up
ENSG00000011201	ANOS1	0	0	0.771972	1.17468	0	0	0	0	0.0037532	0.00567096	0	0	0	0	0	1	1	no	no change
ENSG00000011243	AKAP8L	2724.42	2536.35	2755.17	2682.96	2662.61	2456.61	51.2101	48.738	53.6531	46.6178	51.0916	43.2864	51.19	46.99	-0.12	0.485	0.655	no	down
ENSG00000011258	MBTD1	2539.48	2262.68	2481.12	1974.63	2108.11	2136.97	15.2269	13.3653	14.9418	12.0569	12.8082	12.7903	14.51	12.55	-0.21	0.000256	0.00133	no	down
ENSG00000011260	UTP18	4312.51	4320.11	3870.67	4292.27	3895.61	4252.38	80.6055	80.6165	73.4672	78.5713	71.7172	77.956	78.25	76.1	-0.04	0.873	0.944	no	down
ENSG00000011275	RNF216	2532.12	2589.13	2704.22	2536.13	2669.67	2565.56	16.9739	16.9946	19.9684	17.0193	18.4906	16.5795	17.97	17.36	-0.05	0.822	0.911	no	down
ENSG00000011295	TTC19	1819.69	1722.4	1586.4	1614.5	1863.36	1634.15	21.6988	20.184	18.9516	19.1298	22.3535	19.1631	20.28	20.21	-0.01	0.921	0.972	no	down
ENSG00000011304	PTBP1	25963.4	26634.1	27543.2	28110	28332.9	27617.8	292.467	294.853	316.702	321.337	326.43	305.594	301.28	317.79	0.08	0.196	0.345	no	up
ENSG00000011332	DPF1	118.693	162.248	132.007	138.612	142.154	125.704	2.31342	3.02813	2.38155	2.71262	2.51425	2.2131	2.58	2.48	-0.05	0.909	0.965	no	down
ENSG00000011347	SYT7	14.7216	33.2316	24.7031	2.34935	4.03273	3.59154	0.175168	0.213802	0.29442	0.144686	0.143314	0.0229155	0.23	0.1	-0.68	3.74e-08	4.12e-07	yes	down
ENSG00000011376	LARS2	1960.74	1876.61	1970.07	2565.49	2300.67	2439.85	16.532	14.7506	16.0987	20.4721	17.2737	18.6788	15.79	18.82	0.25	4.78e-08	5.19e-07	no	up
ENSG00000011405	PIK3C2A	875.016	813.197	854.573	881.007	913.413	900.28	4.05858	4.61746	4.31539	3.80223	3.86682	4.14694	4.33	3.94	-0.13	0.253	0.416	no	down
ENSG00000011422	PLAUR	1740.83	1852.17	1946.14	1954.66	2062.74	1776.62	44.7206	47.6976	50.9404	54.2303	54.4523	45.1977	47.77	51.3	0.1	0.372	0.546	no	up
ENSG00000011426	ANLN	2398.7	2258.77	2363.78	2641.85	2559.77	2703.23	17.6219	16.504	20.1157	22.9793	20.7568	23.2276	18.07	22.33	0.3	0.0026	0.0101	no	up
ENSG00000011451	WIZ	2438.27	2469.89	2639.37	2415.13	2445.85	2462.6	19.9067	19.8282	21.4973	19.5469	19.8821	19.5766	20.41	19.67	-0.05	0.418	0.593	no	down
ENSG00000011454	RABGAP1	941.263	941.236	924.051	776.461	787.39	787.745	6.66292	7.62768	6.80905	5.81018	5.1044	5.20347	7.03	5.38	-0.38	0.000142	0.000794	no	down
ENSG00000011465	DCN	0	0	0	0	0	0	0	0	0	0	0	0	0	0	0	1	1	no	no change
ENSG00000011478	QPCTL	375.401	342.09	321.14	325.385	360.929	349.577	6.28782	5.646	5.25755	5.28708	6.16542	6.79251	5.73	6.08	0.08	0.97	1	no	up
ENSG00000011485	PPP5C	5605.26	5870.26	5970.43	6689.78	6111.6	6222.94	92.6359	96.0727	100.191	111.731	100.488	103.728	96.28	105.35	0.13	0.0294	0.0784	no	up
ENSG00000011523	CEP68	924.702	805.377	846.081	634.325	727.907	668.027	5.06098	4.26113	5.055	3.57739	3.96939	3.5111	4.79	3.69	-0.37	3.61e-05	0.000232	no	down
ENSG00000011566	MAP4K3	273.27	242.395	291.805	238.459	249.021	270.563	2.59566	2.15047	2.3121	1.89607	2.31992	2.77087	2.35	2.33	-0.02	0.437	0.612	no	down
ENSG00000011590	ZBTB32	3.6804	1.9548	0.771972	1.17468	2.01636	1.19718	0.0731242	0.0389267	0.0156686	0.0200854	0.0350577	0.0238467	0.04	0.03	0	1	1	no	no change
ENSG00000011600	TYROBP	266.829	260.966	267.874	459.298	473.845	464.506	26.2235	25.7172	29.8149	44.7749	50.6721	46.3343	27.24	47.24	0.79	3.76e-18	1.16e-16	yes	up
ENSG00000011638	TMEM159	642.231	617.717	602.91	413.486	510.14	387.886	18.2119	16.2884	16.2975	10.8362	12.6615	9.48842	16.94	10.99	-0.62	9.87e-07	8.57e-06	yes	down
ENSG00000011677	GABRA3	0	0	0	1.17468	0	0	0	0	0	0.00993004	0	0	0	0	0	1	1	no	no change
ENSG00000012048	BRCA1	4195.66	4108.99	4021.31	4080.82	3962.38	3882.46	36.5361	36.2628	37.4522	35.9988	34.298	34.1364	36.75	34.82	-0.08	0.327	0.5	no	down
ENSG00000012061	ERCC1	3758.61	4072.83	3765.16	4288.5	4058.94	4005.51	59.5369	65.5875	61.5256	65.3352	63.7116	62.4499	62.22	63.84	0.04	0.116	0.233	no	up
ENSG00000012124	CD22	13.8015	3.9096	14.6675	10.5721	16.1309	9.57744	0.151159	0.1581	0.328695	0.75605	0.431801	0.182384	0.21	0.46	0.84	0.796	0.894	no	up
ENSG00000012171	SEMA3B	9.20101	7.8192	9.26366	8.22273	1.00818	5.9859	0.185002	0.116921	0.183007	0.0896887	0.0198246	0.190615	0.16	0.1	-0.39	0.202	0.353	no	down
ENSG00000012174	MBTPS2	963.885	1013.49	1023.49	879.865	925.527	974.114	7.5567	7.80699	7.99449	8.05869	7.76663	7.82646	7.79	7.88	0.02	0.116	0.233	no	up
ENSG00000012211	PRICKLE3	748.042	819.061	841.45	727.124	807.554	786.548	14.0351	15.5343	17.0681	13.6699	17.0089	14.514	15.54	15.06	-0.05	0.497	0.665	no	down
ENSG00000012223	LTF	1.8402	2.9322	1.54394	2.34935	4.03273	3.59154	0.128928	0.112476	0.12338	0.0306267	0.286923	0.320755	0.12	0.21	0	1	1	no	no change
ENSG00000012232	EXTL3	1238.46	1193.41	1212	1079.53	1079.76	1036.76	5.91364	6.26406	5.9954	5.06412	5.20196	6.22046	6.06	5.49	-0.14	0.00224	0.00885	no	down
ENSG00000012504	NR1H4	0	0	0	0	0	0	0	0	0	0	0	0	0	0	0	1	1	no	no change
ENSG00000012660	ELOVL5	5596.06	5473.44	5514.2	5565.61	5475.44	5563.3	69.9734	67.4075	70.4946	69.7664	69.8213	68.777	69.29	69.46	0	0.986	1	no	up
ENSG00000012779	ALOX5	0	0	0.771972	1.17468	1.00818	0	0	0	0.100784	0.0885304	0.123667	0	0.03	0.07	0	1	1	no	no change
ENSG00000012817	KDM5D	0	0	0.771972	0	0	0	0	0	0.0383235	0	0	0	0.01	0	0	1	1	no	no change
ENSG00000012822	CALCOCO1	515.257	475.016	593.646	449.901	577.688	484.858	7.07773	7.12716	8.66904	6.32249	8.10073	7.73571	7.62	7.38	-0.05	0.554	0.716	no	down
ENSG00000012963	UBR7	2854.31	2719.13	2885.55	2649.42	2659.58	2717.15	30.3356	28.4423	31.8288	28.0377	27.9053	28.6202	30.2	28.19	-0.1	0.147	0.279	no	down
ENSG00000012983	MAP4K5	1890.81	1771.05	1906.77	1678.61	1817.75	1844.85	20.2733	19.4651	22.6286	19.8189	22.9663	21.6521	20.78	21.47	0.05	0.314	0.486	no	up
ENSG00000013016	EHD3	0	0	0	0	0	0	0	0	0	0	0	0	0	0	0	1	1	no	no change
ENSG00000013275	PSMC4	2913.96	3145.27	2806.89	3731.95	3262.48	3374.85	66.6825	70.3454	67.1787	84.1731	74.9728	78.1159	68.07	79.12	0.22	0.000576	0.00271	no	up
ENSG00000013288	MAN2B2	1984.66	2009.53	2007.13	2276.52	2213.97	2116.61	11.766	12.0709	12.3	13.3808	13.1483	12.7657	12.04	13.1	0.12	0.0151	0.0451	no	up
ENSG00000013293	SLC7A14	0	0	0	0	0	0	0	0	0	0	0	0	0	0	0	1	1	no	no change
ENSG00000013297	CLDN11	1.8402	0	1.54394	0	0	0	0.0337881	0	0.0289121	0	0	0	0.02	0	0	1	1	no	no change
ENSG00000013306	SLC25A39	5011.79	5363.97	4985.4	6894.17	6584.44	6267.24	115.141	122.548	116.008	157.483	153.591	145.024	117.91	152.06	0.37	1.52e-10	2.33e-09	no	up
ENSG00000013364	MVP	22.0824	27.3672	45.5463	24.6682	24.1964	22.7464	0.340242	0.316713	0.781811	0.28063	0.396711	0.255513	0.48	0.31	-0.49	0.234	0.394	no	down
ENSG00000013374	NUB1	2136.47	2227.49	2128.33	2296.49	2289.58	2353.66	43.9088	46.1747	44.3424	47.3988	44.2322	50.833	44.81	47.49	0.08	0.0874	0.188	no	up
ENSG00000013375	PGM3	840.052	799.513	770.428	803.478	769.243	779.364	8.09155	6.54682	5.93411	7.70593	6.35526	5.89356	6.86	6.66	-0.04	0.602	0.755	no	down
ENSG00000013392	RWDD2A	41.4046	39.096	33.9668	30.5416	23.1882	27.5351	0.347954	0.328869	0.288018	0.255818	0.195805	0.231651	0.32	0.23	-0.36	0.0711	0.159	no	down
ENSG00000013441	CLK1	943.104	881.615	947.21	741.22	806.545	826.054	18.6726	17.3192	18.4545	14.6623	15.1841	14.9402	18.15	14.93	-0.28	0.00278	0.0107	no	down
ENSG00000013503	POLR3B	916.421	874.773	771.972	870.435	908.372	939.787	7.3151	6.38825	6.34616	7.187	6.65589	6.86342	6.68	6.9	0.05	0.302	0.473	no	up
ENSG00000013523	ANGEL1	630.781	606.628	646.915	620.182	629.617	650.992	4.16753	4.22876	5.56177	4.16177	4.24668	5.57123	4.65	4.66	0	0.912	0.966	no	up
ENSG00000013561	RNF14	919.181	952.965	947.982	943.265	962.814	970.913	17.7341	18.9497	19.8336	18.1673	20.4205	21.8931	18.84	20.15	0.1	0.701	0.828	no	up
ENSG00000013563	DNASE1L1	667.993	687.112	769.656	512.159	551.475	483.661	11.4182	12.3026	12.7423	8.30891	9.92744	8.43457	12.15	8.89	-0.45	3.34e-07	3.15e-06	no	down
ENSG00000013573	DDX11	4037.4	3670.14	4374.77	3686.13	4289.81	4005.77	74.1388	63.6639	81.4403	57.1193	82.1813	72.8239	73.05	70.63	-0.05	0.838	0.922	no	down
ENSG00000013583	HEBP1	1071.92	1059.5	1043.71	878.658	905.347	838.026	34.275	33.901	34.542	27.9317	29.5483	26.94	34.24	28.14	-0.28	2.92e-05	0.000192	no	down
ENSG00000013588	GPRC5A	0	0.9774	0	1.17468	1.00818	0	0	0.00403194	0	0.058853	0.00416675	0	0	0.02	0	1	1	no	no change
ENSG00000013619	MAMLD1	79.1287	79.1694	111.936	8.22273	4.03273	5.9859	0.713306	0.513965	0.746893	0.0809063	0.0427253	0.063318	0.66	0.06	-2.22	1.94e-32	1.22e-30	yes	down
ENSG00000013725	CD6	0	0	1.54394	0	1.00818	1.19718	0	0	0.0155552	0	0.197565	0.0127055	0.01	0.07	0	1	1	no	no change
ENSG00000013810	TACC3	8256.07	8811.26	8607.49	10215	9673.5	9588.22	113.844	124.624	126.794	149.832	141.241	138.728	121.73	143.3	0.24	0.000225	0.00119	no	up
ENSG00000014123	UFL1	1681.94	1621.51	1635.04	1695.06	1752.22	1775.42	12.8051	11.9872	12.1725	12.4841	12.9973	13.1266	12.32	12.87	0.06	0.171	0.313	no	up
ENSG00000014138	POLA2	2145.68	2185.47	2152.26	2486.79	2393.42	2377.6	34.0155	29.8029	34.3896	39.0616	36.3286	32.7143	32.73	36.05	0.14	0.00299	0.0114	no	up
ENSG00000014164	ZC3H3	1456.52	1436.78	1462.12	1434.28	1422.54	1452.18	14.3746	14.2179	14.4025	14.0594	14.066	14.0959	14.33	14.07	-0.03	0.753	0.864	no	down
ENSG00000014216	CAPN1	4317.11	4651.45	4490.56	5767.66	5440.15	5347.8	62.9502	70.3217	69.5388	86.6551	76.7949	76.4782	67.6	80.01	0.24	7.91e-08	8.24e-07	no	up
ENSG00000014257	ACPP	668.914	650.948	661.58	538.002	563.574	568.661	10.3087	11.3428	10.7338	7.85976	9.3868	8.49077	10.8	8.57	-0.33	0.00129	0.00549	no	down
ENSG00000014641	MDH1	7221.87	7784.99	7131.48	8312.01	7990.85	8288.08	187.537	204.586	184.446	220.415	215.024	220.139	192.22	218.54	0.19	0.00577	0.0201	no	up
ENSG00000014824	SLC30A9	2870.72	2870.62	2892.58	2779.28	2706.97	3050.42	29.1189	32.0707	31.6874	32.469	30.7325	32.7207	30.96	31.98	0.05	0.746	0.859	no	up
ENSG00000014914	MTMR11	5.52061	12.7062	7.71972	2.34935	9.07364	5.9859	0.123471	0.311127	0.195774	0.0409422	0.266382	0.116568	0.21	0.14	-0.37	0.292	0.462	no	down
ENSG00000014919	COX15	1655.26	1759.32	1781.71	1590.51	1530.42	1604.22	21.0816	22.955	23.1955	19.852	20.6997	20.5862	22.41	20.38	-0.14	0.0197	0.0564	no	down
ENSG00000015133	CCDC88C	3002.29	3267.45	3406.71	3081.17	3195.94	2945.06	20.098	21.958	23.2891	20.1724	23.8006	19.5484	21.78	21.17	-0.04	0.245	0.408	no	down
ENSG00000015153	YAF2	898.019	864.999	970.369	761.19	819.652	760.21	19.6945	26.516	39.9787	23.6711	38.5171	35.8218	28.69	32.62	0.18	0.0033	0.0124	no	up
ENSG00000015171	ZMYND11	924.702	918.756	961.877	967.933	891.233	845.209	8.31309	7.51057	8.34685	9.61939	8.25586	8.28263	8.06	8.72	0.11	0.449	0.623	no	up
ENSG00000015285	WAS	3236	3646.68	3618.23	3889.35	3837.14	3649.01	68.4039	81.7331	81.3617	81.527	84.2827	79.3148	77.15	81.7	0.08	0.0669	0.152	no	up
ENSG00000015413	DPEP1	1.8402	1.9548	1.54394	0	0	0	0.110885	0.0379223	0.0347269	0	0	0	0.06	0	0	1	1	no	no change
ENSG00000015475	BID	2992.17	3286.02	3120.31	3763.66	3441.93	3408.37	98.3953	114.771	129.043	147.274	139.081	130.987	114.01	139.15	0.29	0.00436	0.0158	no	up
ENSG00000015479	MATR3	12672.4	12506.4	12699	13689	12834.9	13193.4	165.37	165.004	170.698	180.57	170.57	174.238	167.01	175.16	0.07	0.195	0.344	no	up
ENSG00000015520	NPC1L1	0	0	0	0	0	0	0	0	0	0	0	0	0	0	0	1	1	no	no change
ENSG00000015532	XYLT2	845.573	889.434	825.238	855.164	861.995	748.238	8.07105	8.89227	7.91088	8.16559	8.50041	7.20471	8.29	7.96	-0.06	0.468	0.639	no	down
ENSG00000015568	RGPD5	57.0463	79.1694	79.5131	65.7819	72.5891	44.2957	1.76903	1.93015	0.703057	0.322051	0.62127	1.18199	1.47	0.71	-0.96	0.31	0.482	no	down
ENSG00000015592	STMN4	0	0	0	2.34935	0	1.19718	0	0	0	0.0704441	0	0.0173127	0	0.03	0	1	1	no	no change
ENSG00000015676	NUDCD3	2369.26	2334.03	2325.95	2805.13	2484.16	2560.77	39.8326	31.8672	34.7591	47.9195	35.6339	38.9755	35.49	40.88	0.2	0.00856	0.0282	no	up
ENSG00000016082	ISL1	0	0	0	0	0	0	0	0	0	0	0	0	0	0	0	1	1	no	no change
ENSG00000016391	CHDH	5.52061	3.9096	5.4038	0	1.00818	3.59154	0.0218314	0.0154676	0.0214596	0	0.00399589	0.0142102	0.02	0.01	-0.17	0.081	0.177	no	down
ENSG00000016402	IL20RA	0	0	0	0	0	0	0	0	0	0	0	0	0	0	0	1	1	no	no change
ENSG00000016490	CLCA1	0	0	0	0	0	0	0	0	0	0	0	0	0	0	0	1	1	no	no change
ENSG00000016602	CLCA4	0	0	0	0	0	0	0	0	0	0	0	0	0	0	0	1	1	no	no change
ENSG00000016864	GLT8D1	1423.4	1391.82	1347.86	1508.28	1489.08	1495.28	45.7285	44.7096	44.7068	49.5927	49.5893	45.6239	45.05	48.27	0.1	0.0655	0.149	no	up
ENSG00000017260	ATP2C1	4718.28	4289.81	4481.3	3970.4	3812.94	4052.46	45.2	43.82	43.7724	38.6884	38.3404	40.8394	44.27	39.29	-0.17	0.000639	0.00296	no	down
ENSG00000017427	IGF1	1.8402	0	3.85986	3.52403	0	0	0.0075856	0	0.0159801	0.0145029	0	0	0.01	0	0	1	1	no	no change
ENSG00000017483	SLC38A5	5749.71	5799.89	5799.83	5928.59	5803.09	5906.89	155.972	161.004	172.689	163.684	164.004	164.929	163.18	164.2	0.01	0.673	0.806	no	up
ENSG00000017797	RALBP1	6227.24	6262.2	6415.86	7768.13	7617.82	7452.45	48.4878	48.0122	51.9601	60.5888	59.0089	59.0301	49.48	59.55	0.27	8.19e-08	8.49e-07	no	up
ENSG00000018189	RUFY3	126.054	120.22	144.359	49.3364	41.3355	46.69	1.94804	2.54515	2.27726	0.715901	0.523915	1.05514	2.26	0.77	-1.45	7.23e-17	2.02e-15	yes	down
ENSG00000018236	CNTN1	0	0	0	0	0	0	0	0	0	0	0	0	0	0	0	1	1	no	no change
ENSG00000018280	SLC11A1	11.9613	19.548	23.9311	12.9214	4.03273	11.9718	0.119401	0.352553	0.305566	0.104992	0.0474421	0.150202	0.26	0.1	-0.84	0.0412	0.103	yes	down
ENSG00000018408	WWTR1	2.7603	3.9096	0	2.34935	0	4.78872	0.0429089	0.0608829	0	0.0362987	0	0.0745912	0.03	0.04	0	1	1	no	no change
ENSG00000018510	AGPS	3109.02	2905.81	3014.55	3350.18	3189.89	3394.01	17.5972	14.8153	16.447	18.8107	19.0937	18.9097	16.29	18.94	0.22	0.0151	0.0451	no	up
ENSG00000018607	ZNF806	0	0	0	0	0	0	0	0	0	0	0	0	0	0	0	1	1	no	no change
ENSG00000018610	CXorf56	1393.95	1447.53	1239.02	1501.24	1374.15	1498.87	30.4718	29.6544	26.8766	32.4967	29.2159	32.4706	29.01	31.4	0.11	0.172	0.314	no	up
ENSG00000018625	ATP1A2	0	0	0	0	1.00818	0	0	0	0	0	0.00713643	0	0	0	0	1	1	no	no change
ENSG00000018699	TTC27	1399.47	1364.45	1361.76	1630.45	1557.64	1647.32	17.0095	15.5933	17.7531	20.0494	18.3328	19.4262	16.78	19.27	0.2	0.000123	0.000697	no	up
ENSG00000018869	ZNF582	23.0025	20.5254	20.8432	90.45	69.5645	51.4788	0.332737	0.453078	0.501841	1.88663	1.54506	0.913679	0.43	1.45	1.55	7.45e-10	1.07e-08	yes	up
ENSG00000019102	VSIG2	3.6804	2.9322	6.94775	8.22273	7.05727	13.169	0.117047	0.0924703	0.227275	0.255227	0.225802	0.419172	0.15	0.3	0.71	0.0941	0.199	no	up
ENSG00000019144	PHLDB1	46.0051	54.7344	49.4062	207.918	208.694	223.873	0.653748	0.722444	0.665371	1.4616	2.58551	2.38014	0.68	2.14	1.52	1.47e-41	1.33e-39	yes	up
ENSG00000019169	MARCO	0	0.9774	0	0	0	0	0	0.0181669	0	0	0	0	0.01	0	0	1	1	no	no change
ENSG00000019186	CYP24A1	0	0	0	0	0	0	0	0	0	0	0	0	0	0	0	1	1	no	no change
ENSG00000019485	PRDM11	166.538	150.52	101.128	172.677	164.334	164.014	1.02601	0.82305	0.560435	1.67386	0.870486	0.788729	0.8	1.11	0.43	0.146	0.277	no	up
ENSG00000019505	SYT13	0	0	0	0	0	0	0	0	0	0	0	0	0	0	0	1	1	no	no change
ENSG00000019549	SNAI2	0	0	0	0	0	0	0	0	0	0	0	0	0	0	0	1	1	no	no change
ENSG00000019582	CD74	2.7603	0	1.54394	2.34935	1.00818	0	0.0919676	0	0.0623735	0.121016	0.0342392	0	0.05	0.05	0	1	1	no	no change
ENSG00000019991	HGF	752.643	734.027	879.276	217.315	263.135	184.366	10.304	10.3376	13.4888	2.74669	5.99023	3.98753	11.37	4.23	-1.4	1.02e-48	1.12e-46	yes	down
ENSG00000019995	ZRANB1	824.239	785.972	811.445	756.923	745.333	714.389	4.4407	4.23715	4.39692	5.62123	4.02795	3.85157	4.36	4.51	0.05	0.0703	0.158	no	up
ENSG00000020129	NCDN	1356.23	1469.03	1440.5	1605.78	1447.75	1403.1	13.6438	14.2001	14.5338	15.7345	14.6342	14.8791	14.12	15.09	0.09	0.379	0.553	no	up
ENSG00000020181	ADGRA2	150.897	137.813	152.85	22.3188	32.2618	32.3239	0.818687	0.749013	0.829861	0.145672	0.175777	0.175694	0.8	0.17	-1.76	1.56e-34	1.09e-32	yes	down
ENSG00000020219	CCT8L1P	0	0	0	0	0	0	0	0	0	0	0	0	0	0	0	1	1	no	no change
ENSG00000020256	ZFP64	572.303	559.073	593.646	648.421	617.007	549.506	6.06816	5.80122	6.29982	7.25876	6.55442	5.94708	6.06	6.59	0.12	0.426	0.601	no	up
ENSG00000020426	MNAT1	1616.62	1786.69	1746.2	1626.93	1588.89	1739.5	70.0553	92.9176	134.163	68.0897	107.451	99.9758	98.91	91.71	-0.11	0.37	0.544	no	down
ENSG00000020577	SAMD4A	0	0	0	0	1.00818	0	0	0	0	0	0.00469222	0	0	0	0	1	1	no	no change
ENSG00000020633	RUNX3	3069.46	3125.72	3077.08	4167.75	4223.27	3984.22	30.3318	27.2597	26.9976	37.1531	38.8433	32.4346	28.2	36.14	0.36	3.87e-15	9.51e-14	no	up
ENSG00000020922	MRE11A	2648.05	2681.01	2665.62	2540.82	2477.1	2619.43	24.0074	23.4121	24.3588	21.3816	21.1079	27.8735	23.92	23.45	-0.03	0.202	0.354	no	down
ENSG00000021300	PLEKHB1	0	0	0	2.34935	2.01636	0	0	0	0	0.248186	0.563932	0	0	0.27	0	1	1	no	no change
ENSG00000021355	SERPINB1	1761.07	1856.08	1823.4	1453.07	1496.14	1441.41	35.8846	33.7783	39.095	31.5626	34.1548	30.4001	36.24	32.03	-0.18	5.74e-08	6.16e-07	no	down
ENSG00000021461	CYP3A43	0	0	0	0	0	0	0	0	0	0	0	0	0	0	0	1	1	no	no change
ENSG00000021488	SLC7A9	0	0	0	0	0	1.19718	0	0	0	0	0	0.0268627	0	0.01	0	1	1	no	no change
ENSG00000021574	SPAST	1551.29	1392.79	1635.81	1386.12	1640.31	1465.35	10.9391	9.84755	11.8411	10.0985	11.4601	10.3373	10.87	10.63	-0.03	0.694	0.822	no	down
ENSG00000021645	NRXN3	0.920101	0	0	0	1.00818	0	0.00326832	0	0	0	0.10715	0	0	0.04	0	1	1	no	no change
ENSG00000021762	OSBPL5	1726.11	1675.26	1749.29	2261.25	2435.77	2151.33	19.8823	18.3008	22.1858	27.1779	32.1396	24.6076	20.12	27.97	0.47	2.78e-11	4.64e-10	no	up
ENSG00000021776	AQR	3216.67	3148.2	3349.59	3603.91	3341.11	3399.99	18.7342	18.7469	19.0666	21.8808	20.3215	19.0429	18.85	20.42	0.12	0.121	0.241	no	up
ENSG00000021826	CPS1	514.337	546.367	526.485	626.102	595.835	536.337	3.25278	4.41204	4.73984	5.55966	4.727	3.91457	4.13	4.74	0.19	0.0977	0.205	no	up
ENSG00000021852	C8B	0	0	0	0	2.01636	0	0	0	0	0	0.0335266	0	0	0.01	0	1	1	no	no change
ENSG00000022267	FHL1	7.36081	9.774	3.85986	14.0961	16.1309	23.9436	0.198272	0.163504	0.10429	0.657935	0.230936	0.385107	0.16	0.43	1.04	0.00308	0.0117	yes	up
ENSG00000022277	RTFDC1	3490.77	3743.44	3470.01	4731.05	4343.93	4611.34	83.1057	88.7722	77.9494	107.774	100.99	108.366	83.3	105.73	0.34	6.12e-10	8.87e-09	no	up
ENSG00000022355	GABRA1	0	0	0	0	0	0	0	0	0	0	0	0	0	0	0	1	1	no	no change
ENSG00000022556	NLRP2	0	0	0	0	0	0	0	0	0	0	0	0	0	0	0	1	1	no	no change
ENSG00000022567	SLC45A4	1040.63	1009.65	1052.2	1159.41	1118.07	1115.77	9.13792	8.43878	8.98819	8.84845	9.93853	9.35306	8.85	9.38	0.08	0.049	0.119	no	up
ENSG00000022840	RNF10	6455.43	6891.65	6651.31	6902.4	6919.15	6730.55	84.8548	88.6885	87.2942	82.0577	88.6045	76.6883	86.94	82.44	-0.08	0.479	0.65	no	down
ENSG00000022976	ZNF839	369.881	369.457	358.967	366.499	357.905	360.351	4.68829	5.8071	4.4625	5.47319	5.6846	5.57664	4.99	5.58	0.16	0.827	0.914	no	up
ENSG00000023041	ZDHHC6	2142	2068.18	2194.72	2401.04	2282.52	2328.52	47.3278	42.0408	46.2248	48.6478	48.2193	47.375	45.19	48.08	0.09	0.0231	0.0642	no	up
ENSG00000023171	GRAMD1B	1888.05	1756.39	1981.65	1651.59	1804.65	1637.74	23.6905	22.7975	31.704	22.4466	23.4867	22.2307	26.04	22.72	-0.2	0.0276	0.0746	no	down
ENSG00000023191	RNH1	3897.55	4217.48	3816.63	4112.54	4062.97	3960.27	78.4864	87.0778	80.8735	84.0776	84.3603	80.6454	82.15	83.03	0.02	0.697	0.825	no	up
ENSG00000023228	NDUFS1	4286.8	4392.13	4254.34	4016.22	3930.85	4209.65	51.577	53.6745	50.0263	45.6071	46.224	49.8959	51.77	47.24	-0.13	0.0842	0.182	no	down
ENSG00000023287	RB1CC1	2020.54	1919.61	1909.09	1927.64	1919.58	1992.11	10.1602	10.4961	10.8815	10.9088	9.90568	10.4113	10.51	10.41	-0.01	0.93	0.978	no	down
ENSG00000023318	ERP44	2577.2	2637.02	2492.7	2704.1	2383.34	2617.04	16.4263	16.8199	15.9959	17.1921	15.2461	16.694	16.42	16.38	0	0.959	0.997	no	down
ENSG00000023330	ALAS1	3101.66	3225.42	3320.25	3615.65	3341.11	3312.6	49.2555	54.2701	55.3421	57.5167	55.7495	54.5294	52.95	55.94	0.08	0.134	0.26	no	up
ENSG00000023445	BIRC3	106.732	147.587	132.779	112.769	150.219	166.408	0.668687	0.898341	0.908733	0.965396	1.1233	1.02093	0.82	1.04	0.3	0.435	0.61	no	up
ENSG00000023516	AKAP11	2895.56	2479.66	2867.1	2425.71	2673.7	2576.33	8.77788	7.5197	8.71968	7.34477	8.11934	7.81322	8.34	7.76	-0.1	0.125	0.246	no	down
ENSG00000023572	GLRX2	507.896	515.09	421.497	516.857	453.682	472.886	33.3917	34.0381	30.0386	33.3232	31.2253	31.6024	32.5	32.06	-0.02	0.989	1	no	down
ENSG00000023608	SNAPC1	366.309	348.769	324.587	315.843	272.478	358.128	4.47563	4.26728	4.01796	3.84056	3.35251	4.38262	4.25	3.86	-0.14	0.247	0.41	no	down
ENSG00000023697	DERA	921.941	994.993	853.801	1013.75	1032.38	1163.66	23.7339	25.7721	20.6923	24.1666	25.4198	31.359	23.41	26.97	0.2	0.0098	0.0315	no	up
ENSG00000023734	STRAP	6674.41	7245.47	6475.3	7487.38	6939.32	7717.02	125.177	136.203	122.999	137.76	131.418	144.5	128.14	137.9	0.11	0.0555	0.131	no	up
ENSG00000023839	ABCC2	43.2448	57.6666	44.0024	39.939	36.2945	37.1126	0.373068	0.334457	0.277975	0.23096	0.21106	0.260143	0.33	0.23	-0.36	0.13	0.254	no	down
ENSG00000023892	DEF6	3683.16	3832.38	3723.22	2986.03	3166.7	2845.7	60.017	62.0643	64.7496	46.2241	52.7321	46.6207	62.27	48.51	-0.36	1.31e-08	1.55e-07	no	down
ENSG00000023902	PLEKHO1	22.0824	11.7288	23.1592	12.9214	14.1145	8.38026	0.845121	0.425003	0.597707	0.29185	0.455652	0.42024	0.62	0.39	-0.56	0.0893	0.191	no	down
ENSG00000023909	GCLM	1124.36	1129.87	1176.49	1446.03	1379.19	1480.91	9.13665	8.90386	9.38456	11.3679	9.80044	11.2228	9.14	10.8	0.24	3.01e-07	2.86e-06	no	up
ENSG00000024048	UBR2	1627.66	1594.14	1658.97	1478.92	1589.9	1667.67	6.27398	6.14748	6.42094	5.69201	6.14193	6.43143	6.28	6.09	-0.04	0.472	0.644	no	down
ENSG00000024422	EHD2	2.7603	1.9548	4.63183	9.39741	14.1145	7.18308	0.189377	0.0299447	0.072404	0.235093	0.225768	0.300116	0.1	0.25	0.84	0.0106	0.0336	yes	up
ENSG00000024526	DEPDC1	1586.25	1357.61	1451.31	1407.26	1410.45	1570.7	11.3693	10.1888	11.1834	11.3772	10.262	12.9109	10.91	11.52	0.08	0.951	0.992	no	up
ENSG00000024862	CCDC28A	618.308	597.191	650.772	606.133	645.236	623.731	18.4312	17.7904	19.9439	17.7119	19.3819	18.4092	18.72	18.5	-0.02	0.968	1	no	down
ENSG00000025039	RRAGD	1946.93	1790.6	1817.99	1498.89	1592.93	1445	23.6047	21.7101	21.517	19.9567	21.1152	19.3186	22.28	20.13	-0.15	1.93e-06	1.59e-05	no	down
ENSG00000025156	HSF2	1027.75	898.23	851.485	1037.24	972.895	1112.18	14.4178	14.9688	12.7083	16.2596	12.284	15.7023	14.04	14.76	0.07	0.0465	0.114	no	up
ENSG00000025293	PHF20	2545.92	2718.15	2560.63	2695.88	2637.4	2697.25	22.8403	27.2998	22.609	23.882	26.5343	25.1756	24.26	25.19	0.05	0.529	0.695	no	up
ENSG00000025423	HSD17B6	50.6056	56.6892	57.8979	68.1312	60.4909	69.4365	1.41835	1.81769	1.80746	2.37305	3.42198	1.9627	1.68	2.58	0.59	0.214	0.369	no	up
ENSG00000025434	NR1H3	43.2448	48.87	46.3183	78.7033	85.6955	68.2393	1.36413	1.87053	1.28968	2.37198	2.36397	1.59117	1.51	2.11	0.46	0.000152	0.000839	no	up
ENSG00000025708	TYMP	58.5823	90.1398	54.7805	87.5908	69.8373	72.0107	1.20373	2.01392	1.18137	1.93277	1.5193	1.44837	1.47	1.64	0.15	0.447	0.621	no	up
ENSG00000025770	NCAPH2	2727.18	2658.53	2542.88	2637.15	2783.59	2499.71	50.8316	47.8334	46.1538	45.7783	50.3677	44.916	48.28	47.01	-0.04	0.945	0.987	no	down
ENSG00000025772	TOMM34	1550.37	1608.8	1477.55	1669.21	1547.56	1620.98	25.1832	26.1809	24.4215	26.9415	25.3723	26.3858	25.26	26.24	0.05	0.34	0.514	no	up
ENSG00000025796	SEC63	6962.41	6367.76	6751.67	5380.02	5429.06	5462.73	44.4781	41.4901	40.5359	30.5026	34.5752	34.0147	42.17	33.02	-0.35	8.87e-09	1.08e-07	no	down
ENSG00000025800	KPNA6	2877.76	2800.25	2931.18	2713.5	2869.29	2723.59	11.8801	11.7525	12.1217	11.2858	11.9478	11.2108	11.92	11.48	-0.05	0.317	0.489	no	down
ENSG00000026025	VIM	1541.17	1622.48	1592.58	811.701	782.349	745.843	29.4154	30.8771	30.8866	15.0507	15.1568	13.8173	30.39	14.68	-1.05	7.09e-56	9.41e-54	yes	down
ENSG00000026036	RTEL1-TNFRSF6B	287.103	308.374	306.709	189.639	290.385	225.188	1.58511	1.73897	1.71057	1.02739	1.6179	1.25558	1.68	1.3	-0.35	0.0144	0.0434	no	down
ENSG00000026103	FAS	417.726	479.903	452.376	508.635	537.361	509.999	7.27409	9.89559	8.47981	9.4708	10.283	9.99349	8.55	9.91	0.21	0.025	0.0685	no	up
ENSG00000026297	RNASET2	3374.65	3413.08	3362.2	3759.07	3471.83	3469.43	90.7611	90.9922	93.2125	99.9916	97.9501	95.9466	91.65	97.97	0.1	0.183	0.329	no	up
ENSG00000026508	CD44	3.6804	1.9548	6.94775	0	0	2.39436	0.210747	0.0953083	0.0477302	0	0	0.315778	0.12	0.1	0	1	1	no	no change
ENSG00000026559	KCNG1	0	0	0	0	0	0	0	0	0	0	0	0	0	0	0	1	1	no	no change
ENSG00000026652	AGPAT4	0	1.9548	0	0	1.00818	4.78872	0	0.00769048	0	0	0.00397253	0.0188429	0	0.01	0	1	1	no	no change
ENSG00000026751	SLAMF7	1.8402	1.9548	3.08789	0	6.04909	4.78872	0.0258232	0.0272275	0.0334109	0	0.0855971	0.0505354	0.03	0.05	0	1	1	no	no change
ENSG00000026950	BTN3A1	715.839	732.072	808.255	640.198	657.335	660.844	8.39263	7.98974	10.3917	7.24183	8.39639	7.94941	8.92	7.86	-0.18	0.00962	0.031	no	down
ENSG00000027001	MIPEP	1048.92	1098.6	1026.72	1326.21	1260.23	1417.46	14.6652	15.109	14.599	18.2806	17.671	20.406	14.79	18.79	0.34	1.42e-06	1.21e-05	no	up
ENSG00000027075	PRKCH	0.920101	0.9774	0	0	0	0	0.0833394	0.0986459	0	0	0	0	0.06	0	0	1	1	no	no change
ENSG00000027644	INSRR	0	0	0	0	0	1.19718	0	0	0	0	0	0.00724692	0	0	0	1	1	no	no change
ENSG00000027697	IFNGR1	1514.49	1586.32	1516.93	1299.19	1415.49	1318.1	24.7999	25.5841	24.9278	21.2278	23.6117	21.0896	25.1	21.97	-0.19	0.00137	0.00578	no	down
ENSG00000027847	B4GALT7	341.358	442.762	325.772	419.359	403.273	369.929	9.19942	13.7277	8.38687	12.6714	10.5855	10.685	10.45	11.32	0.12	0.424	0.599	no	up
ENSG00000027869	SH2D2A	29.4432	46.9152	42.4585	56.3844	53.4336	39.507	0.616363	1.42895	0.910106	1.17853	1.15138	0.829289	0.99	1.05	0.09	0.188	0.334	no	up
ENSG00000028116	VRK2	545.62	518.999	524.169	522.731	456.706	548.309	10.3224	9.80918	10.0174	10.3943	8.50127	10.1264	10.05	9.68	-0.05	0.528	0.694	no	down
ENSG00000028137	TNFRSF1B	2974.69	3281.13	3345.73	3986.85	4179.92	3924.36	25.8984	28.1845	29.1414	34.1285	36.4479	34.0793	27.74	34.88	0.33	5.39e-08	5.81e-07	no	up
ENSG00000028203	VEZT	2310.37	2237.27	2275.77	1957.01	1828.84	2109.43	35.4623	29.9757	31.2585	29.0295	26.9154	31.7291	32.24	29.23	-0.14	0.000732	0.00333	no	down
ENSG00000028277	POU2F2	29.4432	29.322	32.4228	25.8429	38.3109	33.5211	0.203304	0.746056	0.29073	0.313615	0.525875	0.371239	0.41	0.4	-0.03	0.682	0.813	no	down
ENSG00000028310	BRD9	2603.31	2433.4	2476.94	2401.71	2529.47	2383.59	34.3003	33.4654	33.4047	34.7007	34.483	32.8538	33.72	34.02	0.01	0.463	0.635	no	up
ENSG00000028528	SNX1	4273.87	4436.42	4590.15	5114.54	4808.02	4834.21	65.6446	66.4694	69.9988	77.2367	71.9258	72.412	67.36	73.88	0.13	0.00753	0.0253	no	up
ENSG00000028839	TBPL1	784.846	787.784	714.074	830.496	795.455	864.364	27.7899	28.9657	26.1083	32.923	32.5741	31.3606	27.63	32.29	0.22	0.119	0.238	no	up
ENSG00000029153	ARNTL2	1332.31	1166.04	1208.14	1029.02	1020.28	1033.17	11.0484	10.4048	11.2662	9.00711	8.10207	10.2071	10.91	9.11	-0.26	0.000104	0.000602	no	down
ENSG00000029363	BCLAF1	10968.5	10624.3	11375	11388.5	11016.4	11642.6	104.988	110.749	114.612	117.228	109.228	113.903	110.1	113.48	0.04	0.412	0.587	no	up
ENSG00000029364	SLC39A9	1631.34	1611.73	1578.68	1421.36	1424.56	1516.83	13.2469	13.8097	13.016	12.0583	12.1232	13.3965	13.36	12.52	-0.09	0.0135	0.0411	no	down
ENSG00000029534	ANK1	0	0	0	0	0	0	0	0	0	0	0	0	0	0	0	1	1	no	no change
ENSG00000029559	IBSP	0	0	0	0	0	0	0	0	0	0	0	0	0	0	0	1	1	no	no change
ENSG00000029639	TFB1M	502.375	588.395	534.205	522.731	493.001	589.013	15.2309	18.2399	16.322	16.1885	15.3111	19.05	16.6	16.85	0.02	0.849	0.929	no	up
ENSG00000029725	RABEP1	2292.89	2174.71	2180.05	2198.99	2031.49	2091.47	18.9798	19.1731	19.1903	20.1872	17.5292	19.4434	19.11	19.06	0	0.188	0.335	no	down
ENSG00000029993	HMGB3	2061.95	2044.72	1864.31	3058.86	2750.32	2814.57	42.7201	43.112	42.1356	75.3973	67.9583	70.1999	42.66	71.21	0.74	2.48e-17	7.18e-16	yes	up
ENSG00000030066	NUP160	7115.14	6628.73	6705.35	6744.99	6628.8	6624	44.4691	40.9936	41.6482	41.3957	42.6258	41.5593	42.37	41.86	-0.02	0.497	0.665	no	down
ENSG00000030110	BAK1	1302.86	1318.51	1237.47	1389.64	1514.29	1534.79	20.1911	20.4591	19.4791	21.4155	23.7035	23.8338	20.05	22.98	0.2	0.00211	0.00841	no	up
ENSG00000030304	MUSK	0	0	0	0	0	0	0	0	0	0	0	0	0	0	0	1	1	no	no change
ENSG00000030419	IKZF2	601.746	582.53	672.388	927.994	921.478	854.787	3.00257	3.1201	4.46577	5.32065	5.415	6.65052	3.53	5.79	0.7	3.96e-11	6.51e-10	yes	up
ENSG00000030582	GRN	4906.9	5348.33	5389.14	6342.08	6162.01	5923.65	81.6928	90.375	91.7738	104.068	103.076	102.421	87.93	103.19	0.23	4.4e-05	0.000278	no	up
ENSG00000031003	FAM13B	1323.11	1200.25	1289.97	1148.83	1211.83	1122.96	8.40166	8.25933	8.90542	7.63617	8.44263	7.35421	8.52	7.81	-0.12	0.047	0.115	no	down
ENSG00000031081	ARHGAP31	2.7603	11.7288	10.0356	3.52403	9.07364	13.169	0.00892491	0.0977702	0.0325601	0.0113798	0.213181	0.0425973	0.05	0.09	0.36	1	1	no	up
ENSG00000031691	CENPQ	1166.69	1133.78	1173.4	958.536	967.855	932.604	23.1807	22.5782	23.8163	18.8973	19.4503	18.5776	23.19	18.97	-0.29	9.67e-06	6.91e-05	no	down
ENSG00000031698	SARS	4770.72	4972.03	4626.43	3175.15	3245.34	2923.51	92.5655	97.0992	92.5558	60.5935	63.465	56.5201	94.08	60.19	-0.64	1.12e-27	5.79e-26	yes	down
ENSG00000031823	RANBP3	2540.4	2768.97	2729.69	2821.57	2754.35	2608.66	62.1322	63.6558	65.8421	72.454	59.9567	63.6705	63.87	65.4	0.03	0.699	0.826	no	up
ENSG00000032219	ARID4A	1556.81	1346.86	1608.79	1238.11	1304.59	1296.55	9.69467	9.57282	10.1849	8.72631	8.79534	8.73152	9.82	8.75	-0.16	0.0015	0.00626	no	down
ENSG00000032389	TSSC1	1452.84	1557	1472.92	1549.4	1618.13	1492.88	31.9324	38.807	38.1359	34.5076	39.5688	32.9533	36.28	35.67	-0.02	0.391	0.566	no	down
ENSG00000032444	PNPLA6	1499.76	1501.29	1529.28	1686.83	1740.12	1731.12	15.1579	12.9235	13.5907	13.2397	16.2978	13.8266	13.89	14.45	0.06	0.00113	0.00486	no	up
ENSG00000032742	IFT88	433.368	441.785	429.216	467.521	495.017	439.365	5.0247	5.30268	5.14423	5.80342	6.51357	5.86907	5.16	6.06	0.23	0.256	0.42	no	up
ENSG00000033011	ALG1	1096.76	1189.5	1092.34	1389.07	1324.75	1334.5	21.7444	25.1147	24.6521	28.7336	31.5958	27.1978	23.83	29.17	0.29	6.7e-05	0.000406	no	up
ENSG00000033030	ZCCHC8	2049.07	1888.34	2110.57	1377.89	1373.14	1449.79	23.7499	21.7299	24.938	15.5021	15.7531	16.7707	23.47	16.01	-0.55	8.54e-17	2.38e-15	no	down
ENSG00000033050	ABCF2	5185.69	5384.5	5000.06	6480.69	6097.48	6112.8	60.9176	63.3442	67.3894	76.0248	71.8622	71.6891	63.87	73.21	0.2	1.09e-06	9.43e-06	no	up
ENSG00000033100	CHPF2	1950.61	1949.91	2075.83	2013.39	2144.4	1860.42	15.5159	15.738	17.1087	16.1692	17.4298	15.1392	16.12	16.24	0.01	0.923	0.974	no	up
ENSG00000033122	LRRC7	10.1211	14.661	7.71972	7.04806	5.04091	7.18308	0.0980904	0.1479	0.0793665	0.0542173	0.0485917	0.0703413	0.11	0.06	-0.4	0.128	0.252	no	down
ENSG00000033170	FUT8	258.548	227.734	291.805	260.778	229.865	270.563	3.30811	3.03525	5.08351	4.05325	4.12651	4.09757	3.8	4.09	0.1	0.792	0.891	no	up
ENSG00000033178	UBA6	4108.25	3997.57	4281.36	3854.11	3757.49	4041.68	30.0294	22.9244	30.6991	26.6426	21.4911	26.351	27.87	24.84	-0.17	0.104	0.215	no	down
ENSG00000033327	GAB2	753.563	650.948	705.582	436.979	520.222	413.027	4.6421	3.69667	4.31547	2.27824	3.55258	2.66873	4.22	2.83	-0.56	5.81e-10	8.43e-09	no	down
ENSG00000033627	ATP6V0A1	1880.69	1860.97	1932.25	1545.87	1777.42	1638.94	18.854	18.3205	19.6613	14.862	15.9081	17.8032	18.94	16.19	-0.23	0.00213	0.00846	no	down
ENSG00000033800	PIAS1	2481.51	2360.42	2525.12	2202.52	2363.18	2279.43	23.5981	23.3086	27.1123	20.8531	27.5764	25.3913	24.66	24.59	0	0.0581	0.136	no	down
ENSG00000033867	SLC4A7	1809.84	1573.61	1875.89	1397.86	1429.6	1461.76	12.6349	9.05101	11.3453	10.4751	10.6372	13.115	11.01	11.41	0.05	3.55e-05	0.000228	no	up
ENSG00000034053	APBA2	0	0	0	0	0	0	0	0	0	0	0	0	0	0	0	1	1	no	no change
ENSG00000034152	MAP2K3	2676.57	3206.85	3001.43	3439.45	3330.02	3376.05	45.451	55.1983	54.1665	62.079	68.1208	62.6977	51.59	64.28	0.32	0.00455	0.0164	no	up
ENSG00000034239	EFCAB1	0	0	0	0	0	0	0	0	0	0	0	0	0	0	0	1	1	no	no change
ENSG00000034510	TMSB10	6225.4	6927.81	5853.86	7987.8	6474.54	7128.01	765.311	863.855	830.302	938.958	858.347	892.565	819.77	896.87	0.13	0.0194	0.0557	no	up
ENSG00000034533	ASTE1	198.742	190.593	197.625	204.394	232.89	238.239	2.63088	2.88782	3.29984	2.65005	4.91594	3.46252	2.94	3.67	0.31	0.108	0.221	no	up
ENSG00000034677	RNF19A	766.444	648.016	743.409	608.482	703.711	670.421	8.08266	6.14048	9.14432	4.91237	13.0509	6.38582	7.78	8.09	0.06	0.17	0.311	no	up
ENSG00000034693	PEX3	803.245	780.942	735.689	832.753	770.251	797.322	17.6732	15.2728	15.3589	17.3211	15.9243	18.0921	16.1	17.12	0.09	0.539	0.703	no	up
ENSG00000034713	GABARAPL2	1364.51	1452.42	1391.09	1431.93	1358.02	1522.81	53.4391	57.3187	57.2734	55.3967	54.5792	60.0495	56	56.67	0.02	0.619	0.766	no	up
ENSG00000034971	MYOC	0	0	0	0	0	0	0	0	0	0	0	0	0	0	0	1	1	no	no change
ENSG00000035115	SH3YL1	60.7267	67.4406	64.8457	52.8604	56.4582	67.0421	1.32341	1.74651	1.68629	2.05607	1.52598	2.03004	1.58	1.87	0.23	0.518	0.685	no	up
ENSG00000035141	FAM136A	5631.94	5894.7	5294.96	6614.6	6311.22	6501.89	106.16	111.695	101.907	125.272	122.018	123.392	106.6	123.57	0.21	0.000188	0.00101	no	up
ENSG00000035403	VCL	6204.24	6458.66	6799.53	6996.37	7282.1	7254.91	33.9232	35.096	36.6272	37.3539	38.9529	39.2862	35.21	38.52	0.13	0.00962	0.031	no	up
ENSG00000035499	DEPDC1B	953.225	921.688	954.929	1005.52	892.241	1040.35	13.6428	13.2889	13.4804	13.7419	12.3823	14.8095	13.47	13.65	0.02	0.503	0.67	no	up
ENSG00000035664	DAPK2	8.28091	15.6384	10.8076	1.17468	2.01636	1.19718	0.259811	0.225803	0.286626	0.00438897	0.0253738	0.0237186	0.26	0.02	-1.6	1.45e-05	0.000101	yes	down
ENSG00000035681	NSMAF	3834.06	4012.23	3915.44	3878.78	3824.03	3816.61	40.1312	45.3837	47.0314	40.415	41.6218	40.3768	44.17	40.8	-0.11	0.526	0.692	no	down
ENSG00000035687	ADSS	5225.25	4868.43	4988.48	5040.53	4824.15	5121.54	61.446	57.2317	59.4898	58.4569	57.5304	60.0223	59.39	58.67	-0.02	0.829	0.915	no	down
ENSG00000035720	STAP1	442.569	443.74	449.288	391.167	386.134	413.027	10.5658	10.9788	11.1881	9.81158	9.81988	10.1001	10.91	9.91	-0.14	0.0561	0.132	no	down
ENSG00000035862	TIMP2	794.967	848.383	872.328	713.016	672.457	641.689	7.25039	7.65006	7.93843	6.3636	6.00709	5.90337	7.61	6.09	-0.32	5.97e-05	0.000364	no	down
ENSG00000035928	RFC1	5817.8	5450.96	5740.38	4605.9	4602.35	4661.82	55.3394	57.2142	52.0609	47.4815	46.193	41.3531	54.88	45.02	-0.29	1.05e-08	1.26e-07	no	down
ENSG00000036054	TBC1D23	1574.29	1583.39	1628.86	1496.54	1597.97	1697.6	13.949	14.3979	14.3775	12.9537	14.0307	15.1938	14.24	14.05	-0.02	0.996	1	no	down
ENSG00000036257	CUL3	3254.4	3206.85	3232.25	3610.95	3387.49	3604.71	42.7155	42.5947	43.326	47.0121	45.1307	47.1143	42.88	46.42	0.11	0.0192	0.0553	no	up
ENSG00000036448	MYOM2	0.920101	4.887	3.08789	8.22273	0	4.78872	0.0376339	0.300493	0.188994	0.38298	0	0.181964	0.18	0.19	0.07	0.634	0.777	no	up
ENSG00000036473	OTC	0	0	0	0	0	1.19718	0	0	0	0	0	0.0265174	0	0.01	0	1	1	no	no change
ENSG00000036530	CYP46A1	0	2.9322	0	1.17468	0	0	0	0.0343456	0	0.00540799	0	0	0.01	0	0	1	1	no	no change
ENSG00000036549	ZZZ3	2109.79	1937.21	2083.55	1949.96	1869.17	1916.69	19.9238	20.9614	21.648	22.7262	19.3636	20.7366	20.84	20.95	0.01	0.0897	0.192	no	up
ENSG00000036565	SLC18A1	0	0	0	0	1.00818	0	0	0	0	0	0.0118966	0	0	0	0	1	1	no	no change
ENSG00000036672	USP2	43.2448	26.3898	43.2304	32.8909	25.2045	33.5211	0.469531	0.477515	0.371835	0.678333	0.292666	0.332227	0.44	0.44	-0.01	0.331	0.504	no	down
ENSG00000036828	CASR	0	2.9322	0	3.52403	7.05727	2.39436	0	0.0243917	0	0.0216393	0.0436087	0.01475	0.01	0.03	0	1	1	no	no change
ENSG00000037042	TUBG2	58.8865	69.3954	63.3017	88.1007	68.5564	70.6336	1.14817	1.3561	1.26035	1.70472	1.35174	1.38071	1.25	1.48	0.22	0.187	0.334	no	up
ENSG00000037241	RPL26L1	725.04	830.79	647.685	1014.92	889.216	958.941	48.7217	54.1508	44.5117	66.3103	62.9359	62.0581	49.15	63.78	0.38	5.53e-05	0.00034	no	up
ENSG00000037280	FLT4	592.545	599.146	595.19	350.053	404.281	380.703	8.06223	9.29887	10.0681	5.8931	6.86036	5.25865	9.14	6	-0.6	9.3e-14	1.99e-12	yes	down
ENSG00000037474	NSUN2	9687.74	9593.18	9199.59	9288.16	8962.74	9059.06	101.573	101.976	100.097	98.6486	95.9982	96.0435	101.22	96.91	-0.06	0.205	0.358	no	down
ENSG00000037637	FBXO42	1402.23	1447.53	1417.34	1221.66	1198.73	1139.72	12.4049	13.3296	13.265	10.4693	10.4705	10.3643	13	10.43	-0.31	1.72e-05	0.000117	no	down
ENSG00000037749	MFAP3	643.151	518.022	618.35	648.421	645.236	657.252	13.1303	11.0902	12.0611	13.2976	13.4096	13.5118	12.09	13.41	0.15	0.162	0.299	no	up
ENSG00000037757	MRI1	1626.74	1715.34	1713.31	1981.19	2103.07	1971.76	35.5462	36.3155	41.5752	42.7248	49.1923	43.6398	37.8	45.17	0.26	9.82e-06	7.01e-05	no	up
ENSG00000037897	METTL1	667.993	706.639	607.542	614.355	665.4	669.224	22.4801	20.7607	17.5803	19.7992	20.7953	21.0309	20.28	20.54	0.02	0.745	0.858	no	up
ENSG00000037965	HOXC8	87.4096	93.8304	83.373	35.2403	27.2209	45.4929	1.57051	1.68935	1.52711	0.628729	0.494144	0.819294	1.6	0.65	-1.18	1.09e-09	1.53e-08	yes	down
ENSG00000038002	AGA	683.635	691.999	612.174	436.979	456.706	445.351	17.7868	18.0877	17.5394	11.4468	14.501	10.7576	17.81	12.23	-0.54	1.68e-11	2.89e-10	no	down
ENSG00000038210	PI4K2B	1781.61	1662.67	1776.28	1432.68	1728.69	1735.05	15.9031	14.8566	16.0072	12.7437	15.5096	15.5055	15.59	14.58	-0.1	0.213	0.368	no	down
ENSG00000038219	BOD1L1	4084.33	3806.97	4541.51	4123.11	4198.07	4004.57	17.6459	17.569	17.5841	16.9433	18.6253	16.3349	17.6	17.3	-0.02	0.813	0.905	no	down
ENSG00000038274	MAT2B	2721.66	2883.33	2673.34	2766.36	2674.71	2979.78	43.2404	45.2853	42.7264	43.8841	43.5742	46.6161	43.75	44.69	0.03	0.715	0.838	no	up
ENSG00000038295	TLL1	0	0	0	0	0	0	0	0	0	0	0	0	0	0	0	1	1	no	no change
ENSG00000038358	EDC4	6025.55	5799.98	6173.85	6571.13	6884.32	6578.27	53.0006	48.7518	57.2657	60.6632	62.1732	59.5978	52.99	60.81	0.2	0.00403	0.0148	no	up
ENSG00000038382	TRIO	1705.87	1671.35	1770.13	1194.65	1154.37	1020	8.07382	7.26977	7.92995	4.86215	4.83542	4.0602	7.76	4.59	-0.75	6.51e-19	2.14e-17	yes	down
ENSG00000038427	VCAN	0	0	0	0	0	0	0	0	0	0	0	0	0	0	0	1	1	no	no change
ENSG00000038532	CLEC16A	1524.61	1509.11	1587.17	1420.18	1538.49	1441.41	8.66126	8.86374	8.84838	7.52906	9.84624	8.3571	8.79	8.57	-0.04	0.232	0.391	no	down
ENSG00000038945	MSR1	0	0	0	0	0	1.19718	0	0	0	0	0	0.0136789	0	0	0	1	1	no	no change
ENSG00000039068	CDH1	0.920101	0	0	0	0	0	0.0379519	0	0	0	0	0	0.01	0	0	1	1	no	no change
ENSG00000039123	SKIV2L2	3171.59	2965.43	3017.64	3004.82	2847.11	2850.49	43.0067	44.3403	44.0683	48.4991	44.4748	40.2076	43.8	44.41	0.02	0.167	0.307	no	up
ENSG00000039139	DNAH5	0.920101	0	0	0	0	0	0.0147897	0	0	0	0	0	0	0	0	1	1	no	no change
ENSG00000039319	ZFYVE16	284.311	279.536	297.981	271.35	309.512	228.661	1.75461	1.50419	1.46138	1.88352	1.9318	1.15071	1.57	1.66	0.07	0.463	0.635	no	up
ENSG00000039523	FAM65A	1231.1	1238.37	1349.41	922.121	994.067	914.646	11.0101	11.5064	12.7198	7.58126	8.12928	9.48826	11.74	8.4	-0.48	7.86e-10	1.12e-08	no	down
ENSG00000039537	C6	0	0	0	0	0	0	0	0	0	0	0	0	0	0	0	1	1	no	no change
ENSG00000039560	RAI14	0	0.9774	0	0	0	0	0	0.00594442	0	0	0	0	0	0	0	1	1	no	no change
ENSG00000039600	SOX30	0.920101	0	0	0	0	0	0.010967	0	0	0	0	0	0	0	0	1	1	no	no change
ENSG00000039650	PNKP	1145.53	1214.91	1218.17	1026.67	1035.4	979.294	27.7553	28.0752	31.0451	23.5013	26.4339	23.5571	28.95	24.49	-0.24	0.000293	0.00149	no	down
ENSG00000039987	BEST2	0	0	0	0	0	0	0	0	0	0	0	0	0	0	0	1	1	no	no change
ENSG00000040199	PHLPP2	205.183	199.39	185.273	238.459	213.735	201.126	0.783897	0.730898	0.727985	0.916433	0.942708	0.751873	0.75	0.87	0.2	0.234	0.394	no	up
ENSG00000040275	SPDL1	2104.27	2097.5	2183.91	2135.56	2072.82	2333.3	41.8116	37.4211	46.5952	42.0961	39.16	43.9382	41.93	41.74	-0.01	0.608	0.759	no	down
ENSG00000040341	STAU2	1750.91	1693.17	1871.52	1856.21	1794.95	1920.51	31.4383	34.7188	43.1485	40.098	41.9775	50.1004	36.41	44.04	0.27	0.297	0.468	no	up
ENSG00000040487	PQLC2	76.3684	92.853	79.5131	50.5111	64.5236	55.0703	1.76307	2.32138	2.26813	1.04872	1.45537	1.42973	2.12	1.31	-0.65	0.00477	0.0171	yes	down
ENSG00000040531	CTNS	359.76	349.909	402.197	387.643	429.485	349.577	4.97317	4.02063	5.20737	5.56142	5.22979	5.11584	4.73	5.3	0.16	0.55	0.713	no	up
ENSG00000040608	RTN4R	169.299	176.909	142.815	86.926	86.7036	80.2111	2.84771	3.05435	2.52878	1.51091	1.46029	1.33852	2.81	1.44	-0.92	6.74e-10	9.69e-09	yes	down
ENSG00000040633	PHF23	734.241	791.694	721.022	852.815	771.259	824.857	15.278	18.8544	16.546	20.3605	16.5092	19.9501	16.89	18.95	0.16	0.119	0.237	no	up
ENSG00000040731	CDH10	0	0	0	0	0	0	0	0	0	0	0	0	0	0	0	1	1	no	no change
ENSG00000040933	INPP4A	2135.55	2020.29	2076.6	1809	2047.62	1990.91	13.1773	12.5094	13.6925	11.2884	12.8206	12.9767	13.12	12.36	-0.09	0.128	0.251	no	down
ENSG00000041353	RAB27B	28.5231	21.5028	22.3872	12.9214	19.1555	15.5633	0.118964	0.098202	0.0937874	0.4316	0.0800836	0.0649465	0.1	0.19	0.53	0.0725	0.162	no	up
ENSG00000041357	PSMA4	9117.28	9805.28	8791.99	10608.5	9456.75	10472.9	421.256	460.361	430.899	495.28	456.724	496.073	437.53	482.79	0.14	0.0251	0.0688	no	up
ENSG00000041515	MYO16	0	2.9322	1.54394	5.87338	1.00818	1.19718	0	0.0131749	0.00696611	0.0480952	0.00453705	0.00537694	0.01	0.02	0	1	1	no	no change
ENSG00000041802	LSG1	2686.7	2556.88	2637.83	3347.83	3162.67	3309.01	31.7599	29.8894	29.0175	38.3065	35.2875	36.0117	30.23	36.55	0.27	7.61e-09	9.32e-08	no	up
ENSG00000041880	PARP3	111.332	127.062	107.304	126.865	147.195	113.732	1.95108	1.95852	2.03447	2.32215	2.92517	2.64952	1.98	2.63	0.39	0.288	0.457	no	up
ENSG00000041982	TNC	6.44071	6.8418	10.0356	0	0	0	0.0463622	0.0307152	0.331879	0	0	0	0.14	0	-1.24	3.34e-06	2.63e-05	yes	down
ENSG00000041988	THAP3	470.172	458.401	435.392	440.503	428.477	430.985	13.9768	13.863	12.9594	12.8028	13.664	12.458	13.6	12.97	-0.07	0.417	0.592	no	down
ENSG00000042062	FAM65C	0.920101	0.9774	1.54394	0	0	0	0.0325829	0.0117525	0.0113336	0	0	0	0.02	0	0	1	1	no	no change
ENSG00000042088	TDP1	2462.19	2678.08	2444.84	2794.55	2531.54	2675.7	38.8295	44.7374	42.007	45.3108	42.4124	44.5095	41.86	44.09	0.07	0.22	0.377	no	up
ENSG00000042286	AIFM2	11.9613	11.7288	25.4751	23.4935	16.1309	19.1549	0.117319	0.115169	0.252592	0.248634	0.181651	0.188114	0.16	0.21	0.23	0.568	0.726	no	up
ENSG00000042304	C2orf83	0	0.9774	0	0	0	0	0	0.0180969	0	0	0	0	0.01	0	0	1	1	no	no change
ENSG00000042317	SPATA7	125.134	131.949	123.516	120.992	111.908	122.112	2.37592	2.70277	2.307	2.1401	2.86846	2.28349	2.46	2.43	-0.02	0.487	0.657	no	down
ENSG00000042429	MED17	1228.34	1252.05	1272.98	1281.57	1258.21	1364.79	23.7633	23.7902	26.4114	28.4189	24.0303	31.268	24.65	27.91	0.18	0.397	0.573	no	up
ENSG00000042445	RETSAT	955.065	937.326	975.001	709.504	786.382	794.928	11.1862	10.2502	11.5997	8.72946	9.83484	10.7049	11.01	9.75	-0.17	1.21e-05	8.52e-05	no	down
ENSG00000042493	CAPG	748.962	834.699	868.469	1569.37	1573.77	1425.84	25.7851	27.4623	28.8355	53.8119	52.87	50.3569	27.36	52.35	0.93	9.9e-33	6.31e-31	yes	up
ENSG00000042753	AP2S1	2241.37	2432.75	2068.89	2661.82	2566.83	2868.44	102.16	112.389	101.064	120.259	121.932	129.433	105.22	123.86	0.24	0.00013	0.000731	no	up
ENSG00000042781	USH2A	0.920101	1.9548	0	0	3.02455	0	0.00144691	0.00307459	0	0	0.00476055	0	0	0	0	1	1	no	no change
ENSG00000042813	ZPBP	0	0	0	0	0	0	0	0	0	0	0	0	0	0	0	1	1	no	no change
ENSG00000042832	TG	0	1.9548	3.85986	2.34935	1.00818	0	0	0.0119206	0.0397772	0.0585324	0.05336	0	0.02	0.04	0	1	1	no	no change
ENSG00000042980	ADAM28	22.0824	7.8192	14.6675	63.4325	53.4336	57.4647	0.361827	0.278571	0.388619	0.48527	0.73921	0.826451	0.34	0.68	0.82	2.21e-11	3.73e-10	yes	up
ENSG00000043039	BARX2	1.8402	0	0	0	0	0	0.0285302	0	0	0	0	0	0.01	0	0	1	1	no	no change
ENSG00000043093	DCUN1D1	2220.2	2073.07	2159.98	1952.31	2118.19	2042.39	22.5312	21.444	23.8419	21.0031	20.0414	20.5616	22.6	20.54	-0.14	0.167	0.307	no	down
ENSG00000043143	JADE2	1176.81	1297.01	1241.33	1309.76	1292.49	1302.53	8.12967	10.4108	10.5597	10.4366	10.2371	10.4851	9.7	10.39	0.1	0.283	0.452	no	up
ENSG00000043355	ZIC2	22.0824	4.887	26.247	0	0	0	0.237419	0.170829	0.309567	0	0	0	0.24	0	-1.76	5.27e-09	6.59e-08	yes	down
ENSG00000043462	LCP2	4055.81	4070.87	4390.98	3872.91	3807.9	3483.79	60.9935	60.6148	73.319	58.4473	59.2846	54.6894	64.94	57.48	-0.18	0.00503	0.0179	no	down
ENSG00000043514	TRIT1	1506.21	1457.3	1367.16	1224.01	1311.64	1236.69	29.7581	28.9362	25.9483	21.2619	23.9103	25.9849	28.22	23.71	-0.25	0.00167	0.00688	no	down
ENSG00000043591	ADRB1	46.0051	38.1186	40.1425	27.0175	23.1882	33.5211	0.51941	0.430925	0.458718	0.303687	0.263496	0.379017	0.47	0.32	-0.46	0.0308	0.0816	no	down
ENSG00000044012	GUCA2B	0	0	0	0	0	0	0	0	0	0	0	0	0	0	0	1	1	no	no change
ENSG00000044090	CUL7	431.527	494.564	572.803	446.377	408.314	470.492	2.48554	2.86162	3.34567	2.58688	2.38169	3.05741	2.9	2.68	-0.11	0.113	0.229	no	down
ENSG00000044115	CTNNA1	1416.96	1454.37	1442.04	868.085	944.666	930.209	15.6547	16.0353	17.2947	10.2695	10.2926	9.51716	16.32	10.03	-0.7	4.27e-24	1.83e-22	yes	down
ENSG00000044446	PHKA2	1441.8	1334.15	1410.39	1428.41	1565.71	1325.28	10.8307	10.8866	11.6327	9.21412	12.1405	10.1617	11.11	10.5	-0.08	0.556	0.717	no	down
ENSG00000044459	CNTLN	501.455	455.468	431.532	402.914	397.224	421.407	3.69749	3.52215	3.6876	3.18089	3.35191	3.0793	3.64	3.2	-0.18	0.0454	0.111	no	down
ENSG00000044524	EPHA3	0.920101	11.7288	0	0	1.00818	0	0.0117822	0.150417	0	0	0.0130055	0	0.05	0	0	1	1	no	no change
ENSG00000044574	HSPA5	20991.2	20437.4	18103.5	24126.7	20623.4	23323.5	168.477	164.183	146.549	193.033	166.285	187.391	159.79	182.31	0.19	0.00623	0.0215	no	up
ENSG00000046604	DSG2	0	0	1.54394	0	0	0	0	0	0.00816072	0	0	0	0	0	0	1	1	no	no change
ENSG00000046647	GEMIN8	414.046	423.214	390.618	345.355	351.855	336.408	13.9555	14.8621	13.5127	12.7014	12.8711	11.4976	14.11	12.36	-0.19	0.00631	0.0218	no	down
ENSG00000046651	OFD1	1054.44	951.01	1032.9	808.177	947.691	974.505	13.6715	12.564	13.0485	9.90249	14.0496	12.8883	13.1	12.27	-0.09	0.0624	0.144	no	down
ENSG00000046653	GPM6B	6.44071	1.9548	22.3872	5.87338	7.05727	19.1549	0.0530049	0.0154955	0.183287	0.046371	0.0612319	0.157113	0.08	0.09	0.04	0.944	0.987	no	up
ENSG00000046774	MAGEC2	0	0	0	0	0	0	0	0	0	0	0	0	0	0	0	1	1	no	no change
ENSG00000046889	PREX2	0	0	0	0	0	0	0	0	0	0	0	0	0	0	0	1	1	no	no change
ENSG00000047056	WDR37	402.084	459.378	440.024	359.451	399.24	399.858	2.92044	3.38927	3.2276	3.09784	2.90588	2.85665	3.18	2.95	-0.1	0.0841	0.182	no	down
ENSG00000047188	YTHDC2	1270.66	1220.77	1315.44	1290.97	1283.42	1243.87	7.20263	6.06532	6.61498	6.53187	8.12316	6.64869	6.63	7.1	0.1	0.99	1	no	up
ENSG00000047230	CTPS2	0	0	0	0	0	0	0	0	0	0	0	0	0	0	0	1	1	no	no change
ENSG00000047249	ATP6V1H	1392.11	1434.82	1432.78	1236.93	1153.36	1302.53	24.0366	25.1831	25.5036	21.0937	19.9836	23.3553	24.91	21.48	-0.21	0.00163	0.00673	no	down
ENSG00000047315	POLR2B	6955.04	6821.27	6806.48	7142.03	7043.16	7440.48	68.9174	71.2885	72.0631	77.4342	77.1197	75.6264	70.75	76.73	0.12	0.177	0.321	no	up
ENSG00000047346	FAM214A	368.04	335.248	439.252	233.761	309.512	264.577	3.43147	3.43826	4.65145	2.31678	3.11736	2.58114	3.84	2.67	-0.51	0.000259	0.00134	no	down
ENSG00000047365	ARAP2	435.208	348.932	419.181	301.892	343.79	298.098	2.52394	1.6656	1.82647	2.1705	1.59689	2.34347	2.01	2.04	0.02	0.00231	0.0091	no	up
ENSG00000047410	TPR	9309.58	8953.96	9845.73	9121.36	9213.77	9000.4	33.0637	30.3983	36.1203	32.8189	36.685	32.0721	33.18	33.85	0.03	0.423	0.599	no	up
ENSG00000047457	CP	64.4071	61.5762	40.9145	70.4806	71.5809	64.6477	1.12365	1.18641	0.724443	1.37977	1.27919	1.20824	1.01	1.29	0.32	0.147	0.278	no	up
ENSG00000047578	KIAA0556	449.929	455.468	524.941	540.351	535.345	508.802	4.92207	4.07741	4.24507	4.04396	4.01854	4.86471	4.42	4.31	-0.03	0.122	0.242	no	down
ENSG00000047579	DTNBP1	701.117	779.965	674.704	814.05	751.095	726.688	17.8399	20.3626	18.2817	21.9261	19.4909	19.6227	18.83	20.36	0.11	0.305	0.476	no	up
ENSG00000047597	XK	0	0	0	0	0	0	0	0	0	0	0	0	0	0	0	1	1	no	no change
ENSG00000047617	ANO2	0	0	0	0	0	0	0	0	0	0	0	0	0	0	0	1	1	no	no change
ENSG00000047621	C12orf4	753.563	758.462	680.107	817.574	758.153	809.294	9.29062	8.85174	8.59214	10.3187	9.71122	9.44049	8.91	9.83	0.14	0.125	0.246	no	up
ENSG00000047634	SCML1	0	0	0	0	0	0	0	0	0	0	0	0	0	0	0	1	1	no	no change
ENSG00000047644	WWC3	918.261	879.66	1082.3	446.377	451.665	390.281	4.49373	4.44224	5.07652	2.15874	2.18705	2.0405	4.67	2.13	-1.1	1.34e-31	7.98e-30	yes	down
ENSG00000047648	ARHGAP6	0	0	0	0	0	0	0	0	0	0	0	0	0	0	0	1	1	no	no change
ENSG00000047662	FAM184B	189.541	172.149	226.188	138.612	183.489	150.845	0.872408	0.792773	1.0462	0.636841	0.846773	0.694714	0.9	0.73	-0.28	0.0418	0.104	no	down
ENSG00000047849	MAP4	5376.15	5195.86	5448.58	5664.29	5394.78	5434	36.4914	33.388	35.5118	34.7267	34.5086	33.9756	35.13	34.4	-0.03	0.454	0.627	no	down
ENSG00000047932	GOPC	3672.09	3387.67	3490.86	3372.49	3422.78	3435.91	24.8496	22.9455	23.8283	22.7797	23.2602	23.2833	23.87	23.11	-0.05	0.386	0.561	no	down
ENSG00000047936	ROS1	0	0	0	0	0	0	0	0	0	0	0	0	0	0	0	1	1	no	no change
ENSG00000048028	USP28	1431.68	1454.37	1553.98	1623.4	1473.96	1508.45	19.493	20.2249	19.5529	22.5979	21.9641	20.2606	19.76	21.61	0.13	0.45	0.624	no	up
ENSG00000048052	HDAC9	69.0076	82.1016	69.4775	101.022	99.81	82.6054	1.40321	1.90227	1.26192	2.01112	2.42726	1.33809	1.52	1.93	0.32	0.0378	0.0964	no	up
ENSG00000048140	TSPAN17	564.022	629.446	514.133	469.87	583.737	496.83	8.2203	9.69346	8.41745	8.03775	10.3105	8.07998	8.78	8.8	0	0.189	0.336	no	up
ENSG00000048162	NOP16	3049.22	3215.65	2857.84	3959.83	3618.36	3604.71	107.969	113.281	105.478	136.227	131.287	129.661	108.92	132.41	0.28	2.1e-06	1.71e-05	no	up
ENSG00000048342	CC2D2A	146.296	159.316	128.147	139.786	157.276	174.788	1.84253	2.02751	1.41299	1.61171	1.64689	2.2159	1.76	1.82	0.05	0.407	0.583	no	up
ENSG00000048392	RRM2B	1056.28	1022.36	1127.85	1285.1	1273.33	1377.95	8.69851	8.6026	10.8476	10.2662	11.1211	10.2988	9.38	10.56	0.17	2.28e-05	0.000152	no	up
ENSG00000048405	ZNF800	1092.16	1080.03	1207.36	1144.13	1260.23	1173.24	10.113	10.1192	11.7533	10.1358	10.5549	10.9154	10.66	10.53	-0.02	0.276	0.443	no	down
ENSG00000048462	TNFRSF17	0	0	0	0	0	0	0	0	0	0	0	0	0	0	0	1	1	no	no change
ENSG00000048471	SNX29	268.67	300.062	291.805	334.783	280.275	371.126	0.995243	1.39723	1.18959	1.29625	1.03967	1.6223	1.19	1.32	0.13	0.123	0.243	no	up
ENSG00000048540	LMO3	0	0.9774	1.54394	7.04806	0	1.19718	0	0.090299	0.0144713	0.62231	0	0.0163824	0.03	0.22	0	1	1	no	no change
ENSG00000048544	MRPS10	2358.22	2274.41	2273.46	2419.83	2223.04	2387.18	37.3121	36.0512	36.5854	38.0501	35.4932	37.848	36.65	37.14	0.02	0.687	0.817	no	up
ENSG00000048545	GUCA1A	0	0	0	0	0	0	0	0	0	0	0	0	0	0	0	1	1	no	no change
ENSG00000048649	RSF1	2069.16	2041.74	2198.02	2052.1	2023.56	1971.42	16.3858	18.477	18.1676	18.5592	16.1579	15.4528	17.67	16.73	-0.08	0.263	0.428	no	down
ENSG00000048707	VPS13D	1300.1	1264.76	1352.49	1735	1728.02	1603.02	4.51561	4.24632	3.75144	5.65744	5.42169	5.37898	4.17	5.49	0.39	3.77e-09	4.84e-08	no	up
ENSG00000048740	CELF2	3581.03	3527.44	3585.04	3661.46	3848.23	3643.02	20.8591	19.3754	22.7108	22.2383	24.1619	23.3524	20.98	23.24	0.15	0.274	0.44	no	up
ENSG00000048828	FAM120A	8191.66	8085.05	8401.37	8003.07	8123.93	8236.6	50.9524	49.9738	53.9274	50.6037	49.8595	51.4146	51.61	50.63	-0.03	0.672	0.805	no	down
ENSG00000048991	R3HDM1	3547.91	3401.35	3753.33	3481.74	3470.16	3364.08	38.4227	35.5202	40.9549	40.4473	38.4369	36.8949	38.29	38.6	0.01	0.326	0.499	no	up
ENSG00000049089	COL9A2	374.481	385.096	395.25	116.293	144.17	105.352	5.91142	5.6352	5.29607	1.46276	2.04669	1.78647	5.62	1.76	-1.62	1.59e-38	1.28e-36	yes	down
ENSG00000049130	KITLG	8.28091	17.5932	23.9311	49.3364	29.2373	49.0844	0.134554	0.14656	0.172336	0.445597	0.238245	0.410271	0.15	0.37	0.89	0.000207	0.0011	yes	up
ENSG00000049167	ERCC8	144.519	189.775	162.549	129.87	139.232	169.426	2.65056	3.70036	3.47994	2.9581	3.00688	3.52508	3.28	3.16	-0.05	0.238	0.399	no	down
ENSG00000049192	ADAMTS6	21.1623	17.5932	26.247	8.22273	14.1145	4.78872	0.120219	0.204458	0.112224	0.113679	0.098717	0.0666416	0.15	0.09	-0.35	0.00221	0.00874	no	down
ENSG00000049239	H6PD	1036.03	1116.19	1120.13	930.343	1145.29	957.744	3.54179	3.78116	3.79878	3.10268	4.27321	3.44125	3.71	3.6	-0.04	0.184	0.329	no	down
ENSG00000049245	VAMP3	1033.27	1004.77	975.773	935.042	900.306	924.223	16.3967	16.5913	16.4193	15.0182	15.0799	15.0941	16.47	15.06	-0.13	0.0497	0.12	no	down
ENSG00000049246	PER3	4.60051	3.9096	1.54394	5.87338	7.05727	5.9859	0.0224485	0.0192697	0.00757302	0.0288778	0.149088	0.10114	0.02	0.09	0.73	0.26	0.425	no	up
ENSG00000049247	UTS2	0.920101	0	1.54394	0	6.04909	2.39436	0.0200794	0	0.0344926	0	0.133672	0.0524007	0.02	0.06	0	1	1	no	no change
ENSG00000049249	TNFRSF9	22.0824	4.887	13.1235	10.5721	24.1964	10.7746	0.113982	0.0521127	0.0830117	0.0541081	0.309671	0.0842456	0.08	0.15	0.44	0.742	0.857	no	up
ENSG00000049283	EPN3	0	0.9774	0	0	1.00818	1.19718	0	0.00751584	0	0	0.0211005	0.00920697	0	0.01	0	1	1	no	no change
ENSG00000049323	LTBP1	31.2834	33.2316	42.4585	15.2708	20.1636	10.7746	0.211836	0.229383	0.226015	0.0736942	0.240628	0.0735787	0.22	0.13	-0.49	0.000147	0.000815	no	down
ENSG00000049449	RCN1	4.60051	5.8644	7.71972	5.87338	1.00818	5.9859	0.173995	0.239139	0.329393	0.222066	0.0673582	0.0759175	0.25	0.12	-0.64	0.463	0.635	no	down
ENSG00000049540	ELN	0	0	0	0	0	0	0	0	0	0	0	0	0	0	0	1	1	no	no change
ENSG00000049541	RFC2	2395.94	2527.56	2278.09	2323.51	2376.28	2520.06	53.449	57.5561	53.2794	52.8075	55.5759	56.8854	54.77	55.08	0.01	0.989	1	no	up
ENSG00000049618	ARID1B	2525.68	2641.91	2700.36	2688.83	2770.48	2652.95	10.6552	11.1994	11.3563	11.645	12.1119	11.3858	11.07	11.71	0.08	0.461	0.633	no	up
ENSG00000049656	CLPTM1L	4514.94	4449.12	4534.56	5333.03	5389.74	5334.64	107.738	116.028	119.12	129.521	135.063	134.312	114.28	132.95	0.22	7.03e-07	6.29e-06	no	up
ENSG00000049759	NEDD4L	59.8066	59.6214	83.373	22.3188	9.07364	5.9859	0.678714	0.525645	1.53138	1.21405	1.69572	0.249957	0.91	1.05	0.19	6.14e-13	1.23e-11	no	up
ENSG00000049768	FOXP3	1.8402	0.9774	5.4038	8.22273	2.01636	9.57744	0.0267439	0.0142267	0.105992	0.16359	0.0295487	0.155001	0.05	0.12	0.54	0.106	0.218	no	up
ENSG00000049769	PPP1R3F	72.688	76.2372	69.4775	39.939	56.4582	39.507	1.32007	2.1331	1.52352	0.516144	0.700211	0.536819	1.66	0.58	-1.36	0.00106	0.00462	yes	down
ENSG00000049860	HEXB	787.607	831.767	885.452	798.78	766.218	790.139	14.1758	15.3707	16.4013	14.3046	14.0502	15.2671	15.31	14.54	-0.07	0.23	0.389	no	down
ENSG00000049883	PTCD2	298.113	301.039	370.547	337.132	286.324	337.605	2.71357	3.57196	3.71362	3.07237	2.24463	2.83357	3.33	2.72	-0.28	0.902	0.961	no	down
ENSG00000050030	KIAA2022	0	0	0	0	0	0	0	0	0	0	0	0	0	0	0	1	1	no	no change
ENSG00000050130	JKAMP	1076.52	1068.3	1057.6	1059.56	994.067	1059.5	22.656	24.7493	27.3523	27.0059	23.9807	26.4714	24.91	25.83	0.05	0.51	0.677	no	up
ENSG00000050165	DKK3	0	0	0	0	0	0	0	0	0	0	0	0	0	0	0	1	1	no	no change
ENSG00000050327	ARHGEF5	0	0	0	0	0	0	0	0	0	0	0	0	0	0	0	1	1	no	no change
ENSG00000050344	NFE2L3	475.692	428.101	406.057	283.097	328.667	295.704	5.40449	5.73928	4.66453	3.31376	3.91047	3.41698	5.27	3.55	-0.56	4.55e-07	4.2e-06	no	down
ENSG00000050393	MCUR1	1870.57	1791.57	1807.19	1874.78	1830.86	1891.55	17.2278	14.6144	12.4667	18.3511	15.9149	15.7852	14.78	16.69	0.17	0.583	0.739	no	up
ENSG00000050405	LIMA1	2362.82	2289.07	2502.73	2227.19	2070.81	2277.04	22.3981	21.1945	24.0201	20.6203	19.982	21.5404	22.53	20.71	-0.12	0.0436	0.108	no	down
ENSG00000050426	LETMD1	2110.71	2181.56	2186.22	1155.88	1483.04	1301.34	58.5238	63.4603	67.7729	32.4273	44.1521	39.106	63.23	38.53	-0.71	3.07e-20	1.12e-18	yes	down
ENSG00000050438	SLC4A8	75.4483	60.5988	74.1093	81.0526	78.6382	53.8731	0.6092	0.788295	1.14827	2.03337	0.906516	1.32845	0.85	1.43	0.69	0.921	0.972	no	up
ENSG00000050555	LAMC3	0.920101	1.9548	0.771972	0	0	0	0.00458754	0.00975201	0.00386946	0	0	0	0.01	0	0	1	1	no	no change
ENSG00000050628	PTGER3	0	0	0	0	1.00818	0	0	0	0	0	0.00440285	0	0	0	0	1	1	no	no change
ENSG00000050730	TNIP3	0	0	0	0	0	0	0	0	0	0	0	0	0	0	0	1	1	no	no change
ENSG00000050748	MAPK9	2358.22	2308.62	2265.74	2066.25	2058.71	2158.52	30.7897	31.8149	31.879	30.9659	31.1176	29.3937	31.49	30.49	-0.05	0.00879	0.0288	no	down
ENSG00000050767	COL23A1	2378.46	2294.93	2385.39	2143.78	2489.2	2358.45	29.376	29.6327	30.5123	25.6835	28.5922	26.6485	29.84	26.97	-0.15	0.797	0.894	no	down
ENSG00000050820	BCAR1	0	0	0	0	0	0	0	0	0	0	0	0	0	0	0	1	1	no	no change
ENSG00000051009	FAM160A2	589.785	669.519	683.195	568.543	659.351	566.266	8.68375	11.6822	9.66024	9.24294	9.42563	7.98788	10.01	8.89	-0.17	0.211	0.366	no	down
ENSG00000051108	HERPUD1	2068.39	2149.3	1930.7	1038.41	1139.25	1081.05	57.8878	51.8375	54.2677	26.7865	29.3998	28.1512	54.67	28.1	-0.96	7.89e-46	7.84e-44	yes	down
ENSG00000051128	HOMER3	321.732	366.179	363.213	194.215	224.772	196.175	8.7625	10.4117	10.6886	5.73849	6.86873	5.71676	9.95	6.11	-0.7	1.92e-11	3.26e-10	yes	down
ENSG00000051180	RAD51	1681.94	1868.79	1696.02	2112.07	1921.59	1963.38	42.8037	44.9216	44.8371	53.9707	51.7173	49.5831	44.18	51.77	0.23	0.00304	0.0115	no	up
ENSG00000051341	POLQ	1919.33	1714.36	1971.62	1826.62	1972	1903.52	8.45059	7.58192	10.1269	8.68293	10.0838	8.4759	8.71	9.08	0.06	0.743	0.858	no	up
ENSG00000051382	PIK3CB	1885.29	1935.25	1833.43	2529.08	2370.24	2583.52	16.6998	18.4487	17.4237	23.1196	23.6162	25.4569	17.52	24.06	0.46	5.85e-12	1.07e-10	no	up
ENSG00000051523	CYBA	2156.72	2391.7	2122.15	2850.94	2525.5	2549.99	113.174	125.833	121.494	149.273	141.743	134.869	120.16	142	0.24	0.000231	0.00122	no	up
ENSG00000051596	THOC3	5373.39	5773.5	5617.64	6463.07	6320.29	6499.49	128.402	139.401	137.528	156.401	156.631	157.62	135.1	156.88	0.22	0.000155	0.000857	no	up
ENSG00000051620	HEBP2	1269.74	1133.78	1204.28	1236.93	1516.31	1357.6	22.6286	21.1783	21.6778	28.7494	39.2736	33.1765	21.83	33.7	0.62	0.0201	0.0573	yes	up
ENSG00000051825	MPHOSPH9	1427.85	1344.23	1497.62	1116.11	1103.66	1210.69	18.9766	18.3513	20.0248	13.1514	14.8319	14.0742	19.11	14.01	-0.45	5e-06	3.79e-05	no	down
ENSG00000052126	PLEKHA5	238.306	233.599	216.924	171.503	214.743	184.366	2.17744	2.65183	1.93468	1.33339	2.23063	2.34352	2.26	1.97	-0.19	0.0295	0.0788	no	down
ENSG00000052344	PRSS8	3.6804	0.9774	2.31592	1.17468	3.02455	3.59154	0.0806329	0.0177832	0.189859	0.0714402	0.243536	0.0653644	0.1	0.13	0	1	1	no	no change
ENSG00000052723	SIKE1	2740.06	2516.8	2807.66	2687.66	2698.9	2845.7	31.5071	27.7687	29.8008	28.9914	31.7543	28.7856	29.69	29.84	0.01	0.657	0.794	no	up
ENSG00000052749	RRP12	4497.45	4567.39	4381.71	4733.94	4426.93	4402.03	32.2104	33.5774	31.5415	33.771	31.8425	33.6615	32.45	33.1	0.03	0.857	0.934	no	up
ENSG00000052795	FNIP2	489.494	464.265	489.43	381.77	419.404	423.802	2.29792	2.22889	2.27834	1.67442	2.03075	1.86911	2.27	1.86	-0.28	0.00843	0.0278	no	down
ENSG00000052802	MSMO1	1532.89	1523.77	1482.19	1800.78	1629.22	1986.12	23.7922	25.1423	23.508	28.5731	26.7284	30.6951	24.15	28.67	0.25	0.000509	0.00244	no	up
ENSG00000052841	TTC17	3846.94	3601.72	3857.54	2874.43	3108.22	2952.25	33.8432	30.7586	33.448	23.998	29.5081	24.9678	32.68	26.14	-0.32	2.12e-09	2.8e-08	no	down
ENSG00000052850	ALX4	0	0	0	0	2.01636	0	0	0	0	0	0.0107874	0	0	0	0	1	1	no	no change
ENSG00000053108	FSTL4	0	0.9774	0	1.17468	1.00818	0	0	0.0630926	0	0.0604029	0.0670524	0	0.02	0.04	0	1	1	no	no change
ENSG00000053254	FOXN3	2017.78	1912.77	2060.39	1680.96	1905.46	1798.16	13.2026	12.4584	20.1037	12.0737	16.9155	13.4589	15.24	14.14	-0.11	0.0137	0.0415	no	down
ENSG00000053328	METTL24	0	0	0	0	0	0	0	0	0	0	0	0	0	0	0	1	1	no	no change
ENSG00000053371	AKR7A2	857.534	1011.61	870.784	1036.06	1082.79	1008.03	23.1734	27.4891	24.3742	27.8942	30.442	27.3623	25.01	28.56	0.19	0.0174	0.0508	no	up
ENSG00000053372	MRTO4	4256.39	4667.08	4189.49	6004.94	5516.77	5797.94	60.7751	67.4366	61.4669	85.6926	81.7588	83.7291	63.23	83.74	0.4	1.14e-11	2.01e-10	no	up
ENSG00000053438	NNAT	11.9613	9.774	12.3516	10.5721	2.01636	13.169	0.337478	0.302374	0.369662	0.322006	0.0632707	0.407598	0.34	0.26	-0.26	0.51	0.678	no	down
ENSG00000053501	USE1	441.649	511.18	465.499	554.447	506.107	487.252	22.906	28.6197	27.6675	30.5632	30.7817	28.1314	26.39	29.83	0.18	0.195	0.344	no	up
ENSG00000053524	MCF2L2	460.971	331.339	382.898	365.324	335.725	403.45	4.9138	3.50094	4.09057	3.82574	3.5549	4.24745	4.17	3.88	-0.1	0.478	0.649	no	down
ENSG00000053702	NRIP2	34.0437	35.1864	18.5273	18.7948	39.3191	29.9295	0.4009	0.414914	0.22094	0.312485	0.551812	0.35299	0.35	0.41	0.18	1	1	no	up
ENSG00000053747	LAMA3	0	0	0	1.17468	0	0	0	0	0	0.00735732	0	0	0	0	0	1	1	no	no change
ENSG00000053770	AP5M1	2299.33	2427.86	2410.1	2456.25	2570.86	2667.32	24.7015	24.3515	25.519	26.9351	24.6795	27.6496	24.85	26.43	0.09	0.0689	0.155	no	up
ENSG00000053900	ANAPC4	1706.79	1552.11	1677.5	1679.79	1592.93	1732.32	23.9549	24.9164	27.2547	26.972	29.7474	25.9631	25.37	27.55	0.12	0.791	0.89	no	up
ENSG00000053918	KCNQ1	0	0	0	0	0	0	0	0	0	0	0	0	0	0	0	1	1	no	no change
ENSG00000054116	TRAPPC3	2102.43	2165.92	1933.02	2222.49	2067.78	2266.26	68.278	70.241	62.91	71.7243	70.7583	75.4925	67.16	72.66	0.11	0.217	0.372	no	up
ENSG00000054118	THRAP3	10146	10092.6	10535.1	10582.7	10092.9	10362.8	78.2429	79.4432	84.6005	85.4003	82.7274	86.6976	80.75	84.95	0.07	0.855	0.933	no	up
ENSG00000054148	PHPT1	1073.76	1086.87	911.699	1098.32	1088.84	1048.73	50.2587	50.8168	44.1567	51.3511	52.3675	49.9226	48.43	51.21	0.08	0.347	0.521	no	up
ENSG00000054179	ENTPD2	0	0	0	0	0	0	0	0	0	0	0	0	0	0	0	1	1	no	no change
ENSG00000054219	LY75	21.1623	10.9458	34.7356	18.4809	8.06545	19.1549	0.0935244	0.0483981	0.154234	0.0815326	0.0357343	0.0847014	0.1	0.07	-0.25	0.23	0.389	no	down
ENSG00000054267	ARID4B	1940.04	1775.66	1950.88	1417.23	1582.45	1485.69	13.9422	12.8822	12.8855	10.2957	10.977	10.1847	13.24	10.48	-0.33	1.9e-07	1.88e-06	no	down
ENSG00000054277	OPN3	494.094	471.107	523.397	529.779	511.148	446.548	8.24258	7.79392	9.82194	8.7879	8.43972	7.31961	8.61	8.18	-0.07	0.981	1	no	down
ENSG00000054282	SDCCAG8	463.731	500.429	509.502	435.805	353.872	390.281	9.14353	8.89789	9.4703	8.34497	6.13478	5.94675	9.17	6.82	-0.42	0.00141	0.00595	no	down
ENSG00000054356	PTPRN	0	0	1.54394	0	0	0	0	0	0.00940291	0	0	0	0	0	0	1	1	no	no change
ENSG00000054392	HHAT	10.1211	4.887	4.63183	2.34935	5.04091	4.78872	0.0991065	0.046643	0.0927127	0.027895	0.0655087	0.0572149	0.08	0.05	-0.26	0.297	0.468	no	down
ENSG00000054523	KIF1B	626.589	581.48	654.632	389.056	342.281	341.196	1.89892	1.78331	2.04543	1.3042	1.13479	1.53302	1.91	1.32	-0.5	2.46e-17	7.16e-16	no	down
ENSG00000054598	FOXC1	123.294	137.813	137.411	0	0	0	0.984705	1.10168	1.10684	0	0	0	1.06	0	-3.54	3.15e-82	7.56e-80	yes	down
ENSG00000054611	TBC1D22A	1125.28	1207.09	1272.21	1258.08	1303.58	1356.41	15.1179	15.9784	16.7672	16.1685	16.6053	18.082	15.95	16.95	0.09	0.0934	0.198	no	up
ENSG00000054654	SYNE2	408.525	518.022	478.623	58.7338	98.8018	77.8167	2.33777	2.39035	3.03483	0.351377	0.745277	0.584018	2.59	0.56	-2.03	1.2e-55	1.58e-53	yes	down
ENSG00000054690	PLEKHH1	1.8402	0	1.54394	0	0	1.19718	0.0536041	0	0.0989559	0	0	0.0128141	0.05	0	0	1	1	no	no change
ENSG00000054793	ATP9A	29.4432	33.2316	35.5107	1.17468	12.0982	13.169	0.120132	0.135653	0.142325	0.00478465	0.0494769	0.0537593	0.13	0.04	-0.78	5.14e-06	3.88e-05	yes	down
ENSG00000054796	SPO11	0	0	0	0	0	0	0	0	0	0	0	0	0	0	0	1	1	no	no change
ENSG00000054803	CBLN4	0	0	0	0	0	0	0	0	0	0	0	0	0	0	0	1	1	no	no change
ENSG00000054938	CHRDL2	0	0	0	0	0	0	0	0	0	0	0	0	0	0	0	1	1	no	no change
ENSG00000054965	FAM168A	1209.93	1239.34	1287.65	971.457	1089.84	1000.84	6.98551	6.93384	7.97463	5.24222	7.15754	5.92469	7.3	6.1	-0.25	2.97e-05	0.000195	no	down
ENSG00000054967	RELT	1586.25	1520.83	1599.53	1541.17	1857.07	1723.94	17.6117	15.7087	17.8772	17.0602	20.8328	19.0644	17.06	18.97	0.15	0.0963	0.203	no	up
ENSG00000054983	GALC	0	0	0	0	0	0	0	0	0	0	0	0	0	0	0	1	1	no	no change
ENSG00000055044	NOP58	7984.64	7976.56	7762.18	7633.04	7473.65	7714.63	155.26	152.619	167.253	155.556	161.195	161.783	158.34	159.49	0.01	0.236	0.396	no	up
ENSG00000055070	SZRD1	4418.33	4619	4206.48	4740.75	4745.51	4598.37	62.4264	66.3095	65.7164	69.7726	72.7284	68.0307	64.81	70.17	0.11	0.109	0.222	no	up
ENSG00000055118	KCNH2	2387.66	2361.4	2340.62	6023.74	5675.06	5534.56	26.0039	26.1313	25.8484	65.6626	61.4263	60.0365	26	62.39	1.26	1.37e-121	5.58e-119	yes	up
ENSG00000055130	CUL1	5074.36	4959.33	4993.89	5666.64	5113.5	5475.9	53.0481	51.9323	52.9442	59.0688	53.7927	57.4198	52.64	56.78	0.11	0.0433	0.107	no	up
ENSG00000055147	FAM114A2	654.192	640.197	629.929	771.762	632.13	770.984	9.78106	10.2514	10.8646	13.9614	10.0038	13.797	10.3	12.6	0.29	0.0562	0.133	no	up
ENSG00000055163	CYFIP2	3990.48	3972.15	4301.43	4690.48	4664.86	4473.86	28.8548	31.5133	32.3873	38.9405	37.9008	35.5648	30.91	37.47	0.28	0.00219	0.00868	no	up
ENSG00000055208	TAB2	2199.04	2051.56	2280.41	1826.62	1912.52	1952.6	16.3144	15.1055	16.9111	13.9754	14.3463	14.3809	16.11	14.23	-0.18	0.00107	0.00464	no	down
ENSG00000055211	GINM1	656.032	680.27	552.732	519.207	535.345	527.957	10.8856	11.3092	9.33595	8.55936	8.96778	8.77932	10.51	8.77	-0.26	0.00537	0.0189	no	down
ENSG00000055332	EIF2AK2	1369.11	1312.65	1435.1	1831.32	1721.97	1893.94	7.52841	6.54562	8.98147	9.88417	9.37868	10.169	7.68	9.81	0.35	4.57e-10	6.7e-09	no	up
ENSG00000055483	USP36	4450.53	4324.99	4180.23	4951.26	4830.2	4635.48	38.5173	35.8029	36.3668	44.5238	39.4192	40.9123	36.9	41.64	0.17	0.00415	0.0151	no	up
ENSG00000055609	KMT2C	2212.84	2174.71	2498.1	2449.2	2461.98	2263.87	7.24863	7.21479	7.68302	7.18129	7.33544	8.26333	7.38	7.59	0.04	0.404	0.58	no	up
ENSG00000055732	MCOLN3	0	0	0	0	0	0	0	0	0	0	0	0	0	0	0	1	1	no	no change
ENSG00000055813	CCDC85A	0	0	0	0	0	0	0	0	0	0	0	0	0	0	0	1	1	no	no change
ENSG00000055917	PUM2	6079.11	5860.49	5889.37	6031.96	5846.45	6093.65	37.8964	35.4435	37.5416	40.0885	38.8848	39.3236	36.96	39.44	0.09	0.862	0.937	no	up
ENSG00000055950	MRPL43	1236.62	1331.22	1139.43	1756.14	1592.93	1593.45	50.3839	54.7525	49.0423	70.0694	67.1188	67.3361	51.4	68.19	0.41	6.34e-09	7.87e-08	no	up
ENSG00000055955	ITIH4	4.64774	8.57581	17.2068	2.35443	16.4913	20.5683	0.329828	0.215398	0.903977	0.297459	0.860399	1.19039	0.48	0.78	0.6	0.655	0.793	no	up
ENSG00000055957	ITIH1	11.9613	8.7966	17.7554	22.3188	19.1555	17.9577	0.226733	0.106436	0.42698	0.721495	0.313587	0.709066	0.25	0.58	0.95	0.119	0.238	no	up
ENSG00000056050	C4orf27	736.081	767.259	674.704	824.622	730.932	820.069	25.4895	28.0879	25.9222	34.9615	26.3694	27.4613	26.5	29.63	0.16	0.136	0.264	no	up
ENSG00000056097	ZFR	5081.72	4780.46	4937.53	4648.19	4656.79	4743.23	35.5862	34.856	34.6912	33.7816	34.5171	34.5694	35.05	34.29	-0.03	0.132	0.257	no	down
ENSG00000056277	ZNF280C	621.068	586.44	687.055	414.661	447.633	474.083	4.32521	4.13128	5.00781	3.04446	3.16287	3.52822	4.49	3.24	-0.46	1.11e-07	1.14e-06	no	down
ENSG00000056291	NPFFR2	0	0	0	0	0	0	0	0	0	0	0	0	0	0	0	1	1	no	no change
ENSG00000056487	PHF21B	0	0	0	0	0	0	0	0	0	0	0	0	0	0	0	1	1	no	no change
ENSG00000056558	TRAF1	135.255	148.565	196.081	145.66	176.432	135.281	0.91972	1.00716	1.28653	1.00206	1.19526	0.93835	1.07	1.04	-0.03	0.668	0.802	no	down
ENSG00000056586	RC3H2	1584.41	1476.85	1566.33	1289.79	1466.9	1431.83	6.89203	6.368	7.46728	6.99128	7.80181	7.02525	6.91	7.27	0.07	0.0304	0.0806	no	up
ENSG00000056736	IL17RB	36.804	34.209	35.5107	28.1922	36.2945	35.9154	0.615574	0.550091	0.604678	0.468453	0.612893	0.602018	0.59	0.56	-0.06	0.733	0.851	no	down
ENSG00000056972	TRAF3IP2	1278.02	1340.99	1380.29	931.518	937.609	943.378	24.1219	24.3364	26.9665	15.9309	18.8526	17.7367	25.13	17.5	-0.52	5.43e-15	1.32e-13	no	down
ENSG00000056998	GYG2	0	0	0	0	0	0	0	0	0	0	0	0	0	0	0	1	1	no	no change
ENSG00000057019	DCBLD2	542.86	488.7	583.611	619.054	555.508	615.351	3.11479	3.55613	3.36084	3.64143	2.83878	3.09421	3.34	3.19	-0.06	0.124	0.246	no	down
ENSG00000057149	SERPINB3	0	0	0	0	0	0	0	0	0	0	0	0	0	0	0	1	1	no	no change
ENSG00000057252	SOAT1	881.457	857.18	887.768	2.34935	2.01636	10.7746	9.3748	7.94015	7.72919	0.0105023	0.00900304	0.0480142	8.35	0.02	-6.11	0	0	yes	down
ENSG00000057294	PKP2	0.920101	0	0	0	0	0	0.0206645	0	0	0	0	0	0.01	0	0	1	1	no	no change
ENSG00000057468	MSH4	0	0	0	2.34935	0	0	0	0	0	0.0227945	0	0	0	0.01	0	1	1	no	no change
ENSG00000057593	F7	0	0	0	0	0	0	0	0	0	0	0	0	0	0	0	1	1	no	no change
ENSG00000057608	GDI2	5842.64	5878.08	5723.4	5341.25	5097.37	5291.54	88.0897	90.5255	87.1887	81.174	77.5232	80.4079	88.61	79.71	-0.15	0.00267	0.0103	no	down
ENSG00000057657	PRDM1	111.332	94.8078	138.955	173.852	172.399	159.225	0.761047	0.670075	1.0065	1.16492	1.14312	1.39369	0.81	1.23	0.55	0.000658	0.00303	no	up
ENSG00000057663	ATG5	1617.54	1824.81	1658.97	1777.28	1654.43	1764.64	20.673	23.3692	19.3333	24.1496	20.2712	23.4574	21.13	22.64	0.1	0.719	0.84	no	up
ENSG00000057704	TMCC3	11.9613	5.8644	4.63183	5.87338	6.04909	2.39436	0.106885	0.38182	0.0277735	0.0305559	0.0362082	0.0171107	0.17	0.03	-1.09	0.289	0.459	no	down
ENSG00000057757	PITHD1	3190.91	3297.75	3137.29	3506.41	3672.81	3610.7	69.5683	72.0392	70.0793	75.8019	81.1203	79.1398	70.56	78.67	0.16	0.00245	0.00957	no	up
ENSG00000057935	MTA3	628.429	674.406	642.281	379.42	345.806	419.013	11.8418	12.2563	11.7246	6.85201	5.62463	7.11523	11.94	6.53	-0.86	2.08e-16	5.65e-15	yes	down
ENSG00000058056	USP13	1193.37	1224.68	1179.57	983.204	1022.3	1065.49	6.42597	7.16582	7.08035	6.22632	6.08264	5.34125	6.89	5.88	-0.22	0.00039	0.00193	no	down
ENSG00000058063	ATP11B	5737.75	5198.79	5785.93	4627.05	4804.99	4746.82	29.6043	25.2784	29.2299	28.0112	23.9819	23.8724	28.03	25.3	-0.15	2.53e-05	0.000168	no	down
ENSG00000058085	LAMC2	0	0	0	0	0	1.19718	0	0	0	0	0	0.00865686	0	0	0	1	1	no	no change
ENSG00000058091	CDK14	1213.61	1183.63	1222.03	604.958	654.31	567.464	11.33	11.8839	12.341	4.07999	7.04899	6.35106	11.85	5.82	-1.01	2.99e-41	2.65e-39	yes	down
ENSG00000058262	SEC61A1	12595.3	12444.3	11799.6	13309.1	13441.1	13681.4	112.963	110.043	106.763	118.988	120.164	122.6	109.94	120.58	0.13	0.0092	0.0299	no	up
ENSG00000058272	PPP1R12A	3455.9	3093.47	3629.04	3329.03	3085.04	3173.73	34.3718	28.4617	39.4645	35.3686	31.7468	32.8086	34.08	33.32	-0.03	0.176	0.319	no	down
ENSG00000058335	RASGRF1	15.6417	10.7514	13.1235	12.9214	10.0818	17.9577	0.215333	0.110627	0.107203	0.105942	0.0690669	0.204853	0.14	0.13	-0.11	1	1	no	down
ENSG00000058404	CAMK2B	0	1.9548	5.4038	7.04806	3.02455	2.39436	0	0.0752149	0.128084	0.0704678	0.0229098	0.0926034	0.07	0.06	0	1	1	no	no change
ENSG00000058453	CROCC	352.399	303.971	358.967	241.983	296.405	264.577	5.28807	4.91596	5.67273	4.12229	6.06683	4.91842	5.29	5.03	-0.07	0.00407	0.0149	no	down
ENSG00000058600	POLR3E	3929.75	3947.72	3985.69	3993.9	4061.96	3771.12	73.205	77.3162	79.849	85.437	80.1422	76.9547	76.78	80.87	0.07	0.889	0.953	no	up
ENSG00000058668	ATP2B4	4731.16	4298.6	4831.77	4997.07	5317.15	5161.04	17.5698	16.6512	17.8609	17.677	19.6491	18.5657	17.36	18.62	0.1	0.00828	0.0274	no	up
ENSG00000058673	ZC3H11A	7958.16	7263.94	8417.13	6310.36	6897.55	6502.69	59.0064	54.7546	62.0893	47.2988	53.3424	51.5055	58.6	50.7	-0.21	2.95e-05	0.000193	no	down
ENSG00000058729	RIOK2	1382.91	1290.17	1333.97	1314.46	1162.43	1260.63	16.5205	17.1439	13.1069	14.7193	11.6165	13.989	15.6	13.45	-0.21	0.126	0.248	no	down
ENSG00000058799	YIPF1	383.682	382.163	361.283	479.268	463.764	440.562	8.78429	8.96233	8.88143	10.8577	10.9631	10.3169	8.88	10.71	0.27	0.00107	0.00464	no	up
ENSG00000058804	NDC1	6476.59	6214.31	6213.6	6034.31	6255.77	6325.9	44.0142	42.7905	43.7022	42.2137	42.4949	44.7413	43.5	43.15	-0.01	0.627	0.773	no	down
ENSG00000058866	DGKG	917.341	809.287	895.488	683.72	705.727	665.632	9.38569	7.32961	8.50621	8.39118	8.62895	6.57937	8.41	7.87	-0.09	5.81e-06	4.36e-05	no	down
ENSG00000059122	FLYWCH1	1087.56	1137.69	1145.61	1048.99	1251.15	1178.03	13.2513	16.7821	15.1045	16.3235	15.2299	15.7899	15.05	15.78	0.07	0.584	0.74	no	up
ENSG00000059145	UNKL	386.442	424.192	462.411	579.115	588.778	577.041	5.31076	5.71142	5.84828	6.87238	8.10963	9.93517	5.62	8.3	0.55	8.11e-07	7.14e-06	no	up
ENSG00000059377	TBXAS1	686.395	661.7	704.038	339.481	349.839	380.703	13.6102	13.0503	14.5599	6.53663	7.00422	7.61309	13.74	7.05	-0.95	1.89e-27	9.6e-26	yes	down
ENSG00000059378	PARP12	0	0	0.771972	0	0	0	0	0	0.0635126	0	0	0	0.02	0	0	1	1	no	no change
ENSG00000059573	ALDH18A1	8035.24	7957.01	7938.96	8827.69	8210.63	8350.33	77.1284	76.9224	78.277	85.5629	81.5922	80.5586	77.44	82.59	0.09	0.108	0.22	no	up
ENSG00000059588	TARBP1	2058.27	1918.64	1895.96	2193.12	2244.21	2154.92	18.1347	17.8657	17.4723	18.7624	23.5217	18.6268	17.83	20.29	0.19	0.00405	0.0148	no	up
ENSG00000059691	GATB	955.065	985.219	862.293	1323.86	1215.87	1313.31	14.3956	15.7156	13.9972	21.5474	19.4403	20.1335	14.71	20.38	0.47	2.21e-10	3.36e-09	no	up
ENSG00000059728	MXD1	987.269	964.694	1109.32	650.77	812.595	665.632	5.60696	5.30658	6.13357	3.56959	4.48086	3.74899	5.68	3.93	-0.52	3.55e-08	3.92e-07	no	down
ENSG00000059758	CDK17	868.575	788.762	857.661	610.831	727.907	726.688	7.22702	8.70481	8.25893	5.11986	6.05749	7.16698	8.06	6.11	-0.39	0.00108	0.0047	no	down
ENSG00000059769	DNAJC25	316.326	271.757	310.852	380.13	351.313	344.566	4.36894	3.79651	4.37834	5.1836	4.95302	4.76201	4.18	4.97	0.24	0.0152	0.0453	no	up
ENSG00000059804	SLC2A3	4285.83	4423.71	4800.12	2102.67	2329.91	2212.39	37.847	36.5751	40.268	18.041	20.2185	19.9735	38.22	19.4	-0.97	3.63e-58	5.29e-56	yes	down
ENSG00000059915	PSD	56.1262	42.0282	39.3706	45.8124	27.2209	25.1408	1.20703	0.819074	0.793582	1.04901	0.591074	0.605043	0.94	0.75	-0.29	0.0942	0.199	no	down
ENSG00000060069	CTDP1	3604.96	3666.23	3641.39	4899.57	4732.41	4690.55	32.8899	33.7262	33.8181	44.0443	43.2608	42.6767	33.48	43.33	0.37	2.91e-14	6.52e-13	no	up
ENSG00000060138	YBX3	8481.49	8768.25	8348.11	8765.43	9018.19	8935.75	209.806	227.682	215.388	210.377	213.618	224.979	217.63	216.3	-0.01	0.237	0.398	no	down
ENSG00000060140	STYK1	28.5231	28.3446	35.5107	15.2708	15.1227	14.3662	0.339909	0.303782	0.384488	0.162778	0.162873	0.49361	0.34	0.27	-0.25	0.000575	0.0027	no	down
ENSG00000060237	WNK1	6496.83	6343.33	6834.27	6081.3	6048.08	6143.93	28.246	26.7913	30.5222	27.7102	27.6159	26.0458	28.51	27.13	-0.07	0.0381	0.0968	no	down
ENSG00000060303	RPS17P5	1.8402	0	0	0	0	1.19718	0.351285	0	0	0	0	0.236576	0.12	0.08	0	1	1	no	no change
ENSG00000060339	CCAR1	5977.9	5916.2	6218.23	5840.49	5844.43	5946.39	66.5209	69.3252	70.7354	63.3711	70.6815	69.1914	68.85	67.72	-0.02	0.416	0.591	no	down
ENSG00000060491	OGFR	2654.49	2716.19	2585.33	2907.32	3148.55	2954.64	35.9797	36.6497	35.7384	39.6225	42.6794	40.059	36.12	40.78	0.17	0.0014	0.00589	no	up
ENSG00000060558	GNA15	3870.87	3909.6	3933.2	4941.86	4845.32	4831.82	60.8349	61.3083	62.7527	77.0054	76.6099	75.7279	61.63	76.45	0.31	3.17e-10	4.72e-09	no	up
ENSG00000060566	CREB3L3	0	0.9774	0	0	0	0	0	0.0255632	0	0	0	0	0.01	0	0	1	1	no	no change
ENSG00000060642	PIGV	213.463	256.079	238.539	194.996	213.735	199.929	3.56145	3.7806	3.70262	2.60377	3.15593	2.83491	3.68	2.86	-0.35	0.071	0.159	no	down
ENSG00000060656	PTPRU	42.3247	30.2994	48.6342	23.4935	40.3273	34.7182	0.402207	0.384857	0.644481	0.15936	0.429206	0.806424	0.48	0.46	-0.03	0.302	0.473	no	down
ENSG00000060688	SNRNP40	3131.1	3447.29	2930.41	3633.27	3426.81	3528.09	74.252	83.249	73.5609	87.8813	86.3146	85.6313	77.03	86.62	0.17	0.0162	0.0478	no	up
ENSG00000060709	RIMBP2	0	0	0.771972	0	4.03273	0	0	0	0.0066584	0	0.019537	0	0	0.01	0	1	1	no	no change
ENSG00000060718	COL11A1	0	0	0	0	0	0	0	0	0	0	0	0	0	0	0	1	1	no	no change
ENSG00000060749	QSER1	2090.47	1871.72	2225.6	2019.27	2061.73	2095.07	7.80334	7.13355	8.06366	7.16521	7.43429	7.86004	7.67	7.49	-0.03	0.934	0.98	no	down
ENSG00000060762	MPC1	1257.78	1293.1	1312.35	1535.3	1528.4	1583.87	52.8237	54.2371	57.5066	62.9446	65.4333	66.8027	54.85	65.05	0.25	9.78e-06	6.99e-05	no	up
ENSG00000060971	ACAA1	2367.42	2466.96	2310.51	2062.73	2104.08	1970.56	52.6044	54.9451	53.8791	48.9812	48.2223	44.4563	53.81	47.23	-0.19	8.45e-05	0.0005	no	down
ENSG00000060982	BCAT1	10468	10105.3	10002.4	5858.11	6059.17	6269.63	38.0388	37.0845	41.0335	23.0056	22.945	23.9561	38.71	23.3	-0.73	5.7e-47	5.84e-45	yes	down
ENSG00000061273	HDAC7	1346.11	1502.26	1453.62	1215.79	1254.18	1153.86	15.8431	16.3017	17.4775	14.0017	17.0157	15.0277	16.54	15.34	-0.11	0.000209	0.00111	no	down
ENSG00000061337	LZTS1	0	0	0.771972	0	0	1.19718	0	0	0.0043731	0	0	0.00674624	0	0	0	1	1	no	no change
ENSG00000061455	PRDM6	0.920101	0	1.54394	3.52403	3.02455	1.19718	0.00299148	0	0.00503714	0.0114429	0.00985182	0.00389398	0	0.01	0	1	1	no	no change
ENSG00000061492	WNT8A	0	0	0	0	0	0	0	0	0	0	0	0	0	0	0	1	1	no	no change
ENSG00000061656	SPAG4	23.9226	32.2542	23.9311	23.4935	44.36	23.9436	0.649967	0.951246	0.903381	0.589104	1.47901	0.96651	0.83	1.01	0.25	0.596	0.749	no	up
ENSG00000061676	NCKAP1	0	0	0	0	1.00818	0	0	0	0	0	0.0014711	0	0	0	0	1	1	no	no change
ENSG00000061794	MRPS35	5035.71	5027.74	4876.55	5042.88	4954.21	5308.3	93.3574	91.864	91.6361	93.7514	93.2099	98.2669	92.29	95.07	0.04	0.543	0.706	no	up
ENSG00000061918	GUCY1B3	0	0	0	0	0	0	0	0	0	0	0	0	0	0	0	1	1	no	no change
ENSG00000061936	SFSWAP	2319.57	2571.54	2681.83	2718.2	2750.32	2727.18	25.4834	29.496	31.0502	29.9747	29.9685	30.1894	28.67	30.04	0.07	0.0794	0.174	no	up
ENSG00000061938	TNK2	1455.6	1523.77	1504.57	1487.14	1727.02	1539.57	14.4274	15.8927	14.9203	14.7881	16.5051	16.2768	15.08	15.85	0.07	0.235	0.395	no	up
ENSG00000061987	MON2	1104.12	956.874	1082.3	986.728	1021.29	1122.96	6.31056	5.44257	6.15931	4.82362	6.0343	6.62808	5.97	5.82	-0.04	0.922	0.973	no	down
ENSG00000062038	CDH3	4.60051	1.9548	0	0	0	1.19718	0.0541753	0.0230507	0	0	0	0.0141192	0.03	0	0	1	1	no	no change
ENSG00000062096	ARSF	0	0	0	0	0	0	0	0	0	0	0	0	0	0	0	1	1	no	no change
ENSG00000062194	GPBP1	1839.28	1879.54	1900.6	1709.15	1619.14	1739.5	22.6327	25.0489	23.8977	21.1311	21.2809	21.7242	23.86	21.38	-0.16	0.00894	0.0292	no	down
ENSG00000062282	DGAT2	950.464	984.242	928.682	763.539	718.834	714.717	14.0785	13.0579	12.8602	12.3341	12.0944	12.5688	13.33	12.33	-0.11	6.34e-08	6.73e-07	no	down
ENSG00000062370	ZNF112	0	0	0	0	0	0	0	0	0	0	0	0	0	0	0	1	1	no	no change
ENSG00000062485	CS	13319.9	13383.2	13335.6	12159.3	12211.9	12158.1	171.492	164.63	170.962	150.121	152.255	152.837	169.02	151.73	-0.16	0.00495	0.0176	no	down
ENSG00000062524	LTK	0.920101	0	0	0	0	0	0.0172509	0	0	0	0	0	0.01	0	0	1	1	no	no change
ENSG00000062582	MRPS24	1948.55	2116.36	1852.81	2671.21	2332.91	2312.98	126.522	138.768	129.155	169.13	157.621	151.766	131.49	159.55	0.28	1.66e-05	0.000113	no	up
ENSG00000062598	ELMO2	884.217	920.711	937.946	957.361	1055.57	956.547	9.31447	10.3717	11.4599	10.7431	11.4168	10.5712	10.38	10.91	0.07	0.123	0.243	no	up
ENSG00000062650	WAPL	4536.1	4289.81	4505.23	4416.78	4152.7	4437.95	23.5616	21.5389	23.2571	22.5892	20.848	22.205	22.78	21.89	-0.06	0.484	0.655	no	down
ENSG00000062716	VMP1	1878.85	1893.22	1789.43	1953.49	1797.59	1890.35	40.0523	34.5547	31.3236	35.6857	27.7504	33.2262	35.33	32.24	-0.13	0.762	0.87	no	down
ENSG00000062725	APPBP2	891.578	882.592	917.875	826.972	737.989	784.153	5.84291	5.92414	5.95589	5.19574	4.237	5.07445	5.91	4.84	-0.28	0.00685	0.0233	no	down
ENSG00000062822	POLD1	6596.21	6331.46	6692.91	6129.46	6453.37	5965.55	81.7108	80.5341	84.7048	74.0639	87.7394	82.8726	82.31	81.51	-0.01	0.118	0.237	no	down
ENSG00000063015	SEZ6	0	0	0.771972	0	0	0	0	0	0.0437353	0	0	0	0.01	0	0	1	1	no	no change
ENSG00000063046	EIF4B	41918.9	40962.8	42676.9	33093	35403.3	33224.2	439.53	424.29	467.543	369.859	382.914	346.768	443.7	366.51	-0.28	4.35e-09	5.52e-08	no	down
ENSG00000063127	SLC6A16	0.920101	3.9096	0	0	1.00818	0	0.137268	0.061751	0	0	0.0110838	0	0.07	0	0	1	1	no	no change
ENSG00000063169	GLTSCR1	574.143	657.79	697.091	589.687	571.639	514.788	5.50209	8.82041	8.21771	8.35377	6.59649	5.31069	7.51	6.76	-0.15	0.0339	0.0884	no	down
ENSG00000063176	SPHK2	434.288	422.237	474.763	548.574	476.87	480.069	5.28497	6.30853	6.29461	8.93892	7.67714	6.68128	5.96	7.77	0.38	0.0714	0.16	no	up
ENSG00000063177	RPL18	18884.2	20356.3	19077.7	17268.9	16778.2	16808.4	1389.08	1506.29	1420.52	1252.22	1295.71	1251.43	1438.68	1266.35	-0.18	0.000123	0.000699	no	down
ENSG00000063180	CA11	138.015	145.633	140.499	118.642	86.7036	102.958	3.22878	4.49545	2.64799	2.17638	2.52216	1.90696	3.46	2.2	-0.63	0.00339	0.0127	yes	down
ENSG00000063241	ISOC2	1647.9	1950.89	1628.09	2288.27	1882.28	1892.74	50.3491	60.6899	51.6912	66.0222	56.7945	54.851	54.25	59.26	0.13	0.0145	0.0437	no	up
ENSG00000063244	U2AF2	9296.7	9818.96	9493.71	12683	11915.7	12338.1	194.181	203.168	213.123	264.177	259.301	257.523	203.45	260.35	0.36	2.08e-12	3.99e-11	no	up
ENSG00000063245	EPN1	3192.75	3445.33	3489.31	3642.67	3736.32	3385.63	56.5597	62.9483	63.8159	68.2093	70.7678	58.6573	61.1	65.88	0.11	0.159	0.295	no	up
ENSG00000063322	MED29	1140.01	1253.03	1127.85	1265.13	1273.33	1236.69	10.4477	11.7836	10.4506	11.8366	12.0393	11.7228	10.9	11.87	0.12	0.139	0.268	no	up
ENSG00000063438	AHRR	2761.98	2915.32	2983.14	3300.08	3951.42	3460.17	20.0561	20.7773	22.6266	24.2215	27.8494	24.8414	21.15	25.63	0.28	1.22e-05	8.59e-05	no	up
ENSG00000063515	GSC2	0	0	0	0	0	0	0	0	0	0	0	0	0	0	0	1	1	no	no change
ENSG00000063587	ZNF275	1318.5	1231.52	1308.49	1142.96	1166.47	1156.48	6.42365	6.00079	6.43063	5.55949	5.69403	5.65777	6.28	5.64	-0.15	0.0122	0.0377	no	down
ENSG00000063601	MTMR1	1292.74	1275.51	1215.86	1325.03	1251.15	1236.69	12.2589	11.2439	11.5104	12.1113	11.9434	10.7487	11.67	11.6	-0.01	0.905	0.963	no	down
ENSG00000063660	GPC1	3.6804	0.9774	2.31592	1.17468	0	0	0.032105	0.00877359	0.0220006	0.00992718	0	0	0.02	0	0	1	1	no	no change
ENSG00000063761	ADCK1	115.013	124.13	136.639	157.407	162.317	171.197	2.11253	2.33308	2.06148	2.32062	3.0601	2.56377	2.17	2.65	0.28	0.00604	0.0209	no	up
ENSG00000063854	HAGH	605.427	646.061	617.578	630.801	606.925	627.323	25.5602	26.9455	26.3076	25.9557	26.2323	25.0128	26.27	25.73	-0.03	0.947	0.989	no	down
ENSG00000063978	RNF4	2557.88	2729.88	2649.41	2976.63	2953.97	2952.25	30.7784	34.3054	29.7372	34.8848	33.4952	36.3912	31.61	34.93	0.14	0.00293	0.0112	no	up
ENSG00000064012	CASP8	1744.51	1654.74	1670.55	1685.66	1780.45	1861.62	31.2148	25.9356	32.4074	26.4029	30.5237	29.5994	29.84	28.83	-0.05	0.259	0.423	no	down
ENSG00000064042	LIMCH1	0	0	0	0	0	0	0	0	0	0	0	0	0	0	0	1	1	no	no change
ENSG00000064102	ASUN	5525.21	5544.79	5491.81	5163.88	4766.68	5315.48	84.3743	78.2484	84.4276	74.7458	66.5882	80.1352	82.34	73.84	-0.16	0.0283	0.0759	no	down
ENSG00000064115	TM7SF3	5936.49	5513.51	5854.64	5194.42	4950.17	4793.51	84.2468	87.9746	99.2798	81.3403	85.4527	75.4243	90.47	80.74	-0.16	9.06e-05	0.000532	no	down
ENSG00000064195	DLX3	0	0.9774	0	0	0	0	0	0.0500711	0	0	0	0	0.02	0	0	1	1	no	no change
ENSG00000064199	SPA17	0	0	0	0	0	0	0	0	0	0	0	0	0	0	0	1	1	no	no change
ENSG00000064201	TSPAN32	1683.79	1410.39	1658.2	905.675	1303.58	1027.18	31.9821	27.981	30.3917	19.1666	24.3175	20.6695	30.12	21.37	-0.49	5.73e-07	5.22e-06	no	down
ENSG00000064205	WISP2	0.920101	0	0	0	0	0	0.0107788	0	0	0	0	0	0	0	0	1	1	no	no change
ENSG00000064218	DMRT3	0	0	0	0	0	0	0	0	0	0	0	0	0	0	0	1	1	no	no change
ENSG00000064225	ST3GAL6	1598.22	1447.11	1536.58	1188.65	1250.7	1216.14	43.1641	36.6409	41.0958	28.4758	32.6539	28.5199	40.3	29.87	-0.43	2.36e-07	2.3e-06	no	down
ENSG00000064270	ATP2C2	2.7603	0	3.08789	2.34935	2.01636	0	0.0415824	0	0.052796	0.0553295	0.0341876	0	0.03	0.03	0	1	1	no	no change
ENSG00000064300	NGFR	3.6804	4.887	2.31592	1.17468	0	0	0.0357351	0.0453698	0.0294225	0.0108543	0	0	0.04	0	0	1	1	no	no change
ENSG00000064309	CDON	94.7704	86.0112	75.6533	62.2578	46.3764	55.0703	1.19362	1.09105	0.734093	1.256	1.04864	0.857695	1.01	1.06	0.06	0.000732	0.00333	no	up
ENSG00000064313	TAF2	2422.63	2502.14	2491.93	2697.06	2424.68	2652.95	19.9873	20.0806	24.0224	24.0409	19.3908	23.1442	21.35	22.2	0.06	0.271	0.437	no	up
ENSG00000064393	HIPK2	1004.75	1034.09	1029.81	1395.51	1411.45	1224.72	2.13781	2.29095	2.24898	3.16886	3.33039	2.92985	2.23	3.14	0.48	3.75e-08	4.13e-07	no	up
ENSG00000064419	TNPO3	5934.65	5912.29	5951.9	5866.33	5833.34	5826.68	44.9482	44.7822	45.543	45.3403	44.5396	44.3549	45.09	44.75	-0.01	0.61	0.76	no	down
ENSG00000064489	BORCS8-MEF2B	277.19	253.853	301.203	335.513	317.386	283.14	6.51361	7.17234	7.03914	8.58536	8.38864	6.6914	6.91	7.89	0.19	0.151	0.285	no	up
ENSG00000064490	RFXANK	1976.38	2184.49	1907.54	2163.75	1839.93	1859.22	73.583	83.3734	74.6104	83.2389	72.1299	71.4747	77.2	75.65	-0.03	0.479	0.65	no	down
ENSG00000064545	TMEM161A	1517.25	1766.16	1581.77	1507.11	1574.78	1495.28	31.2953	38.6319	34.0439	31.5442	37.0233	35.9728	34.66	34.83	0.01	0.182	0.327	no	up
ENSG00000064547	LPAR2	430.607	437.875	497.15	311.289	371.011	379.506	13.358	12.6214	16.6351	9.62817	11.5865	11.7445	14.2	10.98	-0.37	0.000935	0.00413	no	down
ENSG00000064601	CTSA	1707.71	1869.77	1831.12	2995.42	2657.57	2812.18	32.8691	37.0057	36.7019	59.0192	54.9616	55.5256	35.52	56.52	0.67	4.04e-24	1.74e-22	yes	up
ENSG00000064607	SUGP2	5927.29	5228.11	6175.78	4718.67	5547.02	4961.12	43.386	38.229	41.6823	35.364	41.2059	36.363	41.1	37.63	-0.13	0.00996	0.0319	no	down
ENSG00000064651	SLC12A2	493.174	516.067	499.466	364.15	434.526	389.084	3.41062	2.33628	2.27903	1.73052	2.03452	2.31061	2.68	2.02	-0.39	0.000259	0.00134	no	down
ENSG00000064652	SNX24	0	0	1.54394	0	1.00818	1.19718	0	0	0.109066	0	0.0156862	0.147406	0.04	0.05	0	1	1	no	no change
ENSG00000064655	EYA2	0	0	0	0	0	0	0	0	0	0	0	0	0	0	0	1	1	no	no change
ENSG00000064666	CNN2	5999.98	6336.48	6232.9	5576.19	5852.5	5451.96	96.6675	99.5782	101.396	86.7604	92.8752	85.8027	99.21	88.47	-0.17	0.00839	0.0277	no	down
ENSG00000064687	ABCA7	297.193	257.056	280.998	233.761	301.446	237.042	2.41141	2.29316	2.50464	1.56333	1.77521	1.6334	2.4	1.66	-0.51	0.37	0.544	no	down
ENSG00000064692	SNCAIP	0	0	0.771972	0	1.00818	0	0	0	0.0173768	0	0.0183295	0	0.01	0.01	0	1	1	no	no change
ENSG00000064703	DDX20	1808	1762.25	1754.69	1858.34	1956.88	1817.32	13.3862	13.1615	13.4414	13.7949	14.8256	13.4713	13.33	14.03	0.07	0.17	0.311	no	up
ENSG00000064726	BTBD1	4552.66	4671.97	4759.98	4946.56	4835.24	5117.95	47.6043	48.1963	49.6691	53.5548	50.6134	54.8951	48.49	53.03	0.13	0.0951	0.201	no	up
ENSG00000064763	FAR2	2361.9	2394.63	2331.36	2450.37	2584.98	2743.94	32.3919	31.1221	34.2456	39.3683	38.9226	37.7259	32.58	38.68	0.25	0.0261	0.071	no	up
ENSG00000064787	BCAS1	1.8402	1.9548	1.54394	0	0	0	0.009208	0.00978702	0.0137432	0	0	0	0.01	0	0	1	1	no	no change
ENSG00000064835	POU1F1	0	0.9774	0	0	0	0	0	0.0232975	0	0	0	0	0.01	0	0	1	1	no	no change
ENSG00000064886	CHI3L2	0	0.9774	0	1.17468	0	0	0	0.103973	0	0.155963	0	0	0.03	0.05	0	1	1	no	no change
ENSG00000064932	SBNO2	2671.05	2674.17	2903.39	2637.15	2804.76	2520.06	17.8311	17.5919	20.078	18.2243	19.0334	19.0406	18.49	18.76	0.02	0.381	0.556	no	up
ENSG00000064933	PMS1	1096.76	981.309	957.245	933.867	927.527	905.068	12.0741	13.4321	12.6772	14.2453	11.5164	12.5568	12.73	12.78	0.01	0.0617	0.142	no	up
ENSG00000064961	HMG20B	2748.34	2853.03	3013.01	2463.3	2653.53	2526.05	66.1181	68.856	77.3905	59.8846	64.4764	61.0337	70.76	61.79	-0.2	0.00307	0.0116	no	down
ENSG00000064989	CALCRL	0	0	0	1.17468	1.00818	0	0	0	0	0.0714407	0.00604699	0	0	0.03	0	1	1	no	no change
ENSG00000064995	TAF11	1674.58	1730.98	1603.39	1920.6	1820.78	1818.52	37.565	38.696	36.6209	42.7044	41.4098	40.7914	37.63	41.64	0.15	0.011	0.0345	no	up
ENSG00000064999	ANKS1A	1535.65	1527.68	1533.14	1523.55	1446.74	1500.07	7.53755	7.35316	7.41324	7.31545	6.97889	7.2934	7.43	7.2	-0.05	0.463	0.635	no	down
ENSG00000065000	AP3D1	5572.13	5622	5619.18	5713.62	5452.25	5548.93	38.9959	38.2065	39.1309	39.1889	38.6252	37.8198	38.78	38.55	-0.01	0.824	0.912	no	down
ENSG00000065029	ZNF76	928.382	911.914	952.613	848.116	800.496	732.674	13.5503	13.1952	14.6834	11.8786	12.8959	11.3082	13.81	12.03	-0.2	0.00212	0.00845	no	down
ENSG00000065054	SLC9A3R2	10.1211	8.7966	15.4394	1.17468	2.01636	1.19718	0.330609	0.305104	0.493848	0.10403	0.0458369	0.0374494	0.38	0.06	-1.55	1.57e-05	0.000107	yes	down
ENSG00000065057	NTHL1	949.544	1100.55	873.1	1021.97	1051.53	1059.5	34.822	40.7741	33.3956	36.8719	39.4218	39.6969	36.34	38.65	0.09	0.244	0.406	no	up
ENSG00000065060	UHRF1BP1	1583.49	1443.62	1517.7	1288.62	1347.94	1271.41	5.01291	4.59813	4.8848	4.12944	4.31454	4.07868	4.83	4.17	-0.21	0.000424	0.00207	no	down
ENSG00000065135	GNAI3	4426.61	4284.92	4217.28	4336.9	4057.93	4439.14	4.81678	4.66319	4.59432	4.71716	4.41835	4.83111	4.69	4.66	-0.01	0.811	0.904	no	down
ENSG00000065150	IPO5	28531.4	27444.4	27794.9	24433.3	24039.1	24857.1	221.645	210.172	220.682	186.402	191.044	191.691	217.49	189.7	-0.2	8.13e-05	0.000483	no	down
ENSG00000065154	OAT	1702.19	1676.24	1515.38	1315.64	1312.65	1533.59	28.7049	28.2371	26.3395	22.538	22.4197	26.1451	27.77	23.7	-0.23	0.00181	0.00734	no	down
ENSG00000065183	WDR3	5472.76	5378.63	4960.69	5684.26	5390.75	5873.37	50.4128	46.6184	46.6422	52.6238	53.9346	55.906	47.9	54.15	0.18	0.0882	0.19	no	up
ENSG00000065243	PKN2	921.941	804.4	953.385	716.552	812.595	763.801	5.68016	6.93728	6.72174	4.83935	6.5208	5.89902	6.45	5.75	-0.16	0.00856	0.0282	no	down
ENSG00000065268	WDR18	3133.86	3314.36	3211.4	3673.21	3586.1	3385.63	72.6501	75.5726	77.0618	84.3587	85.0174	78.9473	75.09	82.78	0.14	0.0138	0.0419	no	up
ENSG00000065308	TRAM2	1023.15	980.332	1060.69	919.771	974.912	979.294	4.50674	4.3203	4.69403	4.04436	4.30506	4.31602	4.51	4.22	-0.09	0.173	0.315	no	down
ENSG00000065320	NTN1	129.734	123.152	125.059	88.1007	102.835	68.2393	0.667174	0.633698	0.646664	0.452154	0.530393	0.351163	0.65	0.44	-0.46	0.00152	0.00631	no	down
ENSG00000065325	GLP2R	0	0	0	0	0	0	0	0	0	0	0	0	0	0	0	1	1	no	no change
ENSG00000065328	MCM10	1388.43	1513.99	1404.22	1669.21	1653.42	1717.95	11.7963	14.4114	11.4722	13.6035	13.8151	14.02	12.56	13.81	0.14	0.000236	0.00124	no	up
ENSG00000065357	DGKA	1127.12	1100.55	1199.64	690.709	761.177	757.815	21.6405	22.0627	26.8368	14.3702	15.3185	16.6136	23.5	15.43	-0.6	1.06e-17	3.16e-16	yes	down
ENSG00000065361	ERBB3	0	0.9774	0	0	1.00818	1.19718	0	0.040392	0	0	0.103773	0.0142035	0.01	0.04	0	1	1	no	no change
ENSG00000065371	ROPN1	0	0	0	0	0	0	0	0	0	0	0	0	0	0	0	1	1	no	no change
ENSG00000065413	ANKRD44	874.096	778.01	958.789	663.692	669.433	652.463	10.6678	8.9654	10.9077	6.51492	8.53009	9.74657	10.18	8.26	-0.3	5.4e-06	4.07e-05	no	down
ENSG00000065427	KARS	10030.9	10267.6	9982.37	11514.2	10580.9	11014.1	172.114	173.143	171.187	192.164	179.26	186.098	172.15	185.88	0.11	0.0161	0.0476	no	up
ENSG00000065457	ADAT1	364.36	377.276	413.719	413.486	385.125	379.506	11.989	12.0098	14.8496	11.2221	11.5741	10.5217	12.94	11.11	-0.22	0.805	0.9	no	down
ENSG00000065485	PDIA5	910.9	903.659	880.048	1023.14	898.29	979.294	18.9049	17.9472	18.7174	20.5519	17.7795	20.0148	18.52	19.46	0.07	0.159	0.295	no	up
ENSG00000065491	TBC1D22B	643.151	677.338	700.951	628.452	611.966	611.759	5.88073	6.19981	6.47205	5.72574	5.6249	5.60035	6.18	5.65	-0.13	0.0996	0.208	no	down
ENSG00000065518	NDUFB4	2352.7	2531.47	2149.94	3057.68	2608.17	3341.33	165.109	180.96	167.599	211.981	200.615	237.952	171.23	216.85	0.34	2.83e-05	0.000187	no	up
ENSG00000065526	SPEN	4351.16	4285.9	4519.9	5308.36	4996.55	4560.06	12.7627	13.5509	12.2049	14.8044	14.1501	14.9556	12.84	14.64	0.19	0.00481	0.0172	no	up
ENSG00000065534	MYLK	30.3633	25.4124	23.9311	9.39741	34.2782	21.5492	0.269438	0.341053	0.316254	0.0561556	0.276995	0.166752	0.31	0.17	-0.62	0.501	0.669	no	down
ENSG00000065548	ZC3H15	6222.64	6390.24	6093.95	6625.17	6121.68	6493.51	107.297	110.559	107.401	113.995	108.63	116.227	108.42	112.96	0.06	0.477	0.648	no	up
ENSG00000065559	MAP2K4	491.334	471.107	441.568	489.84	521.23	525.562	4.03413	3.93795	4.04279	5.91615	5.95462	5.78413	4	5.89	0.54	0.143	0.273	no	up
ENSG00000065600	TMEM206	1459.28	1442.64	1344	824.622	982.977	939.787	24.2392	26.6056	24.6497	13.3356	15.9941	16.5232	25.17	15.27	-0.72	6.95e-17	1.95e-15	yes	down
ENSG00000065609	SNAP91	3.6804	0	0	0	0	0	0.0277999	0	0	0	0	0	0.01	0	0	1	1	no	no change
ENSG00000065613	SLK	4194.74	4070.87	4265.15	3983.33	3754.47	3944.71	16.5611	16.0709	16.908	15.701	14.8587	15.5757	16.51	15.38	-0.1	0.0517	0.124	no	down
ENSG00000065615	CYB5R4	1671.82	1757.36	1696.79	1759.66	1674.59	1647.32	23.6332	26.5898	23.8111	27.1275	26.6142	25.6413	24.68	26.46	0.1	0.795	0.893	no	up
ENSG00000065618	COL17A1	6.44071	1.9548	3.08789	3.52403	3.02455	0	0.0360728	0.0109546	0.0173976	0.019693	0.0169932	0	0.02	0.01	0	1	1	no	no change
ENSG00000065621	GSTO2	11.9613	0	3.85986	3.52403	5.04091	2.39436	0.243251	0	0.105419	0.0879232	0.116379	0.0439581	0.12	0.08	-0.24	0.584	0.74	no	down
ENSG00000065665	SEC61A2	53.3659	46.9152	52.4941	28.1922	60.4909	40.7041	1.12799	0.802511	0.844192	0.379866	1.05112	0.72363	0.93	0.72	-0.33	0.394	0.569	no	down
ENSG00000065675	PRKCQ	180.34	246.305	234.679	269.001	258.095	282.535	1.75964	2.39638	2.29492	2.59365	2.52654	2.73794	2.15	2.62	0.27	0.0324	0.085	no	up
ENSG00000065717	TLE2	0	0	0	0	1.00818	0	0	0	0	0	0.0969754	0	0	0.03	0	1	1	no	no change
ENSG00000065802	ASB1	1113.32	1018.45	1105.46	836.369	911.396	957.744	13.4211	10.12	13.6729	9.78269	9.53902	9.34681	12.4	9.56	-0.37	0.000584	0.00273	no	down
ENSG00000065809	FAM107B	4895.86	4839.11	4941.39	4259.37	4131.53	4247.6	63.9267	64.4069	65.7162	64.2069	54.1733	53.1123	64.68	57.2	-0.18	1.69e-05	0.000115	no	down
ENSG00000065833	ME1	1523.69	1401.59	1573.28	1218.14	1125.13	1216.34	14.3394	13.2046	14.9555	11.4216	10.6457	11.4609	14.16	11.18	-0.34	6.89e-07	6.17e-06	no	down
ENSG00000065882	TBC1D1	5238.14	5359.08	5270.25	5107.49	5335.3	5188.58	71.5091	78.6315	78.3364	79.9391	80.2635	75.4036	76.15	78.54	0.04	0.63	0.775	no	up
ENSG00000065883	CDK13	2160.4	2165.92	2170.01	2041.59	2016.36	1983.73	12.8312	12.2189	12.2323	11.8911	11.2968	12.0742	12.43	11.76	-0.08	0.0464	0.113	no	down
ENSG00000065911	MTHFD2	18297.1	17993	18809.1	10018.8	11395.5	10592.7	304.511	301.616	300.051	169.228	180.25	171.258	302.07	173.55	-0.8	1.86e-41	1.67e-39	yes	down
ENSG00000065923	SLC9A7	18.402	11.7288	15.4394	8.22273	10.0818	4.78872	0.0551917	0.0351893	0.0464552	0.0246335	0.0302893	0.0195814	0.05	0.02	-0.22	0.0322	0.0845	no	down
ENSG00000065970	FOXJ2	1025.91	1038	1093.11	974.981	1031.37	1059.5	6.16412	5.89102	6.53096	5.41264	5.90175	6.00434	6.19	5.77	-0.1	0.519	0.685	no	down
ENSG00000065978	YBX1	56376.4	58486.6	56077.6	71394.5	65112.4	67190.6	1450.5	1513.16	1489.04	1834.17	1706.45	1737.96	1484.21	1759.95	0.25	2.35e-06	1.9e-05	no	up
ENSG00000065989	PDE4A	455.45	475.016	497.922	444.027	417.387	434.576	3.29246	3.33721	3.48735	3.30837	3.06734	3.32416	3.37	3.23	-0.06	0.109	0.223	no	down
ENSG00000066027	PPP2R5A	1817.2	1905.93	1781.71	1904.15	1822.79	1891.55	18.5506	19.4787	18.3874	20.0065	18.7877	19.5617	18.81	19.46	0.05	0.64	0.782	no	up
ENSG00000066032	CTNNA2	0	0	0	0	0	0	0	0	0	0	0	0	0	0	0	1	1	no	no change
ENSG00000066044	ELAVL1	5642.98	6071.61	5721.08	6443.1	6302.14	6444.42	81.7539	87.5903	83.6072	96.4607	98.8425	97.7408	84.32	97.67	0.21	0.00989	0.0317	no	up
ENSG00000066056	TIE1	0.920101	0.9774	0.771972	2.34935	1.00818	2.39436	0.00952865	0.010134	0.00808347	0.0242314	0.0845005	0.0248296	0.01	0.04	0	1	1	no	no change
ENSG00000066084	DIP2B	2321.42	2384.86	2461.05	2412.78	2480.13	2565.56	8.55769	8.91364	9.15316	9.25439	9.30504	9.63191	8.87	9.4	0.08	0.337	0.51	no	up
ENSG00000066117	SMARCD1	3330.77	3427.74	3330.29	3770.71	3547.79	3439.5	51.5908	49.6743	55.3059	57.754	53.8878	53.5837	52.18	55.09	0.08	0.105	0.216	no	up
ENSG00000066135	KDM4A	2501.75	2570.56	2628.56	1931.17	1888.32	1741.9	19.7648	22.3792	20.4027	14.3035	14.8723	13.7525	20.85	14.31	-0.54	1.48e-15	3.74e-14	no	down
ENSG00000066136	NFYC	2018.7	2188.4	2111.34	2365.8	2289.58	2174.08	45.0506	49.6497	51.2907	53.2983	56.4056	50.0859	48.65	53.26	0.13	0.0653	0.149	no	up
ENSG00000066185	ZMYND12	17.4819	25.4124	29.3349	21.1442	16.1309	13.169	1.04076	0.88032	2.03512	1.66753	0.785498	0.310977	1.32	0.93	-0.47	0.158	0.294	no	down
ENSG00000066230	SLC9A3	4.60051	6.8418	3.08789	4.6987	6.04909	4.78872	0.410385	0.240019	0.238547	0.319086	0.240767	0.2287	0.3	0.26	-0.13	1	1	no	down
ENSG00000066248	NGEF	1.8402	1.9548	0	0	0	2.39436	0.206587	0.286646	0	0	0	0.273204	0.17	0.09	0	1	1	no	no change
ENSG00000066279	ASPM	3594.84	3264.52	3678.45	3773.06	3995.42	3973.44	15.4214	14.6265	14.9683	15.8648	16.9434	16.1347	15.01	16.31	0.12	0.011	0.0347	no	up
ENSG00000066294	CD84	552.061	560.05	576.663	740.046	651.285	732.674	3.31409	2.70402	3.29154	4.60162	3.56513	3.94366	3.1	4.04	0.37	8.39e-05	0.000497	no	up
ENSG00000066322	ELOVL1	3123.74	3238.13	3038.48	3002.47	2961.03	3115.06	85.8474	87.8206	84.701	85.8723	85.4183	89.8353	86.13	87.04	0.02	0.332	0.505	no	up
ENSG00000066336	SPI1	10291.3	10979.1	10655.5	8617.42	8588.7	7894.21	277.118	296.95	296.602	231.656	235.419	215.514	296.2	227.54	-0.35	2.21e-10	3.36e-09	no	down
ENSG00000066379	ZNRD1	1125.28	1314.6	1006.65	926.819	921.478	981.668	62.3908	74.6652	60.122	49.3518	52.8442	52.7215	65.75	51.63	-0.35	0.00138	0.00583	no	down
ENSG00000066382	MPPED2	0	0	0	0	0	0	0	0	0	0	0	0	0	0	0	1	1	no	no change
ENSG00000066405	CLDN18	0	0	1.54394	0	0	0	0	0	0.0258543	0	0	0	0.01	0	0	1	1	no	no change
ENSG00000066422	ZBTB11	1749.11	1721.2	1771.68	1712.68	1755.24	1727.53	9.10263	9.18887	9.23816	8.87371	9.20941	8.92977	9.18	9	-0.03	0.782	0.883	no	down
ENSG00000066427	ATXN3	934.64	964.501	924.735	746.989	820.788	800.909	22.3454	22.8962	21.4501	21.2924	21.7363	18.8521	22.23	20.63	-0.11	0.00036	0.0018	no	down
ENSG00000066455	GOLGA5	1465.72	1590.23	1523.1	1606.96	1582.85	1684.43	16.5777	17.3091	17.3525	19.5009	17.8455	18.6693	17.08	18.68	0.13	0.156	0.291	no	up
ENSG00000066468	FGFR2	0.920101	0	0	1.17468	0	0	0.0112694	0	0	0.0143183	0	0	0	0	0	1	1	no	no change
ENSG00000066557	LRRC40	1471.24	1343.92	1390.32	1520.03	1499.17	1634.15	16.4146	15.0132	15.6976	16.8848	16.8331	18.2586	15.71	17.32	0.14	0.0265	0.072	no	up
ENSG00000066583	ISOC1	917.341	877.705	945.666	664.867	652.294	731.477	15.9821	15.444	16.8915	12.1323	11.4783	13.0703	16.1	12.23	-0.39	6.34e-08	6.73e-07	no	down
ENSG00000066629	EML1	0.920101	0	0	0	1.00818	0	0.0382203	0	0	0	0.0151471	0	0.01	0.01	0	1	1	no	no change
ENSG00000066651	TRMT11	1278.02	1337.08	1320.84	1200.52	1263.25	1292.95	23.9027	26.799	25.114	23.036	25.8051	26.6704	25.27	25.16	-0.01	0.271	0.437	no	down
ENSG00000066654	THUMPD1	3979.44	3742.46	3830.53	4137.21	4068.01	4082.39	33.7751	31.9405	37.1991	36.8611	42.9189	38.6911	34.29	39.47	0.2	0.0969	0.204	no	up
ENSG00000066697	MSANTD3	587.945	620.649	576.663	710.679	685.564	652.463	15.0257	16.3842	15.1129	19.3922	18.8797	16.808	15.51	18.36	0.24	0.0131	0.0402	no	up
ENSG00000066735	KIF26A	0	0	0	0	0	0	0	0	0	0	0	0	0	0	0	1	1	no	no change
ENSG00000066739	ATG2B	1137.24	1065.37	1156.41	1093.62	1176.55	1154.08	3.81523	3.73019	4.18385	3.67707	4.53158	3.97152	3.91	4.06	0.05	0.708	0.833	no	up
ENSG00000066777	ARFGEF1	3422.78	3231.28	3253.09	3553.39	3354.22	3534.08	16.7173	17.2928	15.5353	17.6233	17.8249	18.4449	16.52	17.96	0.12	0.183	0.328	no	up
ENSG00000066813	ACSM2B	0	0	0	0	0	1.19718	0	0	0	0	0	0.015914	0	0.01	0	1	1	no	no change
ENSG00000066827	ZFAT	361.6	332.316	365.915	384.119	353.872	374.717	2.74403	2.56004	3.09216	2.83478	2.7844	2.85048	2.8	2.82	0.01	0.495	0.663	no	up
ENSG00000066855	MTFR1	534.579	510.203	551.96	608.482	693.629	717.111	9.13382	9.09434	10.7329	10.4961	13.4775	12.9468	9.65	12.3	0.35	0.00019	0.00102	no	up
ENSG00000066923	STAG3	119.414	99.1216	109.618	84.5745	115.151	54.9963	1.35967	1.21086	1.25407	0.878011	1.27898	0.624224	1.27	0.93	-0.42	0.116	0.234	no	down
ENSG00000066926	FECH	1678.26	1674.29	1617.28	1807.83	1807.67	1746.69	28.3866	28.7966	28.1517	32.3826	31.997	30.9468	28.45	31.78	0.16	0.0538	0.128	no	up
ENSG00000066933	MYO9A	802.328	729.14	778.92	741.22	711.776	711.125	2.58427	2.59081	2.43069	2.10255	3.38071	2.48734	2.54	2.65	0.06	0.197	0.347	no	up
ENSG00000067048	DDX3Y	0.920101	0	0	0	1.00818	0	0.00643744	0	0	0	0.0854842	0	0	0.03	0	1	1	no	no change
ENSG00000067057	PFKP	3635.32	3760.06	3543.35	3539.3	3399.59	3287.46	45.964	48.0235	46.3863	45.4563	44.3481	41.4769	46.79	43.77	-0.1	0.0678	0.153	no	down
ENSG00000067064	IDI1	2555.12	2611.61	2281.95	3379.54	2971.11	3592.74	40.8995	41.794	37.5769	55.821	48.6797	59.2058	40.1	54.58	0.44	2.51e-08	2.86e-07	no	up
ENSG00000067066	SP100	1599.51	1657.7	1574.58	1644.96	1578.59	1568.34	27.9245	27.1887	28.427	30.5787	29.8338	26.9646	27.84	29.13	0.06	0.797	0.894	no	up
ENSG00000067082	KLF6	1010.27	896.276	945.666	979.68	839.815	897.885	8.01578	6.51448	7.14063	6.93739	6.24151	6.69097	7.22	6.63	-0.12	0.365	0.54	no	down
ENSG00000067113	PLPP1	398.404	506.293	457.804	680.137	692.621	621.337	9.98478	11.7983	13.5105	17.2991	19.452	15.9822	11.76	17.57	0.58	4.39e-08	4.79e-07	no	up
ENSG00000067141	NEO1	420.486	421.259	465.499	83.402	67.5482	56.2675	3.64922	2.32465	2.82514	0.945357	0.426213	0.731074	2.93	0.7	-1.92	2.48e-79	5.71e-77	yes	down
ENSG00000067167	TRAM1	7033.25	6764.58	7204.81	7275.94	7262.94	7827.17	83.2571	81.0762	87.3131	92.4996	86.7264	93.4429	83.87	90.9	0.12	0.112	0.228	no	up
ENSG00000067177	PHKA1	0	0.9774	0	0	2.01636	0	0	0.00679331	0	0	0.0140591	0	0	0	0	1	1	no	no change
ENSG00000067182	TNFRSF1A	5048.59	5122.55	5461.7	4901.92	4943.12	4754	93.5931	94.079	108.564	92.0596	99.1998	89.7479	98.71	93.65	-0.08	0.061	0.141	no	down
ENSG00000067191	CACNB1	5.52061	5.8644	5.4038	2.34935	5.04091	5.9859	0.0803715	0.374246	0.0549797	0.0226057	0.0918677	0.0506605	0.17	0.05	-0.8	0.635	0.777	no	down
ENSG00000067208	EVI5	495.935	461.333	442.34	375.896	357.905	374.717	3.9352	5.81546	2.87938	3.96482	2.96878	3.04324	4.21	3.33	-0.33	0.000228	0.0012	no	down
ENSG00000067221	STOML1	98.4508	96.7626	91.8647	79.878	82.6709	69.4365	2.31155	2.04754	1.91231	1.69072	1.62805	1.5006	2.09	1.61	-0.36	0.0687	0.155	no	down
ENSG00000067225	PKM	43314.7	47294.4	44871.6	62511.6	56911.9	57106.7	632.525	687.835	665.207	902.908	835.875	835.725	661.83	858.41	0.38	4.41e-11	7.22e-10	no	up
ENSG00000067248	DHX29	1049.84	1087.85	1013.6	1208.74	1150.34	1213.94	7.68417	7.6807	7.40226	8.39706	8.21212	8.56742	7.59	8.39	0.14	0.00617	0.0213	no	up
ENSG00000067334	DNTTIP2	4001.52	4043.5	3657.6	4689.31	4320.06	4477.45	55.032	55.9133	49.6688	57.7875	54.1841	57.972	53.55	56.66	0.08	0.000458	0.00222	no	up
ENSG00000067365	METTL22	346.878	364.57	370.547	379.42	347.823	341.196	7.3849	8.55744	9.12342	9.4776	8.4997	9.59002	8.35	9.19	0.14	0.822	0.911	no	up
ENSG00000067369	TP53BP1	3664.76	3627.13	3740.2	3445.32	3607.27	3453.87	16.3699	14.7716	15.3586	13.3383	15.2839	13.2657	15.5	13.96	-0.15	0.165	0.305	no	down
ENSG00000067445	TRO	0	0	1.54394	0	0	1.19718	0	0	0.014138	0	0	0.0411405	0	0.01	0	1	1	no	no change
ENSG00000067533	RRP15	1808.92	1689.92	1540.86	1908.85	1875.22	2008.87	13.1036	12.8256	15.094	13.9772	15.4843	15.4576	13.67	14.97	0.13	0.00271	0.0105	no	up
ENSG00000067560	RHOA	17021.9	17908.9	17823.3	18543.4	16940.5	18184	302.32	320.04	324.512	333.721	309.749	326.235	315.59	323.3	0.03	0.692	0.821	no	up
ENSG00000067596	DHX8	3580.11	3535.26	3615.15	3717.85	3747.41	3853.72	26.7469	27.0087	26.6749	29.0783	27.5696	28.768	26.81	28.48	0.09	0.154	0.289	no	up
ENSG00000067601	PMS2P4	13.8015	18.5706	13.1235	22.3188	22.18	10.7746	1.82921	2.33922	2.19444	2.87882	3.5984	1.63041	2.12	2.7	0.34	0.54	0.704	no	up
ENSG00000067606	PRKCZ	77.2885	76.2372	60.2138	131.564	126.023	112.535	1.56203	1.51869	1.24514	2.56952	2.48872	2.17375	1.44	2.41	0.7	1.83e-06	1.52e-05	yes	up
ENSG00000067646	ZFY	0	0	0	0	1.00818	0	0	0	0	0	0.0559907	0	0	0.02	0	1	1	no	no change
ENSG00000067704	IARS2	6565.84	6420.54	6306.24	7092.69	6959.48	7117.24	58.2534	57.022	56.482	62.7088	62.0595	63.2182	57.26	62.66	0.13	0.00802	0.0267	no	up
ENSG00000067715	SYT1	0	0	0	0	0	0	0	0	0	0	0	0	0	0	0	1	1	no	no change
ENSG00000067798	NAV3	6.44071	5.8644	7.71972	1.17468	5.04091	4.78872	0.115072	0.109923	0.336985	0.0159973	0.0379194	0.160277	0.19	0.07	-0.74	0.218	0.374	no	down
ENSG00000067829	IDH3G	1800.64	1965.55	2027.97	1907.67	2141.38	1920.28	51.0367	57.4907	61.4915	55.9856	66.2138	59.8957	56.65	60.67	0.1	0.563	0.723	no	up
ENSG00000067836	ROGDI	702.957	814.174	830.642	899.802	916.437	861.97	15.5355	18.1883	18.2873	23.3411	23.3569	22.4986	17.33	23.07	0.41	0.0231	0.0643	no	up
ENSG00000067840	PDZD4	0	0	0	0	0	0	0	0	0	0	0	0	0	0	0	1	1	no	no change
ENSG00000067842	ATP2B3	0	0	0	0	0	0	0	0	0	0	0	0	0	0	0	1	1	no	no change
ENSG00000067900	ROCK1	7204.39	6939.54	7546.03	7890.3	7902.13	8186.32	34.8884	33.2311	36.8626	37.0705	37.8615	39.5669	34.99	38.16	0.12	0.00874	0.0286	no	up
ENSG00000067955	CBFB	3431.06	3377.89	3390.5	3848.24	3796.81	3898.02	48.0344	46.3774	49.3628	55.9586	56.938	57.1828	47.92	56.69	0.24	0.000622	0.00289	no	up
ENSG00000067992	PDK3	145.376	168.113	159.026	186.773	144.17	170	2.62565	3.05952	2.94754	3.36384	2.64935	3.09355	2.88	3.04	0.08	0.574	0.732	no	up
ENSG00000068001	HYAL2	700.197	760.417	738.777	772.937	626.081	683.59	11.3096	12.0103	12.934	12.9106	9.99105	10.9389	12.08	11.29	-0.1	0.367	0.541	no	down
ENSG00000068024	HDAC4	1192.45	1173.86	1166.45	1194.65	1076.74	1194.79	7.49959	5.39657	15.5744	5.14244	5.25745	9.36371	9.47	6.58	-0.52	0.664	0.8	no	down
ENSG00000068028	RASSF1	2036.18	2252.91	2349.88	1779.63	1856.06	1790.98	38.1581	42.1738	44.668	33.3522	35.4323	34.1592	41.65	34.31	-0.28	6.36e-06	4.72e-05	no	down
ENSG00000068078	FGFR3	22.0824	18.5706	21.6152	7.04806	3.02455	1.19718	0.295635	0.148506	0.177292	0.0592198	0.0256198	0.0101021	0.21	0.03	-1.22	2.19e-07	2.14e-06	yes	down
ENSG00000068079	IFI35	119.613	93.8304	125.831	187.948	152.235	116.126	3.90017	2.91137	3.9575	5.64681	5.51045	4.2779	3.59	5.15	0.51	0.0306	0.0811	no	up
ENSG00000068097	HEATR6	992.789	1003.79	964.965	932.693	972.895	988.871	10.2854	11.1086	9.57959	9.19207	11.6599	9.96979	10.33	10.27	-0.01	0.597	0.75	no	down
ENSG00000068120	COASY	4961.19	5450.96	5441.63	5081.65	5103.42	5032.95	76.9948	85.8965	88.5766	76.6406	80.1113	78.935	83.8	78.55	-0.09	0.266	0.432	no	down
ENSG00000068137	PLEKHH3	162.858	173	152.078	23.4935	31.2536	33.5211	2.17299	2.18356	2.16431	0.637583	0.470517	0.360464	2.17	0.49	-1.95	1.74e-39	1.48e-37	yes	down
ENSG00000068305	MEF2A	1763.83	1602.94	1759.32	1403.74	1420.53	1342.04	17.131	14.1695	16.7025	14.6162	12.1211	12.281	16	13.01	-0.3	1.76e-06	1.47e-05	no	down
ENSG00000068308	OTUD5	1659.86	1796.46	1777.85	1648.07	1731.05	1527.6	23.6286	24.9061	25.1797	22.4775	23.3508	19.79	24.57	21.87	-0.17	0.139	0.268	no	down
ENSG00000068323	TFE3	1062.72	1183.63	1200.42	1187.6	1031.37	1012.81	10.2252	11.0628	11.4062	11.2473	10.0291	10.3468	10.9	10.55	-0.05	0.231	0.391	no	down
ENSG00000068354	TBC1D25	494.094	464.265	467.815	466.346	458.723	428.591	6.90267	5.3386	5.51027	4.94431	4.98578	5.70963	5.92	5.21	-0.18	0.377	0.551	no	down
ENSG00000068366	ACSL4	4376	3997.57	4470.49	3828.27	3733.3	4014.15	32.9653	27.2001	30.3179	25.8312	28.3897	29.3903	30.16	27.86	-0.11	0.0105	0.0335	no	down
ENSG00000068383	INPP5A	677.194	663.654	660.036	842.243	772.267	738.66	8.17534	8.01633	8.78411	9.77825	11.293	9.8109	8.32	10.29	0.3	0.00302	0.0115	no	up
ENSG00000068394	GPKOW	553.901	619.672	575.119	595.561	594.827	672.815	10.9386	12.2651	11.6008	11.6706	11.8804	13.3211	11.6	12.29	0.08	0.316	0.488	no	up
ENSG00000068400	GRIPAP1	2130.95	2268.55	2305.88	1960.53	2033.5	1761.05	26.1028	26.6986	27.6913	25.2586	24.6561	20.8883	26.83	23.61	-0.18	0.000701	0.0032	no	down
ENSG00000068438	FTSJ1	2595.61	2669.28	2609.27	2906.15	2562.8	2620.63	56.5661	60.3922	63.5792	68.2736	60.0731	62.5368	60.17	63.65	0.08	0.549	0.712	no	up
ENSG00000068489	PRR11	2752.94	2693.71	2794.54	2518.51	2445.85	2612.21	42.6452	42.0957	41.8135	36.6762	36.5543	39.3179	42.19	37.51	-0.17	0.0243	0.067	no	down
ENSG00000068615	REEP1	3.6804	5.8644	3.08789	1.17468	1.00818	0	0.0299579	0.0512108	0.0271893	0.0102104	0.00883708	0	0.04	0.01	0	1	1	no	no change
ENSG00000068650	ATP11A	5492.08	4913.39	5738.07	5041.71	5430.07	5096.4	23.9675	22.2695	26.0378	23.5564	24.0054	23.6651	24.08	23.74	-0.02	0.388	0.563	no	down
ENSG00000068654	POLR1A	4534.26	4281.01	4352.38	4685.78	4590.25	4567.24	12.6137	11.2235	12.0653	13.5254	12.2975	12.8027	11.97	12.88	0.11	0.177	0.32	no	up
ENSG00000068697	LAPTM4A	1207.17	1277.46	1215.08	1342.65	1224.94	1350.42	23.7444	24.8977	24.3607	25.9119	24.0879	26.9173	24.33	25.64	0.08	0.229	0.388	no	up
ENSG00000068724	TTC7A	1324.03	1289.19	1298.46	1177.03	1248.13	1207.96	10.0188	9.9063	10.1907	9.89765	10.0322	9.72837	10.04	9.89	-0.02	0.0763	0.168	no	down
ENSG00000068745	IP6K2	1551.29	1751.5	1674.41	1333.26	1479	1456.97	35.1576	41.6158	40.6857	31.1319	33.2911	33.9977	39.15	32.8	-0.25	0.00113	0.00486	no	down
ENSG00000068781	STON1-GTF2A1L	2.25e-41	7.09e-82	0.193763	0	7.13e-22	1.25e-47	2.01e-43	6.35e-84	0.00174936	0	5.93e-24	1.11e-49	0	0	0	1	1	no	no change
ENSG00000068784	SRBD1	1181.41	1064.39	1164.91	1274.52	1300.55	1330.07	13.7728	11.784	14.9625	13.6918	17.3877	15.3637	13.5	15.47	0.2	0.00372	0.0138	no	up
ENSG00000068796	KIF2A	1812.12	1727.07	1784.8	1749.09	1597.97	1643.73	24.8693	22.3382	24.0505	25.3803	23.0183	22.026	23.75	23.48	-0.02	0.106	0.218	no	down
ENSG00000068831	RASGRP2	4392.56	4388.53	4407.19	5267.25	5269.77	5012.59	90.3799	91.7027	97.9544	106.936	110.512	104.13	93.33	107.19	0.2	4.19e-06	3.22e-05	no	up
ENSG00000068878	PSME4	3496.38	3286.02	3484.68	3515.8	3367.33	3293.44	21.1033	20.2592	19.6228	20.7794	19.8503	19.9854	20.33	20.21	-0.01	0.778	0.88	no	down
ENSG00000068885	IFT80	459.477	400.603	547.884	366.653	420.867	401.745	4.96532	4.6049	5.56035	3.84385	5.17131	5.30483	5.04	4.77	-0.08	0.0435	0.108	no	down
ENSG00000068903	SIRT2	927.462	1015.52	964.193	926.819	961.805	918.237	16.4264	19.5742	20.7528	19.2231	18.2735	17.2932	18.91	18.27	-0.05	0.446	0.621	no	down
ENSG00000068912	ERLEC1	1993.86	1896.16	1829.57	1852.46	1841.95	1976.54	30.5196	30.1785	30.9685	30.439	30.5308	32.137	30.55	31.03	0.02	0.805	0.9	no	up
ENSG00000068971	PPP2R5B	21.1623	14.661	18.5273	12.9214	24.1964	10.7746	0.250498	0.256492	0.221045	0.239612	0.286978	0.713974	0.24	0.41	0.58	0.655	0.792	no	up
ENSG00000068976	PYGM	22.0824	13.6836	13.8955	9.39741	16.1309	16.7605	0.278277	0.174219	0.148699	0.116445	0.182069	0.395922	0.2	0.23	0.14	0.567	0.726	no	up
ENSG00000068985	PAGE1	0	0	0	0	0	0	0	0	0	0	0	0	0	0	0	1	1	no	no change
ENSG00000069011	PITX1	0	0	0	0	0	0	0	0	0	0	0	0	0	0	0	1	1	no	no change
ENSG00000069018	TRPC7	0	0	0	0	0	0	0	0	0	0	0	0	0	0	0	1	1	no	no change
ENSG00000069020	MAST4	1.8402	3.9096	1.54394	0	0	0	0.0073523	0.0228515	0.0336744	0	0	0	0.02	0	0	1	1	no	no change
ENSG00000069122	ADGRF5	0	0	0	0	0	0	0	0	0	0	0	0	0	0	0	1	1	no	no change
ENSG00000069188	SDK2	93.8503	121.198	107.304	64.6072	48.3927	46.69	0.425043	0.375761	0.384478	0.237677	0.226837	0.13075	0.4	0.2	-0.73	2.48e-07	2.4e-06	yes	down
ENSG00000069206	ADAM7	0	0	0	0	0	0	0	0	0	0	0	0	0	0	0	1	1	no	no change
ENSG00000069248	NUP133	3408.97	3374.96	3268.29	3297.32	3456.05	3586.75	23.513	22.7144	23.8357	26.0845	26.9793	27.2135	23.35	26.76	0.2	0.494	0.662	no	up
ENSG00000069275	NUCKS1	11483.8	10897	10430.9	10538	10011.2	10671.7	53.9252	60.7437	49.226	49.3927	47.1362	63.569	54.65	53.36	-0.03	0.174	0.316	no	down
ENSG00000069329	VPS35	6476.59	6553.47	6434.39	6939.99	6638.88	7044.21	54.5579	55.2233	51.969	60.1297	51.3062	58.8593	53.92	56.79	0.07	0.114	0.23	no	up
ENSG00000069345	DNAJA2	3915.95	3875.39	3940.15	3942.21	3952.07	4139.85	52.3452	52.1536	50.438	50.6973	50.0214	52.2255	51.65	50.98	-0.02	0.517	0.684	no	down
ENSG00000069399	BCL3	123.294	143.678	159.026	124.516	150.219	136.479	2.46067	3.29054	3.52852	2.7485	3.54905	3.59173	3.09	3.29	0.09	0.732	0.851	no	up
ENSG00000069424	KCNAB2	20883.5	21234	21159	23165.8	24016.9	22738	238.827	241.69	259.097	265.918	281.492	275.67	246.49	274.31	0.15	0.0047	0.0168	no	up
ENSG00000069431	ABCC9	100.291	96.7626	84.145	74.0046	87.7118	89.7885	0.365603	0.352887	0.307935	0.269391	0.320412	0.327472	0.34	0.31	-0.13	0.37	0.544	no	down
ENSG00000069482	GAL	2225.72	2388.77	2114.43	1892.4	1562.68	1667.67	116.603	125.898	117.295	97.1646	84.3854	87.9652	119.94	89.88	-0.42	7.36e-08	7.72e-07	no	down
ENSG00000069493	CLEC2D	196.034	240.341	222.658	145.754	211.708	159.979	1.88432	2.38115	2.95926	1.97493	2.32566	2.25811	2.41	2.19	-0.13	0.0256	0.0699	no	down
ENSG00000069509	FUNDC1	594.385	639.22	562.768	737.696	701.695	718.308	18.5777	20.0506	18.3872	22.7768	22.3908	22.5423	19.01	22.57	0.25	0.00101	0.00441	no	up
ENSG00000069535	MAOB	0	0	0	0	0	0	0	0	0	0	0	0	0	0	0	1	1	no	no change
ENSG00000069667	RORA	10.1211	6.8418	10.0356	8.22273	8.06545	4.78872	0.0811882	0.054933	0.072987	0.0657525	0.0649954	0.0384536	0.07	0.06	-0.12	0.534	0.699	no	down
ENSG00000069696	DRD4	0.920101	5.8644	1.54394	4.6987	4.03273	5.9859	0.0241455	0.394424	0.0416775	0.122045	0.107434	0.15762	0.15	0.13	-0.15	0.388	0.563	no	down
ENSG00000069702	TGFBR3	228.185	216.983	236.995	132.738	151.227	146.056	1.19337	1.02462	1.12406	0.625256	0.728296	0.689852	1.11	0.68	-0.64	8.7e-08	9e-07	yes	down
ENSG00000069712	KIAA1107	28.5231	53.757	42.4585	38.7643	40.3273	50.2816	0.194406	0.366678	0.291494	0.2635	0.275931	0.343009	0.28	0.29	0.04	0.897	0.958	no	up
ENSG00000069764	PLA2G10	0	0	0	1.17468	0	0	0	0	0	0.0457148	0	0	0	0.02	0	1	1	no	no change
ENSG00000069812	HES2	7.36081	3.9096	3.85986	1.17468	1.00818	4.78872	0.202603	0.0966403	0.0841641	0.00856961	0.0312008	0.146209	0.13	0.06	-0.49	0.208	0.361	no	down
ENSG00000069849	ATP1B3	4550.82	4556.64	4093	4373.32	4361.39	4652.24	87.2205	87.3847	79.5292	82.3992	84.8968	88.0253	84.73	85.09	0.01	0.764	0.871	no	up
ENSG00000069869	NEDD4	828.091	727.185	771.972	417.01	402.265	450.14	9.19808	7.78624	8.75834	6.91666	6.12529	7.34421	8.58	6.8	-0.33	9.47e-24	4e-22	no	down
ENSG00000069943	PIGB	680.875	677.338	639.193	589.687	608.942	640.492	15.5082	16.424	14.7722	12.1993	13.4591	14.1844	15.57	13.28	-0.23	0.122	0.243	no	down
ENSG00000069956	MAPK6	3116.38	3288.95	3005.29	3945.74	3631.47	3932.74	19.083	20.953	19.2874	24.9033	23.3179	25.1312	19.78	24.45	0.3	9.18e-07	7.99e-06	no	up
ENSG00000069966	GNB5	644.991	616.739	618.35	741.22	770.251	732.674	10.5804	10.2937	11.0681	13.9113	11.4843	12.7853	10.65	12.73	0.26	0.000646	0.00298	no	up
ENSG00000069974	RAB27A	3366.29	3438.97	3359.09	2923.77	3100.24	3228.8	55.2425	55.6039	58.8251	52.5404	52.0674	55.347	56.55	53.32	-0.08	0.0149	0.0448	no	down
ENSG00000069998	CECR5	2732.7	2660.48	2600	2661.82	2599.09	2549.99	52.9181	50.8399	51.7532	51.3627	50.8632	50.1001	51.84	50.78	-0.03	0.501	0.669	no	down
ENSG00000070010	UFD1L	1625.82	1758.34	1584.86	2345.83	2119.2	2211.19	47.3807	60.6249	47.9463	78.2	69.7749	70.8075	52	72.96	0.49	1.65e-11	2.84e-10	no	up
ENSG00000070018	LRP6	771.045	744.779	789.727	557.971	546.435	617.745	3.07851	3.1159	3.14039	2.61406	2.81552	3.10797	3.11	2.84	-0.13	1.83e-07	1.81e-06	no	down
ENSG00000070019	GUCY2C	0	0	0	0	0	0	0	0	0	0	0	0	0	0	0	1	1	no	no change
ENSG00000070031	SCT	0	0	0	0	0	0	0	0	0	0	0	0	0	0	0	1	1	no	no change
ENSG00000070047	PHRF1	2350.86	2456.21	2407.01	2718.2	2728.14	2571.54	13.4409	14.0349	13.7825	15.4245	15.5306	14.6913	13.75	15.22	0.14	0.0065	0.0223	no	up
ENSG00000070061	IKBKAP	3072.22	3086.63	3079.4	3271.47	3230.21	3189.29	23.058	22.7376	23.1949	26.5479	24.7121	24.5633	23	25.28	0.14	0.201	0.352	no	up
ENSG00000070081	NUCB2	12291.6	11520.6	11588.8	13413.6	12334.1	12687.7	333.099	319.512	324.711	374.804	348.323	358.514	325.78	360.63	0.15	0.0316	0.0832	no	up
ENSG00000070087	PFN2	60.7267	81.1242	70.2495	35.2403	23.1882	37.1126	1.38742	1.69402	1.3903	1.02332	0.526692	0.766228	1.49	0.77	-0.86	1.02e-06	8.85e-06	yes	down
ENSG00000070159	PTPN3	0.920101	1.9548	0	3.52403	2.01636	0	0.00417961	0.00888675	0	0.0159876	0.00918567	0	0	0.01	0	1	1	no	no change
ENSG00000070182	SPTB	206.103	204.277	173.694	66.9565	93.7609	93.3801	0.9034	0.734585	0.711649	0.427157	0.495293	0.568574	0.78	0.5	-0.57	8.99e-14	1.93e-12	no	down
ENSG00000070190	DAPP1	912.74	974.468	1066.09	1009.05	1070.69	1099.01	13.1213	14.7896	15.9365	15.6876	15.7582	16.8066	14.61	16.08	0.14	0.184	0.329	no	up
ENSG00000070193	FGF10	0	0	0	0	0	0	0	0	0	0	0	0	0	0	0	1	1	no	no change
ENSG00000070214	SLC44A1	2065.63	1927.43	2161.52	2381.07	2441.82	2406.33	8.62489	8.03363	9.3765	10.089	10.7657	10.2751	8.68	10.37	0.26	0.000134	0.000752	no	up
ENSG00000070269	TMEM260	509.736	567.869	542.696	481.617	511.148	536.337	5.31672	5.75709	5.10335	5.50534	6.49105	5.60282	5.39	5.86	0.12	0.326	0.499	no	up
ENSG00000070366	SMG6	533.659	522.909	554.276	586.163	626.081	559.083	3.1411	3.59116	3.55692	5.81745	4.22402	3.53307	3.43	4.53	0.39	0.112	0.227	no	up
ENSG00000070367	EXOC5	3533.19	3367.14	3722.45	3209.21	3342.12	3394.01	33.6535	31.57	36.1809	30.729	30.9708	30.2896	33.79	30.66	-0.14	0.0937	0.199	no	down
ENSG00000070371	CLTCL1	2284.61	2070.13	2282.72	2377.54	2531.54	2311.76	15.7617	16.1122	18.4203	18.6828	20.1768	18.5383	16.76	19.13	0.19	0.0557	0.132	no	up
ENSG00000070388	FGF22	0.920101	3.9096	2.31592	7.04806	5.04091	4.78872	0.0261735	0.0789837	0.0544457	0.1505	0.111382	0.11677	0.05	0.13	0.56	0.104	0.215	no	up
ENSG00000070404	FSTL3	290.752	314.723	315.737	312.464	354.88	323.239	6.998	7.48928	7.79874	8.40602	10.4979	9.09184	7.43	9.33	0.32	0.345	0.52	no	up
ENSG00000070413	DGCR2	2087.71	2060.36	2233.32	2354.05	2295.63	2154.92	14.707	14.3069	16.2843	17.1326	16.8214	17.2234	15.09	17.06	0.18	0.139	0.268	no	up
ENSG00000070423	RNF126	4205.78	4534.16	4495.97	4577.71	4598.32	4236.82	94.2373	103.803	106.286	104.789	106.919	96.3152	101.42	102.68	0.02	0.779	0.881	no	up
ENSG00000070444	MNT	841.893	805.377	786.639	788.208	983.985	802.111	7.47537	6.96835	6.79722	5.63191	9.26377	6.15994	7.08	7.01	-0.01	0.393	0.569	no	down
ENSG00000070476	ZXDC	1185.09	1186.56	1252.91	1283.92	1244.1	1204.36	11.9077	12.0957	12.6603	12.7578	12.5785	12.2836	12.22	12.54	0.04	0.546	0.709	no	up
ENSG00000070495	JMJD6	1072.84	1086.87	1017.46	1200.52	1133.2	1075.07	20.7925	21.5803	20.8192	23.4391	22.4612	22.3666	21.06	22.76	0.11	0.148	0.28	no	up
ENSG00000070501	POLB	500.535	519.977	472.447	466.346	416.379	474.083	19.4963	19.8718	17.6142	18.5247	16.6436	19.005	19	18.06	-0.07	0.125	0.247	no	down
ENSG00000070526	ST6GALNAC1	0	0	0	0	0	0	0	0	0	0	0	0	0	0	0	1	1	no	no change
ENSG00000070540	WIPI1	94.7704	111.424	106.532	58.7338	40.3273	47.8872	2.95829	3.78061	3.455	2.46084	1.01234	1.45057	3.4	1.65	-1	1.43e-08	1.68e-07	yes	down
ENSG00000070601	FRMPD1	0	0	0	0	0	0	0	0	0	0	0	0	0	0	0	1	1	no	no change
ENSG00000070610	GBA2	1428.92	1363.47	1435.1	1515.33	1725	1494.08	24.4542	22.0731	25.226	20.72	25.9108	23.4741	23.91	23.35	-0.03	0.0202	0.0575	no	down
ENSG00000070614	NDST1	3984.96	3860.73	3933.97	4127.81	4153.71	3902.81	18.8417	19.3467	19.2283	19.1069	20.2009	17.8749	19.14	19.06	-0.01	0.383	0.558	no	down
ENSG00000070669	ASNS	9166.05	8835.69	8483.97	3979.8	4391.64	4016.54	165.006	158.657	158.106	68.9615	78.041	71.7287	160.6	72.88	-1.14	7.64e-83	1.86e-80	yes	down
ENSG00000070718	AP3M2	630.269	585.463	566.627	485.141	567.606	521.971	7.50407	5.91039	5.72415	5.38362	6.53353	5.25794	6.38	5.72	-0.15	0.0442	0.109	no	down
ENSG00000070729	CNGB1	0	0	0	0	0	0	0	0	0	0	0	0	0	0	0	1	1	no	no change
ENSG00000070731	ST6GALNAC2	3230.05	3293.84	2998.49	2505.58	2653.01	2601.47	17.587	18	16.5927	13.5728	14.4467	14.1323	17.4	14.05	-0.31	1.68e-07	1.68e-06	no	down
ENSG00000070748	CHAT	4.60051	4.887	4.63183	2.34935	5.04091	11.9718	0.0726026	0.0772668	0.0743493	0.0368163	0.0802791	0.189363	0.07	0.1	0.21	0.691	0.82	no	up
ENSG00000070756	PABPC1	112618	111957	116707	93621.7	95896.2	94453.9	1820.64	1833.73	2055.21	1667.86	1693.03	1598.71	1902.6	1653.21	-0.2	5.22e-08	5.64e-07	no	down
ENSG00000070759	TESK2	86.4895	68.418	108.076	52.8604	60.4909	37.1126	0.914981	0.726881	1.13697	0.547716	0.633095	0.386638	0.93	0.52	-0.72	0.000727	0.00331	yes	down
ENSG00000070761	CFAP20	1858.6	2045.7	2038.01	2188.42	1950.83	2074.71	54.4459	68.2925	71.8901	73.6556	65.8232	67.955	64.85	69.17	0.09	0.346	0.52	no	up
ENSG00000070770	CSNK2A2	5078.96	5035.56	4925.95	4399.16	4609.41	4425.98	53.3811	52.4921	53.7906	43.6668	45.2662	44.5275	53.22	44.48	-0.26	0.00114	0.00492	no	down
ENSG00000070778	PTPN21	100.291	92.853	123.516	69.3059	56.4582	61.0562	0.514141	0.466715	0.669685	0.902108	0.413596	0.417447	0.55	0.58	0.06	4.47e-05	0.000282	no	up
ENSG00000070785	EIF2B3	1453.76	1590.23	1442.04	1688.01	1476.99	1515.63	31.9568	34.4381	33.2011	36.382	33.4509	34.315	33.2	34.73	0.06	0.4	0.576	no	up
ENSG00000070808	CAMK2A	8.28091	7.8192	7.71972	2.34935	5.04091	8.38026	0.120254	0.19317	0.156208	0.0538866	0.069791	0.0808835	0.16	0.07	-0.61	0.279	0.446	no	down
ENSG00000070814	TCOF1	9524.89	9945.04	9756.95	11448.4	11284.6	10991.3	63.966	67.3243	66.959	78.0074	76.6779	74.8843	66.08	76.53	0.21	4.9e-05	0.000305	no	up
ENSG00000070831	CDC42	8666.43	8574.73	8034.68	8553.99	7990.85	8794.49	149.841	150.349	147.712	149.087	144.714	156.765	149.31	150.19	0.01	0.986	1	no	up
ENSG00000070882	OSBPL3	947.704	927.552	947.21	939.741	942.65	901.477	6.03948	5.52599	5.825	6.10822	6.2752	6.42847	5.8	6.27	0.11	0.735	0.853	no	up
ENSG00000070886	EPHA8	0	0	0	3.52403	3.02455	1.19718	0	0	0	0.0676417	0.0189789	0.0232046	0	0.04	0	1	1	no	no change
ENSG00000070915	SLC12A3	0	0	0	0	0	0	0	0	0	0	0	0	0	0	0	1	1	no	no change
ENSG00000070950	RAD18	2601.13	2502.14	2702.67	2540.82	2433.75	2565.56	20.8964	20.9866	22.195	18.6416	19.4041	19.4498	21.36	19.16	-0.16	0.356	0.531	no	down
ENSG00000070961	ATP2B1	1694.83	1619.55	1641.98	1382.59	1445.73	1564.71	11.4945	11.7513	11.7976	8.45606	10.7783	11.3519	11.68	10.19	-0.2	0.00607	0.021	no	down
ENSG00000070985	TRPM5	0	0	0	0	1.00818	0	0	0	0	0	0.00905917	0	0	0	0	1	1	no	no change
ENSG00000071051	NCK2	1756.47	1969.46	1903.68	1769.06	1775.41	1800.56	24.0687	26.7047	25.7815	25.8316	24.07	24.2157	25.52	24.71	-0.05	0.205	0.358	no	down
ENSG00000071054	MAP4K4	3088.78	3003.55	3014.55	3055.33	2949.94	2953.44	20.2594	18.837	19.2214	19.7184	19.6222	19.6312	19.44	19.66	0.02	0.61	0.76	no	up
ENSG00000071073	MGAT4A	1296.42	1261.82	1326.25	1214.61	1436.66	1445	10.5834	11.3204	10.3761	9.81512	13.2983	15.5333	10.76	12.87	0.26	0.327	0.5	no	up
ENSG00000071082	RPL31	24362.4	25394.8	20347.6	22599.6	21031.7	21647.4	2251.67	2415.14	2053.45	2039.98	2134.64	2074.92	2240.79	2082.91	-0.11	0.146	0.277	no	down
ENSG00000071127	WDR1	8495.29	9177.78	8721.74	10623.8	10275.4	10256.2	94.5552	99.6712	102.048	131.999	117.218	117.26	98.74	122.21	0.31	6.46e-06	4.78e-05	no	up
ENSG00000071189	SNX13	986.348	942.213	1008.2	798.78	780.333	854.787	8.02118	7.92507	9.15945	6.27218	6.24143	7.21041	8.37	6.57	-0.34	0.000176	0.000953	no	down
ENSG00000071203	MS4A12	0	0	0	0	0	0	0	0	0	0	0	0	0	0	0	1	1	no	no change
ENSG00000071205	ARHGAP10	631.189	556.141	610.63	629.626	639.187	606.97	6.44915	6.0246	6.25446	6.72633	6.73375	6.42341	6.24	6.63	0.09	0.483	0.653	no	up
ENSG00000071242	RPS6KA2	67.1674	78.192	59.4418	41.5056	65.5318	41.9013	0.422621	1.11655	0.547252	0.3289	0.421535	0.261777	0.7	0.34	-0.86	0.0572	0.134	no	down
ENSG00000071243	ING3	912.74	895.298	898.575	755.317	784.365	841.618	19.3745	18.8553	19.4528	16.6997	17.0812	18.2827	19.23	17.35	-0.15	0.0104	0.0331	no	down
ENSG00000071246	VASH1	116.109	86.0112	110.392	102.197	72.5891	65.8449	0.994945	0.460898	0.802144	0.736341	0.526932	0.607111	0.75	0.62	-0.24	0.0674	0.152	no	down
ENSG00000071282	LMCD1	0	0	0	3.52403	0	0	0	0	0	0.012652	0	0	0	0	0	1	1	no	no change
ENSG00000071462	WBSCR22	2257.93	2440.57	2350.65	2410.43	2372.25	2430.28	77.983	82.1271	77.9905	80.9992	79.3474	82.7357	79.37	81.03	0.03	0.595	0.749	no	up
ENSG00000071537	SEL1L	3282	3094.45	3126.49	3309.06	3332.04	3451.47	14.149	13.7192	15.2199	16.4667	17.1108	15.3169	14.36	16.3	0.18	0.12	0.24	no	up
ENSG00000071539	TRIP13	2530.28	2510.94	2417.82	3337.25	2788.63	2935.49	37.0995	34.0029	33.7453	51.007	42.0258	40.8272	34.95	44.65	0.35	3.11e-05	0.000202	no	up
ENSG00000071553	ATP6AP1	3249.8	3130.61	3310.99	2897.93	2918.69	2909.15	52.4932	48.8947	53.733	47.8015	46.8364	45.951	51.7	46.87	-0.14	0.0038	0.014	no	down
ENSG00000071564	TCF3	7337.81	7454.63	7444.13	7712.92	7761.99	7247.73	118.972	126.12	117.627	126.343	128.088	117.283	120.92	123.91	0.04	0.584	0.74	no	up
ENSG00000071575	TRIB2	314.675	284.423	349.703	133.913	151.227	183.169	2.78529	3.39203	3.99224	1.51034	1.60944	2.27912	3.39	1.8	-0.88	8.47e-13	1.68e-11	yes	down
ENSG00000071626	DAZAP1	11750.6	12231.2	11834.3	12942.6	12229.2	12168.1	185.543	195.237	187.511	203.626	193.431	194.332	189.44	197.17	0.06	0.265	0.431	no	up
ENSG00000071655	MBD3	3333.95	3637.99	3555.25	3436.72	3641.31	3227.2	43.3971	47.3236	47.351	42.7439	47.8627	41.5275	46.02	44.03	-0.06	0.582	0.738	no	down
ENSG00000071677	PRLH	0	0	0	0	0	0	0	0	0	0	0	0	0	0	0	1	1	no	no change
ENSG00000071794	HLTF	1703.11	1756.39	1840.38	4.6987	10.0818	9.57744	10.7236	11.6848	12.1096	0.0271746	0.0586592	0.0555589	11.5	0.05	-6.3	0	0	yes	down
ENSG00000071859	FAM50A	817.05	888.456	810.571	855.164	788.398	647.675	23.7829	23.8911	24.4162	22.612	22.423	17.7067	24.03	20.92	-0.2	0.155	0.29	no	down
ENSG00000071889	FAM3A	438.888	490.655	429.988	441.678	410.33	413.027	8.87158	12.4249	11.7239	9.84497	10.8174	11.2344	11	10.63	-0.05	0.256	0.42	no	down
ENSG00000071894	CPSF1	7892.63	7594.4	8277.08	7223.08	7609.76	6916.11	87.5817	79.2381	94.8976	71.7907	88.8899	72.5946	87.21	77.71	-0.17	0.0218	0.0612	no	down
ENSG00000071909	MYO3B	3.6804	0	0	0	0	0	0.0737758	0	0	0	0	0	0.02	0	0	1	1	no	no change
ENSG00000071967	CYBRD1	1411.44	1342.95	1509.98	1234.58	1314.67	1278.59	19.2539	15.6468	18.7358	16.0703	14.8811	14.7748	17.88	15.25	-0.23	0.0184	0.0533	no	down
ENSG00000071991	CDH19	0	0	0	0	0	0	0	0	0	0	0	0	0	0	0	1	1	no	no change
ENSG00000071994	PDCD2	3894.79	3849	3568.05	4480.21	4477.34	4336.19	99.5074	101.78	95.0263	121.572	125.346	118.752	98.79	121.88	0.3	1.87e-05	0.000126	no	up
ENSG00000072041	SLC6A15	0	0	0	0	0	0	0	0	0	0	0	0	0	0	0	1	1	no	no change
ENSG00000072042	RDH11	1264.22	1215.89	1272.21	1105.37	1033.39	1075.42	18.6301	17.7909	18.2336	16.468	15.349	15.4929	18.22	15.77	-0.21	0.000415	0.00204	no	down
ENSG00000072062	PRKACA	1159.33	1174.83	1198.87	1515.33	1455.81	1559.93	22.9243	20.9976	25.5085	29.3467	29.1049	31.7605	23.13	30.07	0.38	8.9e-09	1.08e-07	no	up
ENSG00000072071	ADGRL1	2511.88	2329.14	2430.17	1480.09	1846.99	1567.11	19.1733	15.5935	17.6784	9.6794	12.6831	10.6304	17.48	10.99	-0.66	3.54e-14	7.86e-13	yes	down
ENSG00000072080	SPP2	0	0	0	0	0	1.19718	0	0	0	0	0	0.284838	0	0.09	0	1	1	no	no change
ENSG00000072110	ACTN1	3933.43	4042.53	4000.36	4958.31	4699.14	4648.65	33.5573	35.958	35.0049	43.4861	41.7109	41.2736	34.84	42.16	0.27	1.34e-06	1.14e-05	no	up
ENSG00000072121	ZFYVE26	389.203	340.135	380.582	463.997	416.379	430.985	1.26859	1.17884	1.24662	1.68799	1.52227	1.45242	1.23	1.55	0.31	0.0157	0.0466	no	up
ENSG00000072133	RPS6KA6	0.920101	0	0.771972	1.17468	0	0	0.00340673	0	0.00286955	0.00434299	0	0	0	0	0	1	1	no	no change
ENSG00000072134	EPN2	185.86	198.412	213.836	143.31	132.072	98.1688	3.92917	2.33395	3.72142	4.57842	2.47249	1.96579	3.33	3.01	-0.14	9.39e-06	6.73e-05	no	down
ENSG00000072135	PTPN18	1350.71	1471.96	1453.62	1402.56	1487.07	1345.63	19.2193	22.4943	24.0144	21.9933	23.8653	20.9631	21.9	22.27	0.02	0.8	0.896	no	up
ENSG00000072163	LIMS2	76.3684	80.1468	72.5654	139.786	109.892	106.549	1.71882	1.88305	1.74474	2.93843	2.46866	2.43565	1.78	2.62	0.53	0.000203	0.00108	no	up
ENSG00000072182	ASIC4	0.920101	0	0.771972	0	1.00818	1.19718	0.0111121	0	0.00741293	0	0.0122582	0.0144805	0.01	0.01	0	1	1	no	no change
ENSG00000072195	SPEG	32.2035	38.1186	36.2827	8.22273	8.06545	2.39436	0.466987	0.756232	0.595627	0.30266	0.0990583	0.0462463	0.61	0.15	-1.5	1.63e-11	2.81e-10	yes	down
ENSG00000072201	LNX1	117.773	161.271	148.219	164.455	176.432	192.746	0.986057	1.35154	1.25209	1.37238	1.48426	1.61553	1.2	1.49	0.29	0.0363	0.0934	no	up
ENSG00000072210	ALDH3A2	1782.24	1628.35	1689.07	1483.62	1412.46	1573.1	22.3477	18.5963	20.8732	18.0584	17.8203	20.1001	20.61	18.66	-0.14	0.00281	0.0108	no	down
ENSG00000072274	TFRC	7643.28	7044.12	6053.03	14272.3	11959.1	14187.8	53.524	47.6864	43.5214	91.6823	80.5899	91.4755	48.26	87.94	0.86	3.37e-30	1.91e-28	yes	up
ENSG00000072310	SREBF1	3226.79	3153.09	3500.12	3081.17	3591.14	3382.03	37.5488	38.0882	44.4949	41.7856	46.9164	42.5377	40.03	43.73	0.13	0.744	0.858	no	up
ENSG00000072315	TRPC5	0.920101	0	0	1.17468	0	0	0.00482925	0	0	0.00615271	0	0	0	0	0	1	1	no	no change
ENSG00000072364	AFF4	664.313	730.118	768.884	563.844	634.146	612.956	2.26369	2.48116	2.97861	2.6993	2.09639	1.93255	2.57	2.25	-0.19	0.00309	0.0117	no	down
ENSG00000072401	UBE2D1	776.565	771.168	821.378	866.911	863.004	1022.39	9.93084	10.0389	10.2076	14.3587	10.6562	13.5843	10.06	12.88	0.35	0.0119	0.0369	no	up
ENSG00000072415	MPP5	318.355	358.706	279.454	243.158	294.389	313.661	2.15778	2.225	1.76679	1.6941	1.67544	2.50248	2.05	1.96	-0.06	0.198	0.349	no	down
ENSG00000072422	RHOBTB1	65.3272	81.1242	64.8457	28.1922	45.3682	43.0985	0.468931	0.569192	0.711687	0.364645	0.599307	0.346186	0.58	0.44	-0.35	0.000171	0.000928	no	down
ENSG00000072501	SMC1A	15423.7	14937.6	15952.8	17705.9	16779.2	16656.4	97.1615	91.4513	106.703	126.322	118.617	116.939	98.41	120.66	0.29	0.00842	0.0278	no	up
ENSG00000072506	HSD17B10	2269.89	2436.66	2244.12	3452.37	3143.51	3146.19	95.807	103.438	99.0875	143.192	135.854	134.048	99.44	137.73	0.47	6.17e-16	1.62e-14	no	up
ENSG00000072518	MARK2	3148.59	3247.9	3182.07	3016.57	3044.71	3080.35	32.372	32.648	33.9487	30.8473	31.3625	33.2803	32.99	31.83	-0.05	0.18	0.325	no	down
ENSG00000072571	HMMR	3334.45	3403.31	3356.53	4655.24	4255.54	4504.99	39.3579	44.2585	40.0626	57.9502	53.0832	57.0632	41.23	56.05	0.44	8.05e-14	1.73e-12	no	up
ENSG00000072609	CHFR	337.677	401.308	388.302	259.603	309.512	286.126	4.34798	5.32612	6.28136	4.03344	4.62624	5.00892	5.31	4.55	-0.22	0.000458	0.00222	no	down
ENSG00000072657	TRHDE	0	0	0	0	0	0	0	0	0	0	0	0	0	0	0	1	1	no	no change
ENSG00000072682	P4HA2	0.920101	0	0	1.17468	1.00818	0	0.0137174	0	0	0.0152189	0.0132269	0	0	0.01	0	1	1	no	no change
ENSG00000072694	FCGR2B	58.8865	45.9378	74.1093	46.987	22.18	21.5492	1.24643	0.867634	1.34298	0.883518	0.548278	0.470844	1.15	0.64	-0.77	0.00179	0.00727	yes	down
ENSG00000072736	NFATC3	2596.53	2192.31	2511.96	2505.52	2413.65	2435.06	26.2216	22.3775	25.2889	24.7211	24.5329	24.8302	24.63	24.7	0	0.909	0.965	no	up
ENSG00000072756	TRNT1	1369.11	1382.04	1464.43	1369.67	1376.17	1441.41	22.8834	22.0564	23.4719	21.7476	21.8337	23.2234	22.8	22.27	-0.03	0.845	0.927	no	down
ENSG00000072778	ACADVL	5039.39	5185.11	5142.11	5044.06	5275.82	4831.82	122.57	133.86	143.167	119.786	134.586	116.604	133.16	123.63	-0.11	0.665	0.8	no	down
ENSG00000072786	STK10	5744.19	5872.22	6259.15	7159.65	7610.76	6978.36	33.7744	33.3137	35.2476	41.6147	41.9577	40.5068	34.11	41.36	0.28	1.04e-06	9.03e-06	no	up
ENSG00000072803	FBXW11	1803.4	1720.22	1873.58	1789.03	1627.21	1652.11	18.0309	18.1712	22.8907	19.5228	17.6229	18.8217	19.69	18.66	-0.08	0.135	0.262	no	down
ENSG00000072818	ACAP1	2890.04	2967.39	3022.27	2249.5	2541.63	2232.74	49.9329	52.9761	51.2325	38.8722	42.8406	41.1566	51.38	40.94	-0.33	4.26e-08	4.65e-07	no	down
ENSG00000072832	CRMP1	0	0	0	0	0	0	0	0	0	0	0	0	0	0	0	1	1	no	no change
ENSG00000072840	EVC	0	0	0	0	0	1.19718	0	0	0	0	0	0.00568434	0	0	0	1	1	no	no change
ENSG00000072849	DERL2	461.891	452.536	430.76	411.137	411.338	421.407	13.1479	12.4253	11.9266	13.3608	12.6463	14.2175	12.5	13.41	0.1	0.18	0.325	no	up
ENSG00000072858	SIDT1	544.7	654.858	601.366	166.804	189.538	175.986	10.5926	13.3106	11.4995	3.81499	4.44451	2.82553	11.8	3.69	-1.65	2.79e-55	3.61e-53	yes	down
ENSG00000072864	NDE1	1338.75	1415.27	1446.68	1367.32	1356	1350.42	41.3	45.3017	45.4238	41.7033	42.3143	38.264	44	40.76	-0.11	0.441	0.616	no	down
ENSG00000072952	MRVI1	34.9638	23.4576	27.791	31.7162	47.3845	37.1126	0.184303	0.123725	0.147318	0.28269	0.250529	0.195764	0.15	0.24	0.45	0.122	0.242	no	up
ENSG00000072954	TMEM38A	44.1649	50.8248	59.4418	36.415	43.3518	39.507	1.06856	0.960122	1.65423	1.13869	1.00987	1.76629	1.23	1.3	0.08	0.108	0.221	no	up
ENSG00000072958	AP1M1	2982.05	3192.19	2983.67	3370.15	3427.82	3431.12	58.7584	61.8352	61.8748	64.9213	65.6188	63.8966	60.82	64.81	0.09	0.00401	0.0147	no	up
ENSG00000073008	PVR	2023.3	1985.1	2083.55	1688.01	1719.96	1652.1	20.929	19.8932	22.7556	17.3428	17.2945	17.352	21.19	17.33	-0.29	1.39e-06	1.18e-05	no	down
ENSG00000073050	XRCC1	1354.39	1513.99	1404.99	1394.34	1396.33	1205.56	23.3574	29.4289	26.1128	26.6282	24.9031	22.4746	26.3	24.68	-0.09	0.176	0.319	no	down
ENSG00000073060	SCARB1	4768.88	4729.64	4945.25	5233.18	5116.52	5107.17	86.0704	79.9849	96.5918	84.5144	92.636	93.7209	87.51	90.26	0.04	0.0647	0.148	no	up
ENSG00000073067	CYP2W1	0.920101	3.9096	1.54394	3.52403	3.02455	1.19718	0.090229	0.0560767	0.0218345	0.144469	0.0424778	0.0167104	0.06	0.07	0	1	1	no	no change
ENSG00000073111	MCM2	15211.1	16007.9	15681.8	16476	16103.7	15938.1	139.966	146.944	148.183	152.929	149.298	146.799	145.02	149.69	0.05	0.361	0.536	no	up
ENSG00000073146	MOV10L1	3.6804	0	0	0	1.00818	1.19718	0.092679	0	0	0	0.0207156	0.00953237	0.03	0.01	0	1	1	no	no change
ENSG00000073150	PANX2	0	0.9774	0	0	0	0	0	0.01411	0	0	0	0	0	0	0	1	1	no	no change
ENSG00000073169	SELO	848.333	796.581	880.048	905.675	951.724	883.519	15.4633	14.5026	16.1632	16.5506	17.328	15.7776	15.37	16.55	0.11	0.116	0.233	no	up
ENSG00000073282	TP63	0.920101	0.9774	0	0	3.02455	1.19718	0.00611071	0.0289504	0	0	0.0201659	0.00795786	0.01	0.01	0	1	1	no	no change
ENSG00000073331	ALPK1	307.314	346	336.58	353.577	325.643	347.182	3.49651	2.88685	2.75471	3.14334	3.20672	2.60115	3.05	2.98	-0.03	0.631	0.775	no	down
ENSG00000073350	LLGL2	73.6081	57.6666	65.6176	57.5591	62.5073	65.8449	2.41196	2.49808	2.59379	2.05998	2.56269	3.25809	2.5	2.62	0.07	0.695	0.823	no	up
ENSG00000073417	PDE8A	754.483	743.801	724.882	607.307	578.696	642.886	6.87012	6.4192	6.78274	5.16192	4.95148	5.92516	6.69	5.35	-0.32	0.00025	0.0013	no	down
ENSG00000073464	CLCN4	0	0	0.771972	0	0	0	0	0	0.00361997	0	0	0	0	0	0	1	1	no	no change
ENSG00000073536	NLE1	3037.25	2866.71	2977.5	2395.16	2558.77	2200.42	39.5469	35.4266	40.034	31.1524	33.7346	28.4405	38.33	31.11	-0.3	4.54e-07	4.19e-06	no	down
ENSG00000073578	SDHA	4320.79	4471.6	4234.27	4928.94	4599.33	4914.43	62.9679	65.4481	63.0297	71.6779	66.3332	71.7208	63.82	69.92	0.13	0.00688	0.0234	no	up
ENSG00000073584	SMARCE1	6435.02	6595.29	6062.69	7831.42	7042.71	7392.42	150.694	160.881	147.542	191.207	175.531	172.96	153.06	179.96	0.23	0.000121	0.000687	no	up
ENSG00000073598	FNDC8	4.60051	3.9096	2.31592	2.34935	1.00818	2.39436	0.119338	0.101717	0.0617761	0.0603268	0.0265446	0.0623197	0.09	0.05	0	1	1	no	no change
ENSG00000073605	GSDMB	268.67	195.48	263.242	210.267	262.127	197.535	4.57091	2.41788	5.31413	3.49645	4.38412	2.91804	4.1	3.6	-0.18	0.442	0.617	no	down
ENSG00000073614	KDM5A	2832.99	2792.43	2999.88	2742.87	2811.82	2965.42	10.6481	10.5997	14.2408	11.5873	13.3229	14.1685	11.82	13.02	0.14	0.725	0.845	no	up
ENSG00000073670	ADAM11	97.5307	56.6892	68.7055	48.1617	56.4582	41.9013	0.743995	0.63355	0.633306	0.338119	0.42084	0.56145	0.67	0.44	-0.51	0.0104	0.0331	no	down
ENSG00000073711	PPP2R3A	54.286	62.5536	55.582	25.8429	45.3682	51.4788	0.243251	0.319671	0.25025	0.181369	0.203812	0.347059	0.27	0.24	-0.11	0.0465	0.114	no	down
ENSG00000073712	FERMT2	4.60051	1.9548	1.54394	0	3.02455	1.19718	0.0504617	0.0137786	0.025477	0	0.0331605	0.0893798	0.03	0.04	0	1	1	no	no change
ENSG00000073734	ABCB11	0	0	0.771972	0	1.00818	0	0	0	0.0050411	0	0.00656251	0	0	0	0	1	1	no	no change
ENSG00000073737	DHRS9	58.8865	86.9886	56.354	66.9565	71.5809	69.4365	1.18341	2.19858	1.11966	1.22642	1.72672	1.45761	1.5	1.47	-0.03	0.866	0.939	no	down
ENSG00000073754	CD5L	0	7.8192	6.17578	9.39741	7.05727	5.9859	0	0.118735	0.0951484	0.258773	0.107912	0.090918	0.07	0.15	0.56	0.376	0.55	no	up
ENSG00000073756	PTGS2	0	0	0	0	0	0	0	0	0	0	0	0	0	0	0	1	1	no	no change
ENSG00000073792	IGF2BP2	1.8402	3.9096	5.4038	0	0	0	0.0181834	0.0394971	0.208161	0	0	0	0.09	0	0	1	1	no	no change
ENSG00000073803	MAP3K13	730.56	770.191	782.008	772.937	786.382	859.576	15.6309	15.8998	16.4085	15.6485	16.1423	17.6901	15.98	16.49	0.05	0.304	0.476	no	up
ENSG00000073849	ST6GAL1	3068.54	3038.74	3023.81	2603.08	2708.98	2658.94	29.4914	24.3071	26.1038	27.0613	23.3455	21.3942	26.64	23.95	-0.15	0.000131	0.000734	no	down
ENSG00000073861	TBX21	0	0.9774	0.771972	0	0	0	0	0.0123937	0.0528305	0	0	0	0.02	0	0	1	1	no	no change
ENSG00000073905	VDAC1P1	1.8402	0.9774	0.771972	1.17468	0	0	0.0914958	0.0488746	0.0405215	0.057285	0	0	0.06	0.02	0	1	1	no	no change
ENSG00000073910	FRY	1934.05	2043.74	2156.09	2039.24	2193.8	2028.02	7.72175	9.66689	8.61092	9.72827	11.4532	10.3541	8.67	10.51	0.27	0.676	0.808	no	up
ENSG00000073921	PICALM	3843.26	3783.51	3836.7	3509.93	3352.2	3405.98	48.4308	52.3304	54.0909	53.098	48.6409	50.2838	51.61	50.69	-0.03	0.00186	0.00752	no	down
ENSG00000073969	NSF	2554.2	2503.12	2479.57	2436.28	2337.97	2340.49	21.5731	20.3993	21.0679	20.9541	20.185	18.8176	21.01	19.99	-0.07	0.108	0.22	no	down
ENSG00000074047	GLI2	0	0	0	0	0	0	0	0	0	0	0	0	0	0	0	1	1	no	no change
ENSG00000074054	CLASP1	1964.42	1768.12	1953.86	1850.11	1836.91	1790.98	10.5669	8.6897	9.82655	8.75312	9.06907	8.90474	9.69	8.91	-0.12	0.352	0.526	no	down
ENSG00000074071	MRPS34	6806.91	7548.46	6866.69	8079.42	7735.78	7642.8	263.857	292.303	276.547	307.96	305.914	296.35	277.57	303.43	0.13	0.012	0.0374	no	up
ENSG00000074181	NOTCH3	29.4432	26.3898	30.8789	5.87338	6.04909	21.5492	0.102571	0.387146	0.107971	0.020433	0.117363	0.461812	0.2	0.2	0	0.00215	0.00853	no	down
ENSG00000074201	CLNS1A	9744.79	10398.6	9397.99	10474.6	9723.91	10003.6	357.488	384.61	358.467	387.402	368.293	375.61	366.88	377.16	0.04	0.601	0.754	no	up
ENSG00000074211	PPP2R2C	0	0	0.771972	2.34935	0	0	0	0	0.00532235	0.0160367	0	0	0	0.01	0	1	1	no	no change
ENSG00000074219	TEAD2	36.804	43.983	44.7744	44.6377	42.3436	33.5211	0.847968	0.757353	0.708451	0.862901	0.664813	0.728074	0.77	0.75	-0.03	0.84	0.923	no	down
ENSG00000074266	EED	1141.85	1108.37	1032.13	1029.02	954.748	1076.27	20.7554	19.6755	18.677	17.3254	17.1014	18.6476	19.71	17.69	-0.15	0.154	0.288	no	down
ENSG00000074276	CDHR2	5.52061	2.9322	1.54394	7.04806	3.02455	2.39436	0.038043	0.020222	0.0107179	0.0484376	0.204156	0.148734	0.02	0.13	0.92	1	1	no	up
ENSG00000074317	SNCB	0	0	0	0	0	0	0	0	0	0	0	0	0	0	0	1	1	no	no change
ENSG00000074319	TSG101	1237.54	1220.77	1283.79	1142.96	1090.85	1130.14	34.6821	31.8221	32.1131	30.7659	29.3546	29.7548	32.88	29.96	-0.13	0.0133	0.0407	no	down
ENSG00000074356	NCBP3	1876.09	1719.25	1811.05	2496.19	2467.02	2233.94	14.2796	11.9702	16.0609	14.1358	21.7369	21.3343	14.1	19.04	0.43	6.04e-11	9.72e-10	no	up
ENSG00000074370	ATP2A3	7980.04	7940.4	7964.44	8658.54	9287.37	8732.23	60.1313	59.3857	62.0181	63.5686	70.0044	63.0092	60.51	65.51	0.11	0.00232	0.00912	no	up
ENSG00000074410	CA12	0.920101	0	0	0	0	0	0.0117299	0	0	0	0	0	0	0	0	1	1	no	no change
ENSG00000074416	MGLL	439.808	418.327	474.763	855.164	723.875	709.928	3.12638	2.98817	3.41584	7.66142	5.53259	6.20199	3.18	6.47	1	1.11e-15	2.86e-14	yes	up
ENSG00000074527	NTN4	0	0	0	0	0	1.19718	0	0	0	0	0	0.0121347	0	0	0	1	1	no	no change
ENSG00000074582	BCS1L	1243.98	1128.9	1232.07	1180.55	1205.79	1190	42.2514	42.8888	46.6033	37.0211	47.0977	45.2145	43.9	43.08	-0.03	0.834	0.919	no	down
ENSG00000074590	NUAK1	0	0	0	0	0	0	0	0	0	0	0	0	0	0	0	1	1	no	no change
ENSG00000074603	DPP8	2388.58	2117.05	2102.08	2317.64	2246.23	2345.28	15.0564	14.2812	13.171	15.3798	14.3816	16.3846	14.17	15.38	0.12	0.321	0.494	no	up
ENSG00000074621	SLC24A1	151.817	143.678	142.815	152.708	176.432	183.169	1.53076	1.65122	2.58503	1.52516	2.42732	2.7745	1.92	2.24	0.21	0.101	0.21	no	up
ENSG00000074657	ZNF532	0	0	0	0	0	1.19718	0	0	0	0	0	0.0275595	0	0.01	0	1	1	no	no change
ENSG00000074660	SCARF1	1.8402	0.9774	3.08789	5.87338	1.00818	2.39436	0.0174784	0.0117521	0.0375561	0.0589325	0.0121876	0.02277	0.02	0.03	0	1	1	no	no change
ENSG00000074695	LMAN1	11067	10391.7	10871.7	11232.3	10870.2	11115.8	64.3988	59.6825	62.486	64.4064	62.6204	65.1702	62.19	64.07	0.04	0.478	0.649	no	up
ENSG00000074696	HACD3	4399	4391.46	4324.59	4670.51	4412.81	4797.1	43.8759	43.9365	43.7698	47.0151	44.2439	48.1626	43.86	46.48	0.08	0.14	0.269	no	up
ENSG00000074706	IPCEF1	1271.94	1259.46	1477.65	978.487	1123.56	985.985	7.54788	7.13157	8.62349	5.29131	6.65759	6.09948	7.76	6.01	-0.36	4.93e-06	3.74e-05	no	down
ENSG00000074755	ZZEF1	1166.69	948.078	1037.53	1299.19	1235.02	1061.9	3.93669	3.11337	3.57127	4.24372	4.51619	3.41228	3.54	4.06	0.19	0.038	0.0966	no	up
ENSG00000074771	NOX3	0	0	0	0	0	0	0	0	0	0	0	0	0	0	0	1	1	no	no change
ENSG00000074800	ENO1	73263.1	78367.9	73254.7	89828.6	81761.5	83199.2	1417.99	1518.37	1443.87	1726.24	1596.32	1612.86	1460.13	1645.59	0.17	0.00139	0.00588	no	up
ENSG00000074803	SLC12A1	0	1.9548	4.63183	0	1.00818	1.19718	0	0.00684028	0.165679	0	0.00353349	0.00419396	0.06	0	0	1	1	no	no change
ENSG00000074842	MYDGF	3825.78	4206.73	3554.16	4666.99	4223.27	4458.3	147.621	167.004	157.444	191.121	171.568	177.498	157.35	180.13	0.19	0.00216	0.00856	no	up
ENSG00000074855	ANO8	289.832	258.034	288.718	159.756	208.694	161.619	2.66657	2.18462	2.34713	1.1983	1.68053	1.22524	2.4	1.37	-0.77	8.2e-07	7.22e-06	yes	down
ENSG00000074935	TUBE1	1589.93	1355.65	1604.93	649.596	772.267	703.942	29.483	24.7819	31.8952	14.1566	13.8659	12.7257	28.71	13.59	-1.07	1.76e-37	1.39e-35	yes	down
ENSG00000074964	ARHGEF10L	223.585	217.96	205.345	62.2578	56.4582	41.9013	1.89539	1.86171	1.68875	0.55421	0.455166	0.343475	1.82	0.45	-1.8	1.4e-36	1.04e-34	yes	down
ENSG00000074966	TXK	0	4.887	6.17578	5.87338	6.04909	4.78872	0	0.204591	0.136668	0.0645255	0.099436	0.220206	0.11	0.13	0.09	0.442	0.617	no	up
ENSG00000075035	WSCD2	0	0	0	0	0	0	0	0	0	0	0	0	0	0	0	1	1	no	no change
ENSG00000075043	KCNQ2	0	0	0	0	0	0	0	0	0	0	0	0	0	0	0	1	1	no	no change
ENSG00000075073	TACR2	0	0	0	0	0	0	0	0	0	0	0	0	0	0	0	1	1	no	no change
ENSG00000075089	ACTR6	900.779	931.462	829.098	870.435	835.783	936.195	18.5398	18.6712	17.7181	18.035	17.9907	19.7967	18.31	18.61	0.02	0.873	0.944	no	up
ENSG00000075131	TIPIN	765.384	886.594	798.989	950.288	738.616	839.726	26.1868	28.2522	24.7679	31.2163	21.5663	27.8795	26.41	26.92	0.03	0.666	0.801	no	up
ENSG00000075142	SRI	2188.92	2256.82	2109.8	2685.31	2267.4	2582.32	96.0892	101.362	98.6979	120.918	104.646	112.044	98.72	112.59	0.19	0.00332	0.0125	no	up
ENSG00000075151	EIF4G3	3275.56	3503	3645.25	3063.55	3095.12	2958.23	20.3429	22.0629	24.3247	19.0021	19.5407	17.6934	22.24	18.75	-0.25	0.000807	0.00363	no	down
ENSG00000075188	NUP37	1816.28	1920.59	1810.27	2139.08	1893.37	2110.63	67.4473	69.7517	70.2167	74.6992	66.987	74.5516	69.13	72.1	0.06	0.023	0.0641	no	up
ENSG00000075213	SEMA3A	61.6468	97.74	77.9692	50.5111	50.4091	57.4647	0.238462	0.62652	0.463513	0.40331	0.246317	0.482126	0.44	0.38	-0.18	0.00651	0.0223	no	down
ENSG00000075218	GTSE1	1802.48	1789.62	1889.02	2354.05	2193.8	2101.05	20.8484	20.9475	23.119	27.3819	25.6652	24.8557	21.63	25.97	0.26	6.16e-06	4.59e-05	no	up
ENSG00000075223	SEMA3C	3.6804	3.9096	3.08789	0	4.03273	0	0.0247626	0.0266818	0.018517	0	0.0552073	0	0.02	0.02	0	1	1	no	no change
ENSG00000075234	TTC38	1.8402	0.9774	1.54394	0	0	1.19718	0.0229238	0.0894568	0.019491	0	0	0.0149377	0.04	0	0	1	1	no	no change
ENSG00000075239	ACAT1	6296.25	6219.2	6117.11	6837.79	6309.2	6831.11	147.951	145.839	157.965	176.181	184.545	183.099	150.56	181.25	0.27	0.067	0.152	no	up
ENSG00000075240	GRAMD4	4790.05	4964.21	4678.15	4207.69	4532.79	4405.62	41.0573	41.2171	34.3013	36.2025	38.6152	34.2477	38.88	36.35	-0.1	0.011	0.0345	no	down
ENSG00000075275	CELSR1	7.36081	16.6158	8.49169	15.2708	16.1309	13.169	0.0193691	0.0988349	0.0358595	0.10877	0.0681316	0.0346732	0.05	0.07	0.17	0.321	0.494	no	up
ENSG00000075290	WNT8B	15.6417	26.3898	19.2993	18.7948	25.2045	19.1549	0.247218	0.417847	0.310231	0.295218	0.401979	0.303366	0.33	0.33	0.03	0.943	0.986	no	up
ENSG00000075292	ZNF638	5249.18	5203.68	5504.93	5423.48	5194.15	5319.07	54.0824	62.1526	61.8174	52.052	53.9382	55.8434	59.34	53.94	-0.14	0.926	0.976	no	down
ENSG00000075303	SLC25A40	1877.01	1840.44	1876.66	1601.08	1707.86	1716.76	21.6486	22.8548	24.7397	20.9316	21.1495	23.703	23.07	21.92	-0.07	0.00655	0.0225	no	down
ENSG00000075336	TIMM21	1878.85	1908.86	1818.77	2672.39	2519.45	2534.43	72.8193	72.9144	60.8844	109.126	92.4594	95.1157	68.9	98.96	0.52	1.62e-16	4.43e-15	no	up
ENSG00000075340	ADD2	0	0	1.54394	0	0	1.19718	0	0	0.0065578	0	0	0.00389398	0	0	0	1	1	no	no change
ENSG00000075388	FGF4	0	0	0	0	0	0	0	0	0	0	0	0	0	0	0	1	1	no	no change
ENSG00000075391	RASAL2	568.622	481.858	578.979	523.905	565.59	535.14	2.131	1.76608	2.34307	2.21662	2.36521	2.10577	2.08	2.23	0.1	0.945	0.987	no	up
ENSG00000075399	VPS9D1	113.172	110.446	133.551	136.262	112.916	77.8167	1.33165	1.37099	2.12154	2.20534	1.72062	0.996693	1.61	1.64	0.03	0.537	0.701	no	up
ENSG00000075407	ZNF37A	14.7216	27.3672	13.1235	2000.47	2034.51	2050.77	0.0508519	0.3055	0.0503667	8.41551	8.86382	8.37199	0.14	8.55	5.2	0	0	yes	up
ENSG00000075413	MARK3	3334.45	3455.11	3463.07	3347.83	3253.4	3359.29	43.2782	44.9891	46.7097	42.1054	41.6316	44.2487	44.99	42.66	-0.08	0.404	0.579	no	down
ENSG00000075415	SLC25A3	16359.4	17041.9	16668.4	15241.4	15561.3	16321.2	529.269	566.859	610.458	480.091	568.498	560.295	568.7	535.99	-0.09	0.085	0.184	no	down
ENSG00000075420	FNDC3B	2426.31	2176.67	2369.18	2029.84	2052.66	2195.63	17.7827	26.978	18.8495	20.6029	22.8096	23.6956	21.21	22.36	0.08	0.0139	0.0422	no	up
ENSG00000075426	FOSL2	1666.3	1509.11	1679.81	1346.18	1628.21	1460.56	7.57958	7.6297	8.02192	6.10876	7.41349	6.64344	7.74	6.72	-0.2	0.0809	0.177	no	down
ENSG00000075429	CACNG5	0	0	0	0	0	0	0	0	0	0	0	0	0	0	0	1	1	no	no change
ENSG00000075461	CACNG4	0	1.9548	0	0	0	0	0	0.0183633	0	0	0	0	0.01	0	0	1	1	no	no change
ENSG00000075539	FRYL	1444.56	1409.41	1489.13	1564.67	1625.19	1516.83	8.39925	7.01902	9.01855	10.3994	11.3754	9.44625	8.14	10.41	0.35	0.0616	0.142	no	up
ENSG00000075568	TMEM131	3247.04	3206.85	3585.81	3185.72	3170.73	3204.85	15.695	16.2526	18.5291	15.5444	15.8615	16.2924	16.82	15.9	-0.08	0.218	0.374	no	down
ENSG00000075618	FSCN1	0	1.9548	0	0	0	0	0	0.0293187	0	0	0	0	0.01	0	0	1	1	no	no change
ENSG00000075624	ACTB	127270	136812	132464	159368	142480	153451	2282.46	2459.41	2429.95	2839.53	2591.33	2762.02	2390.43	2731.66	0.19	0.000594	0.00278	no	up
ENSG00000075643	MOCOS	0	0.9774	0.771972	0	0	1.19718	0	0.00485368	0.00385166	0	0	0.00594555	0	0	0	1	1	no	no change
ENSG00000075651	PLD1	783.926	703.728	819.062	518.032	561.557	533.942	6.19719	7.28679	8.42918	4.36185	4.55951	6.03272	7.3	4.98	-0.54	1.68e-09	2.28e-08	no	down
ENSG00000075673	ATP12A	14.7216	13.6836	16.9834	3.52403	8.06545	3.59154	0.107818	0.100298	0.125404	0.0257345	0.0600521	0.0263283	0.11	0.04	-0.62	0.00135	0.0057	yes	down
ENSG00000075702	WDR62	1236.62	1232.5	1184.98	1345	1318.7	1260.63	8.46525	8.54566	8.16709	9.22901	9.06891	8.43858	8.39	8.91	0.09	0.105	0.216	no	up
ENSG00000075711	DLG1	2537.64	2359.44	2613.13	2679.44	2475.09	2492.53	27.8484	23.3632	31.0717	30.076	25.4584	28.0117	27.41	27.86	0.02	0.707	0.832	no	up
ENSG00000075785	RAB7A	10448.7	10728.9	10429.3	12273	11396.5	11923.9	180.257	198.984	226.223	236.95	242.334	236.99	201.72	238.74	0.24	0.00108	0.0047	no	up
ENSG00000075790	BCAP29	1253.18	1125.88	1329.34	1099.75	1115.05	1239.99	22.5629	22.7238	26.2221	21.124	19.3575	24.0488	23.83	21.51	-0.15	0.186	0.333	no	down
ENSG00000075826	SEC31B	1266.42	995.975	1325.49	671.427	966.07	872.011	13.7719	9.1924	12.3405	6.67777	9.59557	8.3466	11.77	8.2	-0.52	4.17e-05	0.000264	no	down
ENSG00000075856	SART3	4594.99	4736.48	4586.29	5256.67	4909.85	5001.82	44.5445	44.5484	45.329	57.335	48.7911	49.2387	44.81	51.82	0.21	0.0207	0.0588	no	up
ENSG00000075884	ARHGAP15	3707.09	3865.62	3818.95	3668.51	3654.66	3713.65	87.8796	91.7695	95.261	77.7934	95.3099	86.307	91.62	86.42	-0.08	0.351	0.525	no	down
ENSG00000075886	TUBA3D	2.7603	0.9774	4.63183	4.6987	1.00818	1.19718	0.0628125	0.136041	0.130482	0.105973	0.0232431	0.0273233	0.11	0.05	0	1	1	no	no change
ENSG00000075891	PAX2	80.9689	95.7852	97.2685	104.546	98.8018	87.3942	0.755112	0.898914	0.882296	0.981306	0.891401	0.70647	0.85	0.86	0.02	0.622	0.768	no	up
ENSG00000075914	EXOSC7	1940.49	1967.51	1757.01	2080.35	1996.2	2101.05	66.3749	67.2024	63.6525	71.1938	71.4335	75.7812	65.75	72.8	0.15	0.0434	0.107	no	up
ENSG00000075945	KIFAP3	357.919	325.474	348.931	432.281	384.117	402.253	3.85167	3.52828	3.82843	4.65167	4.21332	4.36246	3.74	4.41	0.23	0.0156	0.0465	no	up
ENSG00000075975	MKRN2	2064.71	2028.1	2025.65	1868.91	1842.96	1858.02	25.4619	24.2897	25.2705	23.7426	24.4557	24.1781	25.01	24.12	-0.05	0.0101	0.0324	no	down
ENSG00000076003	MCM6	10419.2	10515.8	10256.4	10589.7	10290.5	10660.9	88.01	89.8045	87.6148	89.1036	87.3779	90.2161	88.48	88.9	0.01	0.787	0.887	no	up
ENSG00000076043	REXO2	1462.04	1427.98	1249.04	1780.76	1592.9	1751.47	52.6986	51.4695	48.8703	64.9204	63.0985	65.1102	51.02	64.38	0.33	2.25e-05	0.00015	no	up
ENSG00000076053	RBM7	1180.49	1123.03	1294.22	1033.54	1215.4	1195.98	22.0038	18.7727	22.768	19.204	19.9752	21.2349	21.18	20.13	-0.07	0.425	0.599	no	down
ENSG00000076067	RBMS2	146.296	157.361	170.606	70.4806	69.5645	82.6054	1.161	0.82802	1.13953	0.838908	0.720221	0.494493	1.04	0.69	-0.54	4.53e-12	8.43e-11	no	down
ENSG00000076108	BAZ2A	4444.09	4449.12	4787	4946.56	5260.69	4648.65	23.238	22.0992	26.6397	25.054	26.9303	25.3409	23.98	25.77	0.1	0.0549	0.13	no	up
ENSG00000076201	PTPN23	2189.84	2115.09	2332.13	2161.4	2307.73	2140.56	15.0014	13.552	15.54	13.9842	15.0559	13.9529	14.69	14.33	-0.04	0.886	0.951	no	down
ENSG00000076242	MLH1	2135.55	2121.94	1974.7	1941.74	1922.6	1893.94	32.3605	30.7841	32.0051	33.6173	29.7111	25.6664	31.72	29.68	-0.1	0.0376	0.0959	no	down
ENSG00000076248	UNG	4873.78	5008.2	4715.98	5678.38	5304.04	5423.23	78.2832	80.6065	77.0887	90.7569	86.023	87.2103	78.67	88.01	0.16	0.00175	0.00714	no	up
ENSG00000076258	FMO4	4.60051	8.7966	8.49169	18.7948	30.2455	22.7464	0.258224	0.287362	0.279568	0.651376	0.746926	0.336934	0.28	0.58	0.86	2.59e-05	0.000171	yes	up
ENSG00000076321	KLHL20	472.012	506.293	461.639	438.154	465.78	476.478	5.03554	5.80968	5.8238	4.96979	5.51448	5.66288	5.56	5.38	-0.05	0.475	0.646	no	down
ENSG00000076344	RGS11	0	0.9774	0.771972	0	0	0	0	0.00710013	0.0469114	0	0	0	0.02	0	0	1	1	no	no change
ENSG00000076351	SLC46A1	53.3659	50.8248	54.038	68.1312	59.4827	52.6759	0.779269	0.597336	0.905578	0.897545	1.16597	0.677879	0.76	0.91	0.24	0.369	0.543	no	up
ENSG00000076356	PLXNA2	0	6.8418	3.08789	0	0	0	0	0.0331295	0.0486815	0	0	0	0.03	0	0	1	1	no	no change
ENSG00000076382	SPAG5	4802.01	4977.9	4810.93	5676.03	5596.42	5456.75	52.1731	50.4712	50.1291	55.6449	56.3349	51.5286	50.93	54.51	0.1	0.000122	0.000695	no	up
ENSG00000076513	ANKRD13A	4295.03	4228.23	4284.44	3538.12	3797.82	3621.47	44.2411	42.6652	42.5604	35.9219	38.9414	36.9706	43.16	37.27	-0.21	1.64e-05	0.000112	no	down
ENSG00000076554	TPD52	777.128	833.526	729.1	711.861	721.729	789.274	17.795	17.8042	13.8449	12.7191	22.2668	15.1806	16.49	16.7	0.02	0.35	0.524	no	up
ENSG00000076555	ACACB	504.215	479.903	509.502	265.477	331.692	294.506	3.8252	2.82791	3.19386	1.9465	2.33529	2.68691	3.28	2.32	-0.48	6.79e-13	1.36e-11	no	down
ENSG00000076604	TRAF4	933.903	925.598	887.768	922.121	999.108	842.815	19.5674	18.4248	19.6547	19.5198	22.0293	18.4211	19.21	19.98	0.06	0.948	0.99	no	up
ENSG00000076641	PAG1	1156.57	999.88	1145.61	606.133	645.236	593.801	3.42742	3.22673	3.5138	2.01831	2.53727	2.51462	3.39	2.35	-0.51	3.47e-25	1.6e-23	no	down
ENSG00000076650	GPATCH1	825.331	869.886	827.554	987.902	933.576	921.829	7.64872	7.98805	7.89671	9.03364	8.7454	8.47883	7.84	8.75	0.16	0.0152	0.0454	no	up
ENSG00000076662	ICAM3	3409.89	3821.63	3746.38	3110.54	3283.64	3000.13	59.9148	68.5859	66.86	55.4209	58.2491	53.387	65.11	55.68	-0.23	0.000235	0.00123	no	down
ENSG00000076685	NT5C2	3800.94	3860.73	3898.45	3647.37	3629.45	3728.02	58.12	67.6815	62.8066	52.4824	54.7945	57.3235	62.87	54.86	-0.2	0.151	0.285	no	down
ENSG00000076706	MCAM	0.920101	2.9322	6.94775	0	2.01636	0	0.0581952	0.168803	0.135691	0	0.0128684	0	0.12	0	0	1	1	no	no change
ENSG00000076716	GPC4	0	0	0	0	0	0	0	0	0	0	0	0	0	0	0	1	1	no	no change
ENSG00000076770	MBNL3	1325.87	1269.64	1335.51	1058.38	1014.23	1059.5	5.48133	4.30436	6.17943	5.18876	4.70852	4.30881	5.32	4.74	-0.16	1.87e-07	1.85e-06	no	down
ENSG00000076826	CAMSAP3	0	0	0.771972	32.8909	32.2618	14.3662	0	0	0.00628135	0.313626	0.261492	0.116028	0	0.23	1.7	1.14e-13	2.42e-12	yes	up
ENSG00000076864	RAP1GAP	12.8814	15.6384	18.5273	16.4455	15.1227	20.3521	0.144369	0.25721	0.184822	0.151939	0.719127	0.350354	0.2	0.41	0.77	0.867	0.941	no	up
ENSG00000076924	XAB2	2456.67	2407.34	2487.29	2670.04	2716.04	2460.21	29.4083	29.1172	30.485	33.7467	33.2863	30.0585	29.67	32.37	0.13	0.113	0.229	no	up
ENSG00000076928	ARHGEF1	10371.4	10840.3	10943.5	10109.3	10915.6	9693.57	117.213	121.21	122.107	114.244	129.538	106.781	120.17	116.82	-0.04	0.229	0.387	no	down
ENSG00000076944	STXBP2	3583.98	3741.81	3642.41	3738.19	3769.44	3713.04	76.5317	76.9096	80.3002	75.6709	80.8033	75.6311	77.9	77.36	-0.01	0.565	0.724	no	down
ENSG00000076984	MAP2K7	2069.31	2065.25	2091.27	1946.44	2116.17	1959.78	22.9371	23.0519	25.1582	22.4948	23.4439	22.0701	23.71	22.67	-0.06	0.378	0.552	no	down
ENSG00000077009	NMRK2	0	0	0	0	0	0	0	0	0	0	0	0	0	0	0	1	1	no	no change
ENSG00000077044	DGKD	3397.93	3211.74	3554.93	2894.4	3165.69	2799.01	23.368	19.5572	23.1737	15.8615	23.0216	16.2143	22.03	18.35	-0.26	0.00142	0.00596	no	down
ENSG00000077063	CTTNBP2	0	0	0	0	0	0	0	0	0	0	0	0	0	0	0	1	1	no	no change
ENSG00000077080	ACTL6B	0	0	0	0	0	0	0	0	0	0	0	0	0	0	0	1	1	no	no change
ENSG00000077092	RARB	4.60051	8.7966	1.54394	10.5721	12.0982	10.7746	0.0578012	0.11068	0.0196605	0.132175	0.153099	0.135595	0.06	0.14	0.56	0.0456	0.112	no	up
ENSG00000077097	TOP2B	15030.8	14536.9	14961.6	15055.8	14826.3	15077.3	106.229	112.166	106.622	108.837	106.384	108.045	108.34	107.76	-0.01	0.823	0.912	no	down
ENSG00000077147	TM9SF3	9395.15	8748.71	9281.42	8461.19	8741.94	9258.99	63.5785	55.3696	61.2845	53.9753	49.5113	56.94	60.07	53.48	-0.17	0.334	0.507	no	down
ENSG00000077150	NFKB2	708.478	686.135	783.552	513.333	528.287	429.788	7.63669	7.98531	9.10252	5.80516	6.14489	5.82411	8.24	5.92	-0.47	4.96e-09	6.25e-08	no	down
ENSG00000077152	UBE2T	1446.4	1484.67	1440.5	1507.11	1402.38	1562.32	64.1794	66.6211	67.2115	66.0913	63.6626	69.776	66	66.51	0.01	0.639	0.781	no	up
ENSG00000077157	PPP1R12B	887.898	851.315	983.492	876.308	845.865	805.702	4.80538	4.18375	3.03363	2.58298	3.10848	2.15509	4.01	2.61	-0.6	0.165	0.304	no	down
ENSG00000077232	DNAJC10	4364.04	4210.64	4190.26	3657.94	3482.26	3611.89	30.347	28.8236	28.3469	24.0867	23.7879	24.7103	29.18	24.2	-0.27	1.57e-06	1.32e-05	no	down
ENSG00000077235	GTF3C1	3400.69	3297.75	3471.56	4178.32	3749.43	3554.43	19.6197	21.6067	23.6608	21.4065	23.2358	22.2701	21.62	22.3	0.04	0.00698	0.0237	no	up
ENSG00000077238	IL4R	1353.47	1341.97	1347.09	1562.32	1497.15	1421.05	14.0727	14.4638	15.3099	18.3748	15.6817	16.1125	14.61	16.73	0.19	0.0171	0.0501	no	up
ENSG00000077254	USP33	2227.56	2319.37	2241.03	2082.7	2076.85	2195.63	20.4418	21.109	20.1494	18.3431	18.3969	19.5466	20.57	18.76	-0.13	0.0832	0.181	no	down
ENSG00000077264	PAK3	0.920101	0	0	0	0	0	0.00310417	0	0	0	0	0	0	0	0	1	1	no	no change
ENSG00000077274	CAPN6	0	0	0	0	0	0	0	0	0	0	0	0	0	0	0	1	1	no	no change
ENSG00000077279	DCX	0	0	0	0	0	0	0	0	0	0	0	0	0	0	0	1	1	no	no change
ENSG00000077312	SNRPA	4917.02	5295.55	5102.74	5106.32	5157.86	5046.12	129.151	144.302	150.247	142.808	152.49	152.174	141.2	149.12	0.08	0.948	0.99	no	up
ENSG00000077327	SPAG6	0	0	0	0	0	0	0	0	0	0	0	0	0	0	0	1	1	no	no change
ENSG00000077348	EXOSC5	2116.23	2257.79	2056.53	2314.11	2232.11	2142.95	74.2355	78.9887	75.0053	78.6669	79.5182	74.9316	76.08	77.71	0.03	0.364	0.538	no	up
ENSG00000077380	DYNC1I2	4121.13	4166.66	4204.93	4489.61	4251.5	4459.5	53.8002	53.5481	64.2829	64.3943	61.6323	59.6249	57.18	61.9	0.11	0.142	0.272	no	up
ENSG00000077420	APBB1IP	1039.71	1104.46	1041.39	825.797	826.709	715.914	12.2804	13.0949	12.5276	9.73295	9.76359	8.40371	12.63	9.3	-0.44	1.82e-08	2.1e-07	no	down
ENSG00000077454	LRCH4	3361.05	3335.08	3522.44	3110.61	3379.44	2855.47	67.7467	66.9445	73.3516	61.533	71.7674	60.2382	69.33	64.49	-0.1	0.0419	0.104	no	down
ENSG00000077458	FAM76B	1262.38	1123.03	1324.7	1095.97	1336.85	1365.98	18.1636	14.7638	20.3099	15.5641	19.5779	18.1973	17.74	17.77	0	0.733	0.851	no	up
ENSG00000077463	SIRT6	978.068	1023.34	1021.32	1016.09	1069.68	912.251	27.9918	31.1104	34.597	27.8366	35.0204	24.6079	31.22	29.14	-0.1	0.85	0.93	no	down
ENSG00000077498	TYR	0	0	0	0	0	0	0	0	0	0	0	0	0	0	0	1	1	no	no change
ENSG00000077514	POLD3	2703.26	2659.5	2840.86	2478.57	2591.03	2630.21	31.513	29.1824	32.4508	27.313	29.8331	29.3546	31.04	28.83	-0.11	0.0966	0.203	no	down
ENSG00000077522	ACTN2	4.60051	0	0	0	0	0	0.0292585	0	0	0	0	0	0.01	0	0	1	1	no	no change
ENSG00000077549	CAPZB	5304.38	5561.41	5403.8	6902.4	6065.22	6388.15	170.894	175.491	178.682	219.094	200.757	207.201	175.01	209.08	0.26	2.12e-05	0.000142	no	up
ENSG00000077585	GPR137B	216.224	222.847	268.646	109.245	136.105	126.901	3.90964	4.12156	5.69045	1.92418	2.30761	2.29203	4.57	2.17	-1.04	2.07e-10	3.16e-09	yes	down
ENSG00000077616	NAALAD2	17.4819	5.8644	23.1592	30.5416	25.2045	15.5633	0.153246	0.0514727	0.204921	0.266806	0.222051	0.136583	0.14	0.21	0.39	0.145	0.277	no	up
ENSG00000077684	JADE1	2434.59	2354.56	2217.88	2025.14	2118.19	2016.05	16.2133	16.0173	14.6094	14.1235	14.706	13.4647	15.62	14.1	-0.15	0.00104	0.00452	no	down
ENSG00000077713	SLC25A43	1562.33	1686.99	1644.3	1316.81	1320.72	1278.59	19.8728	21.6878	20.9158	17.4592	15.9163	15.3968	20.82	16.26	-0.35	9.58e-08	9.86e-07	no	down
ENSG00000077721	UBE2A	2879	2940.02	2932.72	3022.44	2873.32	2918.73	60.776	62.9828	67.3135	61.0337	67.2523	67.3744	63.68	65.2	0.03	0.893	0.956	no	up
ENSG00000077782	FGFR1	70.8478	35.1864	51.7221	49.3364	63.5155	55.0703	0.918296	0.408952	1.00092	0.64315	0.640759	0.911845	0.78	0.73	-0.07	0.756	0.866	no	down
ENSG00000077800	FKBP6	14.7216	21.5028	16.2114	11.7468	17.1391	17.9577	1.09753	1.37882	1.27006	0.792341	1.21277	0.986438	1.25	1	-0.3	0.683	0.814	no	down
ENSG00000077935	SMC1B	5.52061	1.9548	2.31592	3.52403	3.02455	1.19718	0.0410154	0.0145355	0.0173429	0.0261055	0.0225664	0.00890305	0.02	0.02	0	1	1	no	no change
ENSG00000077942	FBLN1	0	0	0.771972	0	0	0	0	0	0.00867594	0	0	0	0	0	0	1	1	no	no change
ENSG00000077943	ITGA8	0	0	0.771972	0	0	0	0	0	0.00349718	0	0	0	0	0	0	1	1	no	no change
ENSG00000077984	CST7	9488.08	10184.5	10095.1	11238.1	10306.6	10122.2	414.105	446.729	462.001	482.206	461.301	444.296	440.86	462.69	0.07	0.135	0.262	no	up
ENSG00000078018	MAP2	53.3659	53.757	53.2661	28.1922	50.4091	56.2675	0.509099	0.664233	0.520005	0.293509	0.597785	0.713984	0.56	0.53	-0.07	0.328	0.501	no	down
ENSG00000078043	PIAS2	1353.47	1403.55	1251.37	1568.19	1504.21	1673.66	15.0168	14.1014	14.4843	18.1731	17.5682	23.0229	14.53	19.58	0.43	0.000355	0.00177	no	up
ENSG00000078053	AMPH	0.920101	0	2.31592	2.34935	0	7.18308	0.00933625	0	0.0237569	0.0237451	0	0.0729886	0.01	0.03	0	1	1	no	no change
ENSG00000078061	ARAF	1815.36	1867.81	1845.79	2171.98	2141.38	1947.81	29.1781	28.0307	28.1709	32.3714	33.5259	31.0143	28.46	32.3	0.18	0.00315	0.0119	no	up
ENSG00000078070	MCCC1	2398.7	2475.75	2557.54	2285.92	2279.5	2278.23	32.675	33.3716	34.054	29.9938	30.4639	30.8695	33.36	30.44	-0.13	0.0269	0.073	no	down
ENSG00000078081	LAMP3	29.4432	28.3446	25.4751	1.17468	3.02455	1.19718	0.322654	0.460271	0.345478	0.011	0.0285881	0.0294581	0.38	0.02	-1.95	8.42e-15	2e-13	yes	down
ENSG00000078098	FAP	0	0	0	0	1.00818	0	0	0	0	0	0.0270801	0	0	0.01	0	1	1	no	no change
ENSG00000078114	NEBL	0	0	0	2.34935	0	0	0	0	0	0.0249248	0	0	0	0.01	0	1	1	no	no change
ENSG00000078124	ACER3	1039.71	970.558	1162.59	803.478	847.881	793.731	5.43655	4.84847	6.66152	4.53111	4.46209	4.23654	5.65	4.41	-0.35	3e-06	2.38e-05	no	down
ENSG00000078140	UBE2K	4322.64	4440.33	4289.85	5042.88	4658.81	5176.61	39.8533	44.9097	39.4856	43.6694	39.8273	44.3352	41.42	42.62	0.04	0.000952	0.00419	no	up
ENSG00000078142	PIK3C3	1902.77	1877.59	1989.37	2425.71	2560.78	2594.29	42.6971	41.5403	45.6678	50.4921	53.9075	53.9244	43.29	52.76	0.28	1.55e-11	2.68e-10	no	up
ENSG00000078177	N4BP2	1190.61	1109.35	1272.21	1205.22	1300.55	1355.21	3.80351	3.63971	4.2637	4.23319	4.62757	4.44663	3.9	4.43	0.18	0.142	0.272	no	up
ENSG00000078237	TIGAR	171.139	136.836	176.01	186.773	171.391	186.76	2.34109	1.59054	2.79396	2.64467	2.39538	2.16109	2.24	2.4	0.1	0.239	0.4	no	up
ENSG00000078246	TULP3	500.535	465.242	488.658	455.774	423.441	433.386	5.96911	5.48987	5.73845	5.3661	4.82206	5.65221	5.73	5.28	-0.12	0.0826	0.18	no	down
ENSG00000078269	SYNJ2	1522.77	1527.68	1605.7	2008.7	2065.76	2017.25	7.72559	8.60713	8.3097	13.3318	10.1439	11.7471	8.21	11.75	0.51	1.54e-11	2.68e-10	no	up
ENSG00000078295	ADCY2	0	0	0	0	1.00818	1.19718	0	0	0	0	0.0030654	0.009491	0	0	0	1	1	no	no change
ENSG00000078304	PPP2R5C	4145.06	4284.92	3968.71	3640.32	3779.67	3894.43	77.0162	78.1879	74.098	66.533	69.9169	72.0427	76.44	69.48	-0.14	0.0143	0.0432	no	down
ENSG00000078319	PMS2P1	235.546	268.785	225.573	339.481	296.405	302.887	8.78748	10.0705	8.76243	12.4818	11.2981	11.3547	9.21	11.72	0.34	0.00204	0.00818	no	up
ENSG00000078328	RBFOX1	0	0	0	0	0	0	0	0	0	0	0	0	0	0	0	1	1	no	no change
ENSG00000078369	GNB1	12433.3	12675.9	12057.4	12948.5	12469.2	12627.9	153.168	149.631	162.003	183.344	174.898	161.992	154.91	173.46	0.16	0.534	0.698	no	up
ENSG00000078399	HOXA9	0	0	0	0	0	0	0	0	0	0	0	0	0	0	0	1	1	no	no change
ENSG00000078401	EDN1	0	0.9774	0	2.34935	1.00818	0	0	0.0161663	0	0.0385349	0.016802	0	0.01	0.02	0	1	1	no	no change
ENSG00000078403	MLLT10	627.509	661.7	660.808	580.29	619.024	586.618	7.6841	8.96058	10.2076	11.5826	12.5986	12.5672	8.95	12.25	0.45	0.0978	0.205	no	up
ENSG00000078487	ZCWPW1	77.2885	70.3728	68.7055	74.0046	71.5809	68.2393	1.69143	1.36647	1.28725	1.63827	1.412	1.38208	1.45	1.48	0.03	0.97	1	no	up
ENSG00000078549	ADCYAP1R1	0	0	0	0	0	0	0	0	0	0	0	0	0	0	0	1	1	no	no change
ENSG00000078579	FGF20	0	0	0	0	0	0	0	0	0	0	0	0	0	0	0	1	1	no	no change
ENSG00000078589	P2RY10	10.1211	2.9322	7.71972	8.22273	6.04909	13.169	0.235324	0.0643394	0.19132	0.262943	0.690021	0.289065	0.16	0.41	0.96	0.575	0.732	no	up
ENSG00000078596	ITM2A	3858.9	3512.78	3891.51	4578.89	4577.15	4306.26	93.0599	85.8555	93.7831	115.032	116.664	105.31	90.89	112.34	0.31	1.23e-05	8.64e-05	no	up
ENSG00000078618	NRDC	6466.47	6309.12	6665.98	6306.83	6202.33	6306.75	60.7795	57.0904	62.7023	58.0286	57.6378	57.828	60.18	57.83	-0.06	0.328	0.501	no	down
ENSG00000078668	VDAC3	5539.93	6042.29	5450.89	6815.47	6226.53	6846.67	158.874	175.603	163.377	194.26	182.733	199.468	165.96	192.18	0.21	0.00023	0.00121	no	up
ENSG00000078674	PCM1	7271.56	6631.66	7268.89	6209.34	6414.05	6609.63	55.4336	53.1416	56.1759	52.4383	52.5736	49.0122	54.91	51.34	-0.1	0.0127	0.0391	no	down
ENSG00000078687	TNRC6C	553.901	542.457	616.034	468.696	470.821	436.971	1.96906	2.22687	2.19308	1.98317	1.67537	1.54412	2.13	1.74	-0.28	0.000427	0.00209	no	down
ENSG00000078699	CBFA2T2	689.156	739.892	757.305	648.421	737.989	718.308	3.82743	4.10448	4.09524	4.43199	5.60422	4.16838	4.01	4.73	0.23	0.486	0.656	no	up
ENSG00000078725	BRINP1	0	0	0	0	0	0	0	0	0	0	0	0	0	0	0	1	1	no	no change
ENSG00000078747	ITCH	1944.17	1765.18	1992.46	1730.3	1797.59	1890.35	11.7654	11.3423	13.3723	9.96045	12.1621	11.6576	12.16	11.25	-0.11	0.244	0.406	no	down
ENSG00000078795	PKD2L2	0	0	0.771972	1.17468	0	0	0	0	0.0110669	0.0177559	0	0	0	0.01	0	1	1	no	no change
ENSG00000078804	TP53INP2	127.894	151.497	121.972	59.9085	77.63	89.7885	0.981937	1.18139	0.922532	0.454645	0.607526	0.690791	1.03	0.58	-0.72	7.22e-06	5.32e-05	yes	down
ENSG00000078808	SDF4	5512.33	5690.42	5722.63	6075.42	5860.56	5618.37	95.8974	100.372	104.749	103.291	101.405	95.2525	100.32	100	0	0.349	0.524	no	down
ENSG00000078814	MYH7B	7.36081	4.887	6.17578	14.0961	11.09	4.78872	0.106785	0.181879	0.095294	0.0693863	0.100596	0.0982982	0.13	0.09	-0.27	0.199	0.35	no	down
ENSG00000078898	BPIFB2	0	0	0	0	0	0	0	0	0	0	0	0	0	0	0	1	1	no	no change
ENSG00000078900	TP73	7.36081	4.887	1.54394	19.9695	16.1309	26.338	0.12047	0.0552852	0.0255147	0.337248	0.146515	0.301901	0.07	0.26	1.12	6.43e-06	4.77e-05	yes	up
ENSG00000078902	TOLLIP	1411.44	1569.7	1550.89	1645.72	1679.63	1603.02	16.9818	18.4388	18.2396	21.3522	19.0801	18.2874	17.89	19.58	0.13	0.0627	0.144	no	up
ENSG00000078967	UBE2D4	366.2	333.293	309.561	377.071	358.913	429.788	5.19069	4.23981	4.52168	5.10415	4.95487	5.81009	4.65	5.29	0.18	0.0623	0.143	no	up
ENSG00000079101	CLUL1	3.6804	0	0.771972	0	0	0	0.185959	0	0.0859219	0	0	0	0.09	0	0	1	1	no	no change
ENSG00000079102	RUNX1T1	1.8402	0	0	1.17468	0	0	0.0168208	0	0	0.0106989	0	0	0.01	0	0	1	1	no	no change
ENSG00000079112	CDH17	0	0	0	0	0	0	0	0	0	0	0	0	0	0	0	1	1	no	no change
ENSG00000079134	THOC1	2334.3	2209.9	2396.97	2276.52	2366.2	2435.06	44.8383	40.4557	46.8067	41.3422	44.3859	48.7385	44.02	44.81	0.03	0.667	0.802	no	up
ENSG00000079150	FKBP7	131.574	138.791	140.499	171.503	158.285	156.831	4.99392	4.92641	5.26979	5.57865	5.6101	5.99635	5.06	5.73	0.17	0.0652	0.149	no	up
ENSG00000079156	OSBPL6	144.456	148.565	128.919	3.52403	1.00818	1.19718	1.13945	1.08128	1.06312	0.0375089	0.0043178	0.0179414	1.09	0.02	-3.32	1.21e-76	2.66e-74	yes	down
ENSG00000079215	SLC1A3	63.487	53.757	76.4252	36.415	37.3027	37.1126	1.62587	1.40114	1.50964	0.536329	0.961715	0.521894	1.51	0.67	-1.06	0.000308	0.00156	yes	down
ENSG00000079246	XRCC5	17762.6	17975.4	17248.9	18847.7	17657.3	18635.3	169.635	168.545	165.335	180.179	167.807	176.294	167.85	174.8	0.06	0.287	0.457	no	up
ENSG00000079257	LXN	172.979	209.164	170.606	219.664	176.432	191.549	5.91117	7.17572	6.04951	7.40696	6.14887	6.57491	6.38	6.71	0.07	0.559	0.72	no	up
ENSG00000079263	SP140	140.775	116.311	123.516	135.088	122.998	124.507	1.91206	1.59978	2.06138	3.80556	1.62192	2.15002	1.86	2.53	0.43	0.979	1	no	up
ENSG00000079277	MKNK1	1179.57	1188.52	1236.7	1655.12	1551.59	1519.22	26.6001	28.1586	28.457	37.9922	35.3369	35.0411	27.74	36.13	0.38	7.09e-10	1.02e-08	no	up
ENSG00000079308	TNS1	0	0	0	0	0	1.19718	0	0	0	0	0	0.00870182	0	0	0	1	1	no	no change
ENSG00000079313	REXO1	2326.02	2420.04	2431.71	2613.65	2853.15	2651.75	20.7566	19.9903	20.9994	22.3989	25.0586	23.7102	20.58	23.71	0.2	0.00244	0.00956	no	up
ENSG00000079332	SAR1A	3051.06	3036.78	2914.97	2928.47	2745.28	2941.47	32.6702	32.6077	31.6093	30.5336	30.2272	31.879	32.3	30.88	-0.06	0.229	0.388	no	down
ENSG00000079335	CDC14A	486.733	432.011	503.326	337.132	352.864	312.464	4.06495	3.57437	4.43816	2.95406	3.06998	2.64503	4.02	2.89	-0.46	5.03e-07	4.62e-06	no	down
ENSG00000079337	RAPGEF3	112.252	103.604	132.007	157.407	151.227	144.859	0.851788	0.826843	1.02941	1.49053	1.51042	1.30386	0.9	1.44	0.62	0.00976	0.0314	yes	up
ENSG00000079385	CEACAM1	0.920101	5.8644	9.26366	3.52403	1.00818	7.18308	0.166468	0.0542686	0.187864	0.401763	0.0102013	0.591506	0.14	0.34	0.88	0.685	0.815	no	up
ENSG00000079387	SENP1	1447.32	1577.52	1459.8	1461.3	1520.34	1482.11	12.6694	13.8323	13.6068	13.1449	13.5707	13.0798	13.37	13.26	-0.01	0.876	0.946	no	down
ENSG00000079393	DUSP13	0	0	0	0	1.00818	0	0	0	0	0	0.0260069	0	0	0.01	0	1	1	no	no change
ENSG00000079432	CIC	2418.95	2297.87	2560.63	2065.08	2269.42	1971.76	17.414	16.2464	19.8913	16.6103	16.7825	14.4952	17.84	15.96	-0.16	0.00173	0.00707	no	down
ENSG00000079435	LIPE	523.538	477.949	526.485	344.18	377.06	381.901	10.8895	9.30247	9.68247	7.48112	6.60948	7.66049	9.96	7.25	-0.45	4.23e-07	3.93e-06	no	down
ENSG00000079459	FDFT1	10537	10645.8	10352.9	12182.6	11176.7	12163.4	233.364	232.758	243.247	291.871	263.404	279.399	236.43	278.31	0.24	0.00162	0.00669	no	up
ENSG00000079462	PAFAH1B3	893.418	1019.43	932.542	1068.96	928.535	1025.98	46.322	54.2512	52.8348	58.1392	53.3834	58.9624	51.13	56.84	0.15	0.284	0.453	no	up
ENSG00000079482	OPHN1	39.5643	33.2316	25.4751	37.5896	35.2864	27.5351	0.152065	0.127781	0.0983139	0.144257	0.13592	0.105883	0.13	0.13	0.02	0.914	0.967	no	up
ENSG00000079557	AFM	0	0	0	0	1.00818	0	0	0	0	0	0.016557	0	0	0.01	0	1	1	no	no change
ENSG00000079616	KIF22	4326.32	4323.04	4159.39	4533.07	4582.19	4360.13	71.5326	70.2495	69.9784	75.8413	76.642	72.0983	70.59	74.86	0.08	0.171	0.312	no	up
ENSG00000079689	SCGN	0	0	0	0	0	0	0	0	0	0	0	0	0	0	0	1	1	no	no change
ENSG00000079691	LRRC16A	26.6829	24.435	25.4751	4.6987	1.00818	5.9859	0.151096	0.190526	0.145129	0.0465921	0.0100934	0.148329	0.16	0.07	-0.64	2.13e-09	2.82e-08	yes	down
ENSG00000079739	PGM1	2196.28	2405.38	2271.91	2123.81	2153.48	2121.4	29.0656	31.8774	30.4866	27.9569	28.7219	28.123	30.48	28.27	-0.11	0.0641	0.147	no	down
ENSG00000079785	DDX1	7999.36	8180.84	7657.19	9291.69	8468.73	9345.19	100.773	105.471	97.3718	114.026	106.915	116.588	101.22	112.52	0.15	0.00121	0.0052	no	up
ENSG00000079805	DNM2	6572.28	6734.28	6950.06	7359.34	7204.47	7077.73	73.44	73.9376	77.2746	83.3266	79.6923	78.4884	74.87	80.52	0.1	0.0734	0.163	no	up
ENSG00000079819	EPB41L2	0	0	0	0	0	0	0	0	0	0	0	0	0	0	0	1	1	no	no change
ENSG00000079841	RIMS1	0	0.9774	0	0	0	0	0	0.00446458	0	0	0	0	0	0	0	1	1	no	no change
ENSG00000079931	MOXD1	38.6442	37.1412	33.9668	46.987	52.4255	49.0844	0.44881	0.40472	0.569818	1.61089	0.836572	0.690668	0.47	1.05	1	0.0578	0.135	no	up
ENSG00000079950	STX7	1262.38	1318.51	1442.04	1419.01	1387.26	1470.14	16.4289	20.5964	21.2358	22.4907	19.5199	25.7452	19.41	22.59	0.22	0.218	0.374	no	up
ENSG00000079974	RABL2B	648.671	704.705	703.267	796.43	778.316	762.604	11.5589	12.9421	13.0884	14.7992	13.9925	13.5804	12.53	14.13	0.17	0.0162	0.048	no	up
ENSG00000079999	KEAP1	2720.74	2874.53	2617.76	3156.35	3129.4	2963.02	34.4581	36.7185	33.8348	41.5463	40.6957	37.3256	35.01	39.86	0.19	0.00307	0.0116	no	up
ENSG00000080007	DDX43	0	1.9548	0.771972	0	2.01636	0	0	0.0254371	0.0101707	0	0.0263946	0	0.01	0.01	0	1	1	no	no change
ENSG00000080031	PTPRH	18.402	14.661	27.019	3.52403	0	3.59154	0.454868	0.401818	0.373067	0.0432096	0	0.109675	0.41	0.05	-1.76	2.89e-07	2.76e-06	yes	down
ENSG00000080166	DCT	4.60051	0.9774	4.63183	0	0	1.19718	0.0378875	0.00596155	0.0284155	0	0	0.00730277	0.02	0	0	1	1	no	no change
ENSG00000080189	SLC35C2	2104.27	2245.09	2115.98	2119.12	2168.6	2011.26	33.5801	36.8098	34.6822	33.7961	34.5556	32.2337	35.02	33.53	-0.06	0.488	0.657	no	down
ENSG00000080200	CRYBG3	572.303	518.999	622.209	568.543	583.737	658.449	1.75383	2.04484	2.17323	1.6032	2.41509	2.71276	1.99	2.24	0.16	0.43	0.605	no	up
ENSG00000080224	EPHA6	4.60051	0	0	1.17468	0	1.19718	0.146583	0	0	0.0414215	0	0.0195306	0.05	0.02	0	1	1	no	no change
ENSG00000080293	SCTR	0	0	0	0	0	0	0	0	0	0	0	0	0	0	0	1	1	no	no change
ENSG00000080298	RFX3	471.092	383.141	494.834	220.839	252.045	199.929	2.28899	1.89089	2.80643	1.54354	1.21945	1.25672	2.33	1.34	-0.75	1.07e-14	2.5e-13	yes	down
ENSG00000080345	RIF1	5936.49	5448.03	5752.74	5680.73	5738.57	5927.24	16.3591	14.4459	16.2301	15.3127	15.8721	16.0445	15.68	15.74	0.01	0.784	0.885	no	up
ENSG00000080371	RAB21	1726.11	1793.53	1709.15	1898.28	1792.55	1865.21	23.7672	24.3211	22.015	23.7273	23.832	29.729	23.37	25.76	0.14	0.138	0.266	no	up
ENSG00000080493	SLC4A4	0	0	0	0	0	0	0	0	0	0	0	0	0	0	0	1	1	no	no change
ENSG00000080503	SMARCA2	2980.21	2886.26	2969	4570.66	4484.39	4348.16	36.695	40.5498	36.8499	58.2928	54.5371	52.9408	38.04	55.27	0.54	3.78e-30	2.13e-28	no	up
ENSG00000080511	RDH8	0	0	0	0	0	0	0	0	0	0	0	0	0	0	0	1	1	no	no change
ENSG00000080546	SESN1	210.703	194.503	199.941	197.346	194.579	209.507	2.30668	2.12316	2.20251	2.13397	2.15092	2.13024	2.21	2.14	-0.05	0.918	0.97	no	down
ENSG00000080561	MID2	0	0	0	0	0	0	0	0	0	0	0	0	0	0	0	1	1	no	no change
ENSG00000080572	PIH1D3	0	0	0	0	0	0	0	0	0	0	0	0	0	0	0	1	1	no	no change
ENSG00000080573	COL5A3	0.920101	0	0	0	0	0	0.00455574	0	0	0	0	0	0	0	0	1	1	no	no change
ENSG00000080603	SRCAP	4224.05	4506.52	4384.83	4579.64	4951.31	4080.37	19.9841	20.1608	21.3178	20.1441	23.5804	19.003	20.48	20.9	0.03	0.455	0.628	no	up
ENSG00000080608	PUM3	5812.28	5921.09	5468.65	5963.83	5695.22	5947.59	87.8317	87.7928	82.7179	85.6218	84.7943	87.0725	86.13	85.83	0	0.561	0.722	no	down
ENSG00000080618	CPB2	0	0.9774	0	0	0	1.19718	0	0.0205489	0	0	0	0.0251779	0.01	0.01	0	1	1	no	no change
ENSG00000080644	CHRNA3	21.1623	18.5706	10.0356	24.6682	17.1391	14.3662	0.602969	0.186642	0.211074	0.839623	0.436472	0.362819	0.33	0.55	0.58	0.718	0.84	no	up
ENSG00000080709	KCNN2	237.386	235.553	221.556	231.411	235.915	221.478	3.33264	3.1333	3.56755	3.52945	3.77462	3.08623	3.34	3.46	0.05	0.879	0.947	no	up
ENSG00000080802	CNOT4	791.287	707.637	836.046	725.95	803.521	713.52	8.37702	7.51489	8.94871	7.93179	8.7295	7.94474	8.28	8.2	-0.01	0.488	0.657	no	down
ENSG00000080815	PSEN1	1289.06	1321.44	1316.21	1181.72	1104.97	1152.88	14.6494	13.6791	15.3349	11.8805	12.1898	12.9381	14.55	12.33	-0.24	0.00197	0.00794	no	down
ENSG00000080819	CPOX	1820.88	1844.35	1849.64	1921.77	2246.23	2084.29	21.5307	21.4097	22.3038	22.5904	27.3731	24.1782	21.75	24.7	0.18	0.00592	0.0206	no	up
ENSG00000080822	CLDND1	1965.34	1772.03	1908.31	1603.43	1527.4	1577.88	42.6384	37.1506	40.9766	36.828	32.123	34.3878	40.25	34.46	-0.22	1.36e-05	9.5e-05	no	down
ENSG00000080823	MOK	63.487	29.322	44.0024	42.2883	47.3845	39.507	1.57972	0.992388	2.01698	1.37332	0.950579	1.86823	1.53	1.4	-0.12	0.812	0.905	no	down
ENSG00000080824	HSP90AA1	64680.3	69015.2	63882.2	99707.7	83854.5	92382.8	621.018	665.974	616.505	959.196	810.43	886.139	634.56	885.71	0.48	1.37e-13	2.9e-12	no	up
ENSG00000080839	RBL1	2127.27	1911.79	1963.9	2135.56	2074.84	2211.19	12.4369	13.2418	12.6885	14.5173	12.2715	13.5472	12.79	13.45	0.07	0.118	0.236	no	up
ENSG00000080845	DLGAP4	518.017	575.689	623.753	557.971	559.541	526.759	8.14967	7.44071	8.33687	8.89126	7.82017	8.4262	7.97	8.38	0.07	0.48	0.65	no	up
ENSG00000080854	IGSF9B	63.487	75.2598	85.6889	237.285	185.505	173.591	0.824234	0.624436	1.19457	2.7096	3.19282	1.66057	0.88	2.52	1.42	1.77e-15	4.44e-14	yes	up
ENSG00000080910	CFHR2	0	0	0	0	0	0	0	0	0	0	0	0	0	0	0	1	1	no	no change
ENSG00000080947	CROCCP3	32.2035	20.5254	42.4585	22.3188	27.2209	19.1549	0.429291	0.168311	1.85814	0.192379	0.282301	0.109887	0.81	0.19	-1.63	0.144	0.275	no	down
ENSG00000080986	NDC80	2563.4	2489.44	2451.78	2569.02	2488.19	2522.46	41.2464	39.3705	40.9208	40.9627	40.9394	40.6821	40.51	40.86	0.01	0.83	0.916	no	up
ENSG00000081014	AP4E1	933.903	904.095	930.226	1029.02	1045.48	978.096	4.24459	4.73202	4.2699	5.15501	5.2271	5.17616	4.42	5.19	0.23	0.0397	0.1	no	up
ENSG00000081019	RSBN1	1221.89	1175.81	1199.64	1161.75	1164.45	1233.1	8.30757	7.56567	8.62143	9.14694	7.7612	7.44993	8.16	8.12	-0.01	0.776	0.879	no	down
ENSG00000081026	MAGI3	302.713	303.971	331.948	272.525	223.816	269.366	2.22346	2.41882	2.66142	2.70101	1.87065	2.16738	2.43	2.25	-0.11	0.0109	0.0343	no	down
ENSG00000081041	CXCL2	0	0	0	0	0	0	0	0	0	0	0	0	0	0	0	1	1	no	no change
ENSG00000081051	AFP	0	0	0	0	0	0	0	0	0	0	0	0	0	0	0	1	1	no	no change
ENSG00000081052	COL4A4	0	0	0	1.17468	0	0	0	0	0	0.003566	0	0	0	0	0	1	1	no	no change
ENSG00000081059	TCF7	1.8402	0	2.31592	0	0	1.19718	0.0376219	0	0.040495	0	0	0.00690579	0.03	0	0	1	1	no	no change
ENSG00000081087	OSTM1	847.413	726.208	860.749	886.88	803.521	967.322	7.39096	6.0259	7.83731	10.3925	9.63917	9.1872	7.08	9.74	0.45	0.178	0.322	no	up
ENSG00000081138	CDH7	0	0	0.771972	0	0	0	0	0	0.00189341	0	0	0	0	0	0	1	1	no	no change
ENSG00000081148	IMPG2	1.8402	2.9322	3.85986	0	2.01636	1.19718	0.00667177	0.0106353	0.0140482	0	0.00732558	0.00434249	0.01	0	0	1	1	no	no change
ENSG00000081154	PCNP	7183.23	6950.29	7418.65	7690.6	7217.57	7884.63	124.725	130.936	144.103	151.936	133.876	146.058	133.21	144.01	0.11	0.162	0.299	no	up
ENSG00000081177	EXD2	322.035	360.661	403.741	429.931	379.076	416.619	2.93271	3.24084	3.79855	4.06605	3.80328	3.7214	3.32	3.86	0.21	0.126	0.249	no	up
ENSG00000081181	ARG2	0	0.9774	6.38e-136	0	1.00818	0	0	0.0160575	5.54e-137	0	0.0840263	0	0.01	0.03	0	1	1	no	no change
ENSG00000081189	MEF2C	4.60051	11.7288	4.63183	2.34935	5.04091	3.59154	0.18587	0.477813	0.0224373	0.121231	0.103106	0.0225444	0.23	0.08	-0.85	0.153	0.288	no	down
ENSG00000081237	PTPRC	5425.84	5191.95	6157.25	4468.47	5241.54	4889.28	47.8974	46.8142	78.0295	38.6846	71.6856	57.7941	57.5	55.95	-0.04	0.00625	0.0216	no	down
ENSG00000081248	CACNA1S	0	0	0	0	0	0	0	0	0	0	0	0	0	0	0	1	1	no	no change
ENSG00000081277	PKP1	0	0	0	0	0	0	0	0	0	0	0	0	0	0	0	1	1	no	no change
ENSG00000081307	UBA5	2280.01	2302.75	2209.38	2194.29	2072.82	2194.43	44.3299	48.4335	47.2004	53.0026	46.1165	43.6085	46.65	47.6	0.03	0.18	0.324	no	up
ENSG00000081320	STK17B	2895.56	2628.23	3156.59	2281.22	2776.53	2779.85	19.4284	16.4463	19.3064	15.8737	18.6311	17.8719	18.39	17.45	-0.08	0.0745	0.165	no	down
ENSG00000081377	CDC14B	22.0824	18.5706	19.2993	21.1442	15.1227	21.5492	0.133125	0.11019	0.12658	0.151223	0.113812	0.213856	0.12	0.16	0.22	0.939	0.984	no	up
ENSG00000081386	ZNF510	311.914	228.712	297.981	219.664	270.193	264.577	1.86621	1.36934	1.78911	1.29709	1.79563	1.58421	1.67	1.56	-0.1	0.276	0.443	no	down
ENSG00000081479	LRP2	11.0412	17.5932	10.8076	12.9214	16.1309	16.7605	0.0207971	0.233426	0.181628	0.0243202	0.102155	0.056186	0.15	0.06	-0.61	0.657	0.794	no	down
ENSG00000081665	ZNF506	4.60051	6.8418	9.26366	12.9214	8.06545	4.78872	0.14716	0.0522852	0.14288	0.136973	0.0801136	0.144556	0.11	0.12	0.04	0.638	0.78	no	up
ENSG00000081692	JMJD4	497.775	504.338	435.392	549.748	547.443	563.872	8.12174	7.88163	6.62099	9.30728	9.53404	9.10002	7.55	9.31	0.3	0.019	0.0547	no	up
ENSG00000081721	DUSP12	1220.05	1297.01	1179.57	1046.64	977.936	932.604	41.6595	46.5712	43.9371	35.3052	33.7508	31.7871	44.06	33.62	-0.39	3.69e-06	2.87e-05	no	down
ENSG00000081760	AACS	893.418	911.914	908.611	503.936	570.631	505.21	8.59706	8.8958	8.83669	5.05866	5.49767	4.92788	8.78	5.16	-0.75	1.9e-23	7.98e-22	yes	down
ENSG00000081791	KIAA0141	2848.63	2779.73	2859.38	2469.17	2613.21	2549.99	59.9193	59.1959	62.2805	50.7725	54.8386	54.9585	60.46	53.51	-0.18	0.0038	0.014	no	down
ENSG00000081800	SLC13A1	0	0	0.771972	0	0	0	0	0	0.00641401	0	0	0	0	0	0	1	1	no	no change
ENSG00000081803	CADPS2	0	0	0	0	0	0	0	0	0	0	0	0	0	0	0	1	1	no	no change
ENSG00000081818	PCDHB4	0	0	0	0	0	0	0	0	0	0	0	0	0	0	0	1	1	no	no change
ENSG00000081842	PCDHA6	0	0	0	0	0	0	0	0	0	0	0	0	0	0	0	1	1	no	no change
ENSG00000081853	PCDHGA2	0	0	1.59e-36	2.3e-34	1.17e-77	0	0	0	1.08e-38	1.55e-36	7.91e-80	0	0	0	0	1	1	no	no change
ENSG00000081870	HSPB11	621.988	642.152	548.1	929.169	695.645	766.195	28.6521	29.5901	26.4739	41.1391	32.7292	34.6869	28.25	36.21	0.36	0.000211	0.00112	no	up
ENSG00000081913	PHLPP1	737.001	671.474	785.096	772.937	782.349	720.703	3.90607	4.05129	4.52725	4.88568	3.74958	3.54915	4.16	4.07	-0.03	0.546	0.709	no	down
ENSG00000081923	ATP8B1	6.44071	0	1.54394	0	3.02455	0	0.0339301	0	0.00817801	0	0.230627	0	0.01	0.08	0	1	1	no	no change
ENSG00000081985	IL12RB2	109.492	96.7626	108.076	63.4325	40.3273	38.3098	0.983575	1.09645	0.960075	0.563356	0.398252	0.403745	1.01	0.46	-1	2.61e-08	2.96e-07	yes	down
ENSG00000082014	SMARCD3	142.616	162.248	154.394	164.455	174.415	164.014	3.59754	4.38108	3.33406	3.96497	3.83132	3.64472	3.77	3.81	0.02	0.326	0.499	no	up
ENSG00000082068	WDR70	1150.13	1268.67	1254.45	1523.55	1357.01	1466.55	23.2329	24.9532	31.4962	29.1156	32.7148	29.4208	26.54	30.41	0.2	0.00058	0.00272	no	up
ENSG00000082074	FYB	2803.55	2794.39	3042.34	3367.8	3175.77	3256.33	22.0033	21.9534	24.5769	28.3996	24.6477	25.8945	22.84	26.33	0.2	0.00209	0.00834	no	up
ENSG00000082126	MPP4	1.8402	0	1.54394	0	4.03273	0	0.0327325	0	0.0256857	0	0.116425	0	0.02	0.04	0	1	1	no	no change
ENSG00000082146	STRADB	709.398	792.671	704.81	958.536	757.145	912.251	12.7549	15.6172	13.8669	15.7864	13.3903	19.2178	14.08	16.13	0.2	0.00927	0.0301	no	up
ENSG00000082153	BZW1	12403	12445.2	11433.7	13759	12982.4	14489.5	174.899	159.02	149.371	209.017	196.009	219.749	161.14	208.28	0.37	0.0018	0.00732	no	up
ENSG00000082175	PGR	0	0	0	0	0	0	0	0	0	0	0	0	0	0	0	1	1	no	no change
ENSG00000082196	C1QTNF3	49.2636	55.1937	53.7234	39.939	26.5941	32.3086	1.31442	1.35126	1.42624	0.837243	0.683859	1.01559	1.36	0.85	-0.63	0.00417	0.0152	yes	down
ENSG00000082212	ME2	8848.61	9093.73	8769.6	11177	10757.3	10858.4	120.183	127.316	115.217	157.121	146.928	147.52	120.93	150.56	0.32	3.56e-09	4.58e-08	no	up
ENSG00000082213	C5orf22	1049.84	1073.19	1063.78	1224.01	1132.19	1163.66	13.1065	13.168	11.7466	15.2532	15.0667	14.4136	12.68	14.91	0.23	0.0299	0.0796	no	up
ENSG00000082258	CCNT2	863.975	770.191	920.963	740.046	822.676	822.463	6.15253	4.79759	6.33784	5.04304	5.44332	5.88917	5.76	5.46	-0.08	0.239	0.4	no	down
ENSG00000082269	FAM135A	1393.03	1251.07	1416.57	900.976	997.092	958.941	9.95635	8.26195	9.64841	6.12155	6.44503	6.51296	9.29	6.36	-0.54	3.48e-12	6.52e-11	no	down
ENSG00000082293	COL19A1	0.920101	0.9774	1.54394	2.34935	4.03273	3.59154	0.00451075	0.0228512	0.0369142	0.0114954	0.0575618	0.0397454	0.02	0.04	0	1	1	no	no change
ENSG00000082397	EPB41L3	4722.88	5059.02	5302.68	7058.63	6753.81	6974.77	49.4498	51.889	55.8269	70.6988	70.548	74.6992	52.37	71.98	0.46	1.76e-15	4.43e-14	no	up
ENSG00000082438	COBLL1	0	0	0	0	0	0	0	0	0	0	0	0	0	0	0	1	1	no	no change
ENSG00000082458	DLG3	0	0.9774	0	1.17468	0	0	0	0.00655976	0	0.00803155	0	0	0	0	0	1	1	no	no change
ENSG00000082482	KCNK2	0	0	0	0	0	0	0	0	0	0	0	0	0	0	0	1	1	no	no change
ENSG00000082497	SERTAD4	0	0	0	0	0	0	0	0	0	0	0	0	0	0	0	1	1	no	no change
ENSG00000082512	TRAF5	0.920101	0	0.771972	0	0	1.19718	0.0171853	0	0.00706277	0	0	0.00746764	0.01	0	0	1	1	no	no change
ENSG00000082515	MRPL22	984.508	1135.74	989.668	1152.36	1085.81	1091.83	60.9912	72.6233	65.7501	71.2947	70.9908	69.0845	66.46	70.46	0.08	0.2	0.351	no	up
ENSG00000082516	GEMIN5	4830.53	4832.26	4472.81	5834.62	5451.24	5582.45	27.5346	27.5625	25.6507	33.1838	32.0783	31.8444	26.92	32.37	0.27	3.56e-06	2.77e-05	no	up
ENSG00000082556	OPRK1	7.36081	1.9548	3.85986	1.17468	6.04909	9.57744	0.17042	0.0305434	0.0758783	0.00775705	0.128098	0.0774635	0.09	0.07	-0.17	0.689	0.818	no	down
ENSG00000082641	NFE2L1	7540.23	7771.31	7486.58	6939.99	6931.25	6735.34	63.878	62.9803	61.9703	59.1356	56.1509	53.6612	62.95	56.33	-0.16	0.00274	0.0106	no	down
ENSG00000082684	SEMA5B	0	0	0	0	0	0	0	0	0	0	0	0	0	0	0	1	1	no	no change
ENSG00000082701	GSK3B	1869.65	1914.73	1927.61	1902.97	1900.42	1958.59	11.6177	12.6869	13.139	11.6957	12.2495	13.9026	12.48	12.61	0.02	0.868	0.941	no	up
ENSG00000082781	ITGB5	0.920101	0.9774	0.771972	1.17468	3.02455	4.78872	0.0136855	0.0304626	0.0787559	0.0173704	0.0453714	0.103029	0.04	0.06	0	1	1	no	no change
ENSG00000082805	ERC1	1162.09	1150.4	1285.33	1165.28	1072.71	1036.76	4.30848	5.84611	5.81707	5.70005	4.49629	6.20836	5.32	5.47	0.04	0.0606	0.14	no	up
ENSG00000082898	XPO1	13734.3	13342.5	13154.4	15134.5	14098.4	15350.2	101.267	97.2643	95.0304	111.944	103.485	116.481	97.87	110.65	0.18	0.00648	0.0223	no	up
ENSG00000082929	LINC01587	0	0	0	0	0	0	0	0	0	0	0	0	0	0	0	1	1	no	no change
ENSG00000082996	RNF13	1625.82	1629.33	1547.03	1319.16	1359.03	1491.69	27.8804	32.5865	28.7192	22.5919	23.7919	25.3181	29.73	23.89	-0.31	0.00168	0.00693	no	down
ENSG00000083067	TRPM3	0	0	0	0	0	0	0	0	0	0	0	0	0	0	0	1	1	no	no change
ENSG00000083093	PALB2	1243.98	1267.69	1232.84	1422.53	1455.81	1460.56	11.5461	11.294	10.9256	12.8049	13.4399	14.202	11.26	13.48	0.26	0.000389	0.00193	no	up
ENSG00000083097	DOPEY1	299.953	341.113	338.896	308.94	338.749	308.873	2.67796	1.91898	2.18609	1.92194	1.91372	1.5992	2.26	1.81	-0.3	0.733	0.851	no	down
ENSG00000083099	LYRM2	1495.16	1412.34	1421.2	1455.42	1334.83	1437.81	28.9134	28.4589	29.3125	26.6959	25.4407	26.0688	28.89	26.07	-0.15	0.563	0.723	no	down
ENSG00000083123	BCKDHB	1122.52	1018.45	1071.5	1138.26	1125.13	1286.97	20.3613	17.426	19.1491	19.7513	19.5161	22.8504	18.98	20.7	0.12	0.0594	0.138	no	up
ENSG00000083168	KAT6A	2696.82	2721.08	2788.36	3121.11	2928.77	2849.29	9.05086	8.95773	9.262	10.5826	9.66528	9.40745	9.09	9.89	0.12	0.0414	0.103	no	up
ENSG00000083223	ZCCHC6	990.949	903.117	1090.02	974.981	1044.48	1108.59	6.07253	6.69679	6.98118	6.44792	6.49431	7.11831	6.58	6.69	0.02	0.442	0.616	no	up
ENSG00000083290	ULK2	0	0	0	0	0	0	0	0	0	0	0	0	0	0	0	1	1	no	no change
ENSG00000083307	GRHL2	0	0	0.771972	0	1.00818	0	0	0	0.025462	0	0.00594901	0	0.01	0	0	1	1	no	no change
ENSG00000083312	TNPO1	5230.77	4812.72	5161.4	5324.81	5160.88	5825.48	25.616	22.979	26.6794	30.377	26.9375	30.4165	25.09	29.25	0.22	0.106	0.218	no	up
ENSG00000083444	PLOD1	1857.68	1983.14	1989.37	1740.87	1594.94	1525.21	24.0079	26.241	26.4515	23.6578	21.2926	21.3976	25.56	22.12	-0.21	4.24e-05	0.000268	no	down
ENSG00000083454	P2RX5	332.928	369.535	344.598	222.763	173.443	187.433	6.62675	6.82809	7.25079	3.89235	2.91018	3.37771	6.9	3.4	-1	2.74e-12	5.19e-11	yes	down
ENSG00000083457	ITGAE	196.902	204.277	179.869	177.376	175.424	178.38	12.3215	12.8981	12.2619	10.5704	11.5666	11.0342	12.49	11.05	-0.18	0.272	0.439	no	down
ENSG00000083520	DIS3	6919.16	6696.53	7028.03	7013.99	6972.59	7216.6	48.828	47.3769	52.2328	52.399	51.4559	52.5385	49.47	52.13	0.08	0.486	0.656	no	up
ENSG00000083535	PIBF1	1329.55	1131.83	1186.52	987.902	939.625	1077.46	21.0121	17.2255	17.2591	14.8762	14.8656	14.1328	18.5	14.63	-0.34	0.00037	0.00184	no	down
ENSG00000083544	TDRD3	783.006	709.592	788.955	696.583	705.727	792.533	10.518	9.28271	10.2523	8.85411	9.09621	11.2187	10.02	9.72	-0.04	0.491	0.66	no	down
ENSG00000083622	AC000111.6	0	0	0	0	0	0	0	0	0	0	0	0	0	0	0	1	1	no	no change
ENSG00000083635	NUFIP1	1559.57	1589.25	1536.22	1962.88	1681.65	1793.38	14.1278	14.4116	14.0514	17.7182	15.3127	16.2649	14.2	16.44	0.21	0.00126	0.00539	no	up
ENSG00000083642	PDS5B	3968.4	3921.33	4142.4	3995.07	3954.09	3960.27	36.8186	36.8904	40.8071	38.2564	35.7193	36.5302	38.16	36.84	-0.05	0.738	0.854	no	down
ENSG00000083720	OXCT1	4552.66	4763.85	4539.97	2254.2	2280.51	2259.08	44.2019	47.4019	46.522	21.0298	21.5229	25.1557	46.04	22.56	-1.03	3.27e-83	8.21e-81	yes	down
ENSG00000083750	RRAGB	109.492	118.265	115.024	110.42	125.015	123.31	1.99145	3.81527	3.69505	3.76697	3.60941	2.26078	3.16	3.21	0.02	0.672	0.805	no	up
ENSG00000083782	EPYC	0	0	0	0	0	0	0	0	0	0	0	0	0	0	0	1	1	no	no change
ENSG00000083799	CYLD	881.457	841.541	931.77	823.448	835.783	764.998	6.64383	6.39349	7.56177	7.60318	6.73243	4.94071	6.86	6.43	-0.09	0.0763	0.168	no	down
ENSG00000083807	SLC27A5	216.224	254.124	219.24	260.778	251.037	219.084	14.9012	17.7382	16.5934	17.1788	18.2844	16.1321	16.41	17.2	0.07	0.52	0.686	no	up
ENSG00000083812	ZNF324	435.705	483.38	447.397	452.551	448.9	443.033	5.22024	6.33385	5.54444	5.43685	5.40231	4.54919	5.7	5.13	-0.15	0.783	0.884	no	down
ENSG00000083814	ZNF671	78.2086	94.8078	92.6366	63.4325	87.7118	62.2534	1.05329	1.26204	1.37642	1.11931	1.1585	0.923917	1.23	1.07	-0.19	0.105	0.216	no	down
ENSG00000083817	ZNF416	264.989	330.361	321.14	362.975	329.675	334.013	3.37129	4.2091	4.1416	4.59491	4.22488	4.25647	3.91	4.36	0.15	0.161	0.298	no	up
ENSG00000083828	ZNF586	439.002	429.27	437.911	387.643	382.611	426.196	7.62752	8.1463	8.20688	6.91845	6.9305	7.5145	7.99	7.12	-0.16	0.163	0.302	no	down
ENSG00000083838	ZNF446	76.7909	62.9865	81.4039	80.7515	84.4278	77.7402	1.24362	1.23809	1.96501	1.62325	1.62126	1.35837	1.48	1.53	0.05	0.461	0.633	no	up
ENSG00000083844	ZNF264	241.987	225.779	220.784	142.136	227.849	135.281	2.06048	1.90831	1.43358	1.40521	1.788	1.47285	1.8	1.55	-0.2	0.013	0.04	no	down
ENSG00000083845	RPS5	31635.8	34682.1	32053.8	33626.3	32828.4	31485.8	1931.24	2132.13	2092.12	2005.45	2076.44	1936.95	2051.65	2006.18	-0.03	0.867	0.94	no	down
ENSG00000083857	FAT1	2611.25	2615.52	2901.07	2975.45	2973.13	2843.3	11.3307	13.0412	12.0218	12.0065	12.7584	11.5763	12.13	12.11	0	0.0672	0.152	no	down
ENSG00000083896	YTHDC1	3599.44	3553.83	3723.99	3734.29	3660.71	3756.75	42.2436	40.7679	41.928	41.023	42.8	43.6475	41.65	42.48	0.03	0.532	0.696	no	up
ENSG00000083937	CHMP2B	1921.17	1903.97	1969.3	2152.01	1943.77	2098.66	27.0937	25.3676	27.4216	29.8757	27.3749	29.8231	26.62	29.03	0.12	0.115	0.232	no	up
ENSG00000084070	SMAP2	3335.37	3571.42	3499.35	3337.25	3457.06	3273.09	37.5986	39.4406	39.2214	37.8769	39.4238	35.8767	38.75	37.72	-0.04	0.36	0.535	no	down
ENSG00000084072	PPIE	2099.67	1980.21	2067.34	2014.57	2049.63	2047.18	49.8204	51.585	51.5786	52.1617	52.3238	52.8763	50.99	52.45	0.04	0.844	0.926	no	up
ENSG00000084073	ZMPSTE24	3385.97	3263.54	3271.62	3701.4	3571.99	3802.24	35.377	33.9834	34.2718	38.0222	37.1621	39.2647	34.55	38.15	0.14	0.00383	0.0141	no	up
ENSG00000084090	STARD7	8423.53	8667.58	8179.04	9174.22	9092.65	9426.6	81.6008	83.8877	81.2185	88.0958	88.1485	91.5901	82.24	89.27	0.12	0.0108	0.0341	no	up
ENSG00000084092	NOA1	2441.03	2531.47	2592.28	1767.89	1825.82	1579.08	22.6523	23.5164	24.2952	16.346	17.0333	14.6712	23.48	16.02	-0.55	1.29e-17	3.81e-16	no	down
ENSG00000084093	REST	2513.72	2241.18	2535.16	2115.59	2221.02	2169.29	11.1934	10.1784	11.316	9.76534	9.46767	9.47632	10.89	9.57	-0.19	0.0075	0.0252	no	down
ENSG00000084110	HAL	52.4458	56.6892	59.4418	66.9565	67.5482	76.6195	0.531223	1.09049	1.10928	0.688905	0.573922	0.991557	0.91	0.75	-0.25	0.0828	0.18	no	down
ENSG00000084112	SSH1	1348.87	1383.02	1529.28	1688.01	1660.48	1676.05	5.33361	5.66195	7.21605	7.81366	7.54195	8.29721	6.07	7.88	0.37	0.000327	0.00165	no	up
ENSG00000084207	GSTP1	11596	13052.2	12239.6	13447.7	12082.1	12341.7	481.276	543.905	531.064	549.295	513.101	515.411	518.69	526.06	0.02	0.568	0.727	no	up
ENSG00000084234	APLP2	10313.4	10208.9	10625.4	9810.89	9711.82	9462.51	114.404	113.357	124.521	108.106	110.746	106.336	117.4	108.39	-0.12	0.0333	0.0869	no	down
ENSG00000084444	FAM234B	538.259	504.338	470.903	456.949	515.181	493.238	3.46543	3.29401	3.36843	3.19855	3.47098	3.33277	3.38	3.33	-0.02	0.597	0.75	no	down
ENSG00000084453	SLCO1A2	0	0.9774	0	0	0	0	0	0.0132483	0	0	0	0	0	0	0	1	1	no	no change
ENSG00000084463	WBP11	6425.99	6279.79	6120.97	6648.67	6104.54	6285.2	48.7847	42.286	41.1546	50.8335	41.9082	46.8617	44.09	46.56	0.08	0.802	0.898	no	up
ENSG00000084623	EIF3I	9477.04	10010.5	8978.81	11851.3	10924.7	11406.7	235.353	248.501	230.729	294.481	276.337	282.478	238.22	284.49	0.26	4.09e-06	3.15e-05	no	up
ENSG00000084628	NKAIN1	0	0	0	0	1.00818	0	0	0	0	0	0.1006	0	0	0.03	0	1	1	no	no change
ENSG00000084636	COL16A1	0	1.9548	0	0	0	2.39436	0	0.0104593	0	0	0	0.0574431	0	0.02	0	1	1	no	no change
ENSG00000084652	TXLNA	4605.11	4696.41	4721.38	4230.01	4529.76	4023.72	29.1028	29.6884	30.0349	26.7186	28.7222	25.4629	29.61	26.96	-0.13	0.0159	0.047	no	down
ENSG00000084674	APOB	0	0	0	0	0	0	0	0	0	0	0	0	0	0	0	1	1	no	no change
ENSG00000084676	NCOA1	719.519	723.276	750.357	704.806	609.95	632.111	3.60111	3.54549	3.50451	3.85804	2.90988	2.87945	3.55	3.22	-0.14	0.032	0.0842	no	down
ENSG00000084693	AGBL5	686.395	697.863	640.737	816.4	735.973	674.013	9.47879	9.36976	9.00746	11.0825	10.0688	9.121	9.29	10.1	0.12	0.122	0.243	no	up
ENSG00000084710	EFR3B	0	3.9096	3.08789	1.17468	0	0	0	0.0527732	0.021026	0.00478716	0	0	0.02	0	0	1	1	no	no change
ENSG00000084731	KIF3C	191.381	175.932	213.836	113.944	81.6627	88.5913	1.31977	1.21576	1.36904	0.812457	1.56282	0.69406	1.3	1.02	-0.32	1.36e-10	2.11e-09	no	down
ENSG00000084733	RAB10	5618.14	5613.21	5828.39	5569.14	5349.41	5437.59	91.4726	84.4445	107.487	92.7703	93.874	86.8236	94.42	91.16	-0.05	0.216	0.371	no	down
ENSG00000084734	GCKR	0	0	0	0	0	0	0	0	0	0	0	0	0	0	0	1	1	no	no change
ENSG00000084754	HADHA	18631.1	18471.9	18124.4	17532	16818.5	16841.9	196.887	196.569	194.194	184.815	180.003	178.831	195.89	181.23	-0.11	0.0226	0.063	no	down
ENSG00000084764	MAPRE3	99.3709	123.152	124.287	66.9565	67.5482	50.2816	2.07658	2.44611	2.71081	1.70119	1.61998	0.983773	2.41	1.44	-0.71	1.33e-06	1.13e-05	yes	down
ENSG00000084774	CAD	6794.03	6510.46	6757.84	6923.54	6640.89	6337.87	32.0136	30.5965	32.9373	34.9314	31.5565	28.8191	31.85	31.78	0	0.788	0.887	no	down
ENSG00000085063	CD59	3132.94	3059.26	2968.23	3399.51	3054.79	3320.98	74.3562	79.3616	78.1068	93.5104	85.2483	90.0196	77.27	89.62	0.21	0.116	0.233	no	up
ENSG00000085117	CD82	261.309	249.237	298.753	673.089	625.073	596.196	3.98337	6.07715	6.03588	12.3027	12.9676	12.7383	5.36	12.67	1.22	2.24e-33	1.46e-31	yes	up
ENSG00000085185	BCORL1	483.973	536.593	607.542	522.731	521.23	530.351	2.60193	2.8881	3.26479	3.28159	2.94368	3.01193	2.92	3.08	0.08	0.595	0.749	no	up
ENSG00000085224	ATRX	3360.21	2983.02	3869.9	2633.62	2906.59	2804.99	16.5516	16.3423	20.5188	20.4586	18.0555	14.6376	17.79	17.73	-0.01	0.000365	0.00182	no	down
ENSG00000085231	AK6	928.907	948.979	803.317	926.725	757.338	914.868	46.8132	44.0546	32.7383	37.2188	32.2776	37.6805	41.24	35.74	-0.21	0.618	0.765	no	down
ENSG00000085265	FCN1	22.0824	12.7062	28.563	15.2708	21.1718	14.3662	0.369005	0.189932	0.541941	0.244035	0.445844	0.224147	0.37	0.3	-0.21	0.37	0.544	no	down
ENSG00000085274	MYNN	740.681	603.056	637.649	614.355	546.435	638.097	9.94061	6.9768	8.17486	8.5841	7.49144	8.5244	8.37	8.2	-0.03	0.146	0.277	no	down
ENSG00000085276	MECOM	1.8402	2.9322	0	2.34935	1.00818	0	0.0599451	0.135732	0	0.0754011	0.0476738	0	0.07	0.04	0	1	1	no	no change
ENSG00000085365	SCAMP1	1884.37	1651.81	1990.14	1621.05	1585.87	1544.36	14.3269	12.1032	16.1773	13.6763	13.2117	13.842	14.2	13.58	-0.06	0.00199	0.008	no	down
ENSG00000085377	PREP	2015.02	2124.87	2065.03	2392.81	2346.04	2391.97	27.2099	29.3056	27.0863	30.5667	30.5596	32.6463	27.87	31.26	0.16	0.00031	0.00157	no	up
ENSG00000085382	HACE1	381.842	305.926	392.934	418.185	458.723	434.576	4.19543	2.68714	3.19351	4.25231	3.6181	3.72193	3.36	3.87	0.2	0.0137	0.0416	no	up
ENSG00000085415	SEH1L	5873.01	5714.86	5514.97	6646.32	6469.5	7094.49	72.8895	69.248	70.1215	92.1464	83.2189	90.5116	70.76	88.65	0.32	1.63e-05	0.000111	no	up
ENSG00000085433	WDR47	456.37	441.785	449.288	498.063	418.395	472.886	4.09187	3.36993	3.47371	4.42292	3.11491	3.81043	3.65	3.79	0.05	0.668	0.802	no	up
ENSG00000085449	WDFY1	1309.3	1161.15	1304.63	957.361	1001.12	1042.74	9.47103	9.07873	9.66483	7.87014	7.41032	8.05941	9.4	7.78	-0.27	4.44e-06	3.4e-05	no	down
ENSG00000085465	OVGP1	83.7292	57.6666	71.7934	41.1137	67.5482	56.2675	1.4628	0.996831	1.3316	0.732363	1.25406	1.05302	1.26	1.01	-0.29	0.108	0.221	no	down
ENSG00000085491	SLC25A24	2043.54	1893.22	2105.17	1498.89	1542.06	1541.97	18.7963	17.2373	19.1677	13.6332	14.0477	13.9654	18.4	13.88	-0.4	5.6e-11	9.05e-10	no	down
ENSG00000085511	MAP3K4	1870.57	1763.23	1786.34	1742.04	1754.24	1668.87	15.4317	12.9368	14.9556	13.7254	13.7373	12.68	14.44	13.38	-0.11	0.205	0.357	no	down
ENSG00000085514	PILRA	49.6855	55.7118	29.3349	59.9085	37.3027	55.0703	1.62779	1.87394	1.15316	1.7674	1.16996	1.98205	1.55	1.64	0.07	0.56	0.721	no	up
ENSG00000085552	IGSF9	1.8402	0.9774	0.771972	3.52403	4.03273	1.19718	0.0142395	0.0119237	0.00690725	0.0427267	0.0318304	0.0146075	0.01	0.03	0	1	1	no	no change
ENSG00000085563	ABCB1	0	0	0	0	0	0	0	0	0	0	0	0	0	0	0	1	1	no	no change
ENSG00000085644	ZNF213	749.882	805.377	805.939	848.116	767.226	753.026	8.52126	8.48523	8.72252	9.2379	8.65861	8.15369	8.58	8.69	0.02	0.994	1	no	up
ENSG00000085662	AKR1B1	0.920101	0	0	0	0	0	0.023431	0	0	0	0	0	0.01	0	0	1	1	no	no change
ENSG00000085719	CPNE3	2.7603	0	0	2.34935	0	1.19718	0.0205077	0	0	0.0669924	0	0.00890304	0.01	0.03	0	1	1	no	no change
ENSG00000085721	RRN3	2908.44	2952.72	2851.66	2940.21	2924.74	2995.35	26.6815	27.1527	27.0495	27.7351	26.4886	28.0682	26.96	27.43	0.02	0.685	0.815	no	up
ENSG00000085733	CTTN	169.299	176.909	142.043	162.105	133.08	102.958	2.36487	2.85022	2.00083	1.86436	1.49537	1.13872	2.41	1.5	-0.65	0.09	0.193	no	down
ENSG00000085741	WNT11	0.920101	0.9774	0	0	0	0	0.0161261	0.0171647	0	0	0	0	0.01	0	0	1	1	no	no change
ENSG00000085760	MTIF2	2434.59	2372.15	2190.86	2617.18	2581.95	2636.19	33.1933	33.2899	30.9878	35.5678	37.2707	37.133	32.5	36.65	0.17	0.00488	0.0174	no	up
ENSG00000085788	DDHD2	1184.17	1132.81	1173.4	755.317	681.531	719.505	17.4142	13.9806	16.3826	16.3275	9.61242	13.2449	15.92	13.08	-0.28	2.96e-23	1.23e-21	no	down
ENSG00000085831	TTC39A	1.8402	1.9548	2.31592	1.17468	3.02455	0	0.174907	0.211287	0.198772	0.0504029	0.0612311	0	0.19	0.04	0	1	1	no	no change
ENSG00000085832	EPS15	3298.56	3198.05	3317.16	2893.23	2974.14	2915.13	21.381	22.1073	23.0494	17.9178	17.9006	18.243	22.18	18.02	-0.3	0.00198	0.00796	no	down
ENSG00000085840	ORC1	3104.42	3179.48	3105.64	2994.25	2941.87	3038.44	31.4705	32.2525	31.8158	30.195	29.9833	30.8501	31.85	30.34	-0.07	0.195	0.344	no	down
ENSG00000085871	MGST2	1760.15	1743.68	1584.86	1625.75	1474.97	1582.67	99.5011	97.3095	94.1619	89.1784	84.8031	89.1144	97	87.71	-0.15	0.0585	0.136	no	down
ENSG00000085872	CHERP	4590.38	5062.93	5116.63	5526.85	5314.13	5141.89	37.7618	40.1092	41.9743	43.7187	43.44	41.6147	39.94	42.93	0.1	0.0609	0.141	no	up
ENSG00000085978	ATG16L1	926.542	899.208	930.226	1013.75	1069.68	1058.31	12.7551	13.2405	13.1352	16.32	17.699	15.3758	13.04	16.46	0.33	0.00526	0.0186	no	up
ENSG00000085982	USP40	425.087	526.819	417.637	526.255	471.829	430.985	3.85045	4.19848	2.86967	5.32869	4.05805	3.33118	3.64	4.24	0.22	0.618	0.766	no	up
ENSG00000085998	POMGNT1	1021.31	1146.49	1046.02	1191.12	1210.83	1199.57	12.9818	14.0092	13.5664	15.4243	16.047	15.8927	13.52	15.79	0.22	0.0168	0.0494	no	up
ENSG00000085999	RAD54L	1940.49	1989.99	1916.81	1816.05	2012.33	1889.15	26.3263	25.7137	27.1294	29.3295	31.0801	25.065	26.39	28.49	0.11	0.553	0.715	no	up
ENSG00000086015	MAST2	1594.54	1607.82	1672.86	1557.62	1412.46	1333.66	8.99896	9.42805	10.0481	8.97761	8.43361	7.82234	9.49	8.41	-0.17	0.00683	0.0232	no	down
ENSG00000086061	DNAJA1	6516.16	6419.56	5980.47	9891.95	8249.95	9797.72	90.3698	88.7398	83.9976	135.973	115.084	135.561	87.72	128.93	0.56	1.07e-15	2.77e-14	no	up
ENSG00000086062	B4GALT1	2458.51	2229.45	2517.4	1771.41	1977.04	1775.42	18.2655	16.6521	18.8517	13.1871	14.7827	13.2368	17.92	13.73	-0.38	1.06e-08	1.27e-07	no	down
ENSG00000086065	CHMP5	1865.97	2018.33	1939.19	1981.68	1973.01	1953.8	44.9232	48.5058	47.9204	46.99	48.1641	46.9449	47.11	47.36	0.01	0.751	0.862	no	up
ENSG00000086102	NFX1	2427.23	2382.9	2433.26	2526.73	2452.91	2376.4	19.8169	19.2793	19.893	20.7234	19.8796	19.5573	19.66	20.06	0.03	0.723	0.843	no	up
ENSG00000086159	AQP6	1.8402	0	2.31592	1.17468	2.01636	3.59154	0.0475882	0	0.023036	0.0172226	0.0299865	0.0972978	0.02	0.05	0	1	1	no	no change
ENSG00000086189	DIMT1	1513.57	1507.15	1461.34	1585.81	1389.27	1515.63	21.6125	23.8903	21.0806	22.904	19.8253	21.2939	22.2	21.35	-0.06	1	1	no	down
ENSG00000086200	IPO11	906.775	844.473	781.236	1013.75	1020.28	1114.57	7.96629	7.02801	7.28056	11.0102	8.48017	10.8094	7.43	10.11	0.44	5.3e-05	0.000327	no	up
ENSG00000086205	FOLH1	0	0	0	0	0	0	0	0	0	0	0	0	0	0	0	1	1	no	no change
ENSG00000086232	EIF2AK1	8186.14	8336.24	8027.74	9026.21	8361.86	8723.85	100.054	96.3255	89.6329	100.761	106.112	94.6	95.36	100.48	0.08	0.097	0.204	no	up
ENSG00000086288	NME8	11.9613	8.7966	10.0356	2.34935	7.05727	4.78872	0.537706	0.240247	0.451141	0.0421721	0.594349	0.258938	0.41	0.3	-0.36	0.0417	0.104	no	down
ENSG00000086289	EPDR1	1042.47	1223.7	1082.3	1262.78	1336.85	1295.35	14.6188	16.9197	16.8976	17.4128	18.7023	18.3967	16.14	18.17	0.17	0.00317	0.0119	no	up
ENSG00000086300	SNX10	1355.31	1340.99	1458.26	972.632	1045.48	1113.38	19.6729	18.0932	21.1122	13.3402	14.9326	14.9961	19.62	14.42	-0.44	1.33e-08	1.57e-07	no	down
ENSG00000086475	SEPHS1	1704.03	1748.57	1758.55	1969.93	1716.93	1750.28	31.5114	32.5897	32.9344	38.0617	33.0131	29.8123	32.34	33.65	0.06	0.372	0.546	no	up
ENSG00000086504	MRPL28	2057.35	2360.42	2032.6	2440.98	2235.14	2376.4	80.4672	89.3607	80.7146	91.8483	89.8429	92.3158	83.52	91.34	0.13	0.0634	0.145	no	up
ENSG00000086506	HBQ1	0	0	0	0	0	0	0	0	0	0	0	0	0	0	0	1	1	no	no change
ENSG00000086544	ITPKC	342.278	373.367	362.827	355.927	342.782	339.999	3.37246	3.73889	3.43414	3.32238	3.22871	3.79057	3.52	3.45	-0.03	0.565	0.724	no	down
ENSG00000086548	CEACAM6	14.7216	11.7288	14.6675	8.22273	9.07364	9.57744	0.176629	0.140915	0.178249	0.0981923	0.109614	0.115089	0.17	0.11	-0.35	0.143	0.273	no	down
ENSG00000086570	FAT2	9.20101	6.8418	10.8076	29.3669	32.2618	20.3521	0.0188773	0.0140403	0.0222221	0.0602023	0.0662704	0.0417666	0.02	0.06	0.4	2.84e-05	0.000187	no	up
ENSG00000086589	RBM22	2804.47	2961.52	3047.75	2803.95	2788.63	2730.77	40.8742	44.3877	47.2914	42.5991	41.6812	40.605	44.17	41.63	-0.09	0.125	0.247	no	down
ENSG00000086598	TMED2	8974.67	8697.88	8621.38	9296.39	8571.56	9112.94	137.828	141.458	144.713	165.912	151.004	168.532	141.32	161.85	0.2	0.513	0.68	no	up
ENSG00000086619	ERO1B	400.244	362.615	389.846	269.001	269.185	245.422	2.80194	2.55288	2.67019	2.50033	1.83712	1.77591	2.68	2.04	-0.37	3.76e-08	4.14e-07	no	down
ENSG00000086666	ZFAND6	2018.7	2189.38	2224.82	1846.59	1931.68	1980.14	63.0627	62.9813	71.5561	54.567	61.029	58.6612	65.84	58.07	-0.18	0.00832	0.0275	no	down
ENSG00000086696	HSD17B2	0	0	0	0	0	0	0	0	0	0	0	0	0	0	0	1	1	no	no change
ENSG00000086712	TXLNG	2998.61	3003.55	2852.44	2940.21	2700.92	2852.88	21.2372	21.4029	20.378	20.7676	19.2114	20.2462	21.01	20.08	-0.06	0.263	0.428	no	down
ENSG00000086717	PPEF1	0.920101	0	2.31592	0	0	0	0.0145892	0	0.0617045	0	0	0	0.03	0	0	1	1	no	no change
ENSG00000086730	LAT2	5990.78	6386.33	6424.35	7662.41	8146.11	7372.24	145.188	155.201	160.853	190.852	208.949	186.366	153.72	195.35	0.35	1.53e-07	1.54e-06	no	up
ENSG00000086758	HUWE1	8359.12	8331.36	8521.03	9182.44	8409.24	7799.63	33.134	33.4924	32.4956	30.9843	31.9579	28.167	33.04	30.37	-0.12	0.907	0.964	no	down
ENSG00000086827	ZW10	1495.16	1498.35	1475.24	1868.91	1647.37	1846.05	16.1439	16.1076	16.0465	20.0827	18.1166	20.0937	16.1	19.44	0.27	4.95e-05	0.000307	no	up
ENSG00000086848	ALG9	763.381	705.384	706.122	742.924	724.883	787.745	11.4311	11.0376	10.2597	11.0416	10.4338	11.0926	10.91	10.86	-0.01	0.511	0.678	no	down
ENSG00000086967	MYBPC2	1.8402	0	0	0	0	0	0.016165	0	0	0	0	0	0.01	0	0	1	1	no	no change
ENSG00000086991	NOX4	0	0	0	0	0	1.19718	0	0	0	0	0	0.00894165	0	0	0	1	1	no	no change
ENSG00000087008	ACOX3	740.681	655.835	694.003	688.36	637.171	682.393	10.3097	9.68693	9.90401	9.70882	9.47263	10.5426	9.97	9.91	-0.01	0.446	0.62	no	down
ENSG00000087053	MTMR2	2219.28	2250.95	2309.74	2110.89	1972	2145.35	20.9165	20.2457	21.6141	19.6255	19.3741	21.0791	20.92	20.03	-0.06	0.0315	0.083	no	down
ENSG00000087074	PPP1R15A	2084.95	2147.35	2139.91	1522.38	1646.36	1479.71	29.2984	30.124	30.4055	21.0963	23.2383	20.7332	29.94	21.68	-0.46	1.64e-14	3.81e-13	no	down
ENSG00000087076	HSD17B14	7.36081	9.774	13.1235	10.5721	4.03273	11.9718	0.220197	0.293388	0.616217	0.359697	0.165107	0.465287	0.38	0.33	-0.14	0.837	0.921	no	down
ENSG00000087077	TRIP6	4447.77	4596.71	4501.37	4188.89	4461.2	4255.98	89.4419	91.2111	91.6222	83.3072	91.9601	85.0491	90.75	86.75	-0.07	0.166	0.306	no	down
ENSG00000087085	ACHE	0	0	0	0	0	0	0	0	0	0	0	0	0	0	0	1	1	no	no change
ENSG00000087086	FTL	62750	69677.9	64528.4	87646.1	79487.1	81271.8	3146.84	3525.94	3462.62	4370.47	4136.45	4151.05	3378.09	4220.14	0.32	1.53e-08	1.8e-07	no	up
ENSG00000087087	SRRT	8742.8	8764.34	8937.12	9971.82	9246.04	9363.15	132.507	128.104	141.186	140.566	138.245	136.294	133.9	138.38	0.05	0.0367	0.094	no	up
ENSG00000087088	BAX	1175.89	1205.13	1035.99	1578.76	1297.53	1361.19	52.5374	65.1638	54.6103	73.8398	67.8872	60.674	57.45	67.5	0.23	0.000209	0.00111	no	up
ENSG00000087095	NLK	415.886	408.553	408.373	414.661	384.117	438.168	3.78424	4.1579	4.87399	3.6945	4.24839	4.12371	4.27	4.02	-0.08	0.993	1	no	down
ENSG00000087111	PIGS	3067.62	3109.11	3110.28	3001.3	3205.01	2777.46	40.3311	45.0566	41.5128	39.4529	42.6913	35.8903	42.3	39.34	-0.1	0.397	0.572	no	down
ENSG00000087116	ADAMTS2	0	0	0	0	0	0	0	0	0	0	0	0	0	0	0	1	1	no	no change
ENSG00000087128	TMPRSS11E	0	0	0	0	0	0	0	0	0	0	0	0	0	0	0	1	1	no	no change
ENSG00000087152	ATXN7L3	3469.7	3722.92	3540.26	3590.98	3688.94	3463.44	34.8461	41.2479	41.9721	42.2111	43.5501	37.8848	39.34	41.22	0.07	0.979	1	no	up
ENSG00000087157	PGS1	1554.97	1692.86	1638.9	1805.48	1813.72	1728.73	30.8831	32.2313	32.9641	35.4386	35.5268	32.3728	32.02	34.45	0.11	0.0327	0.0856	no	up
ENSG00000087191	PSMC5	5072.52	5354.2	4821.74	5590.28	5189.11	5552.52	120.124	128.651	121.633	130.559	129.133	134.822	123.48	131.5	0.09	0.0918	0.195	no	up
ENSG00000087206	UIMC1	2103.35	2149.3	2241.03	1933.52	1990.15	2026.83	33.3347	35.3346	35.5171	31.9738	34.4147	35.5749	34.73	33.98	-0.03	0.0255	0.0697	no	down
ENSG00000087237	CETP	12.8814	17.5932	9.26366	7.04806	7.05727	9.57744	0.295188	0.404221	0.217577	0.160068	0.163862	0.220129	0.31	0.18	-0.53	0.125	0.246	no	down
ENSG00000087245	MMP2	0	3.9096	0	0	1.00818	2.39436	0	0.0911097	0	0	0.0173444	0.0235944	0.03	0.01	0	1	1	no	no change
ENSG00000087250	MT3	0	0	0	0	0	0	0	0	0	0	0	0	0	0	0	1	1	no	no change
ENSG00000087253	LPCAT2	11171.9	10788.5	11532.4	10911.4	11131.3	11128.9	73.4392	69.644	75.9974	70.7333	75.9859	72.6795	73.02	73.12	0	0.744	0.858	no	up
ENSG00000087258	GNAO1	0	0	0	0	0	0	0	0	0	0	0	0	0	0	0	1	1	no	no change
ENSG00000087263	OGFOD1	4161.62	4182.29	4056.71	4184.2	3944.01	4186.54	70.8457	70.4214	74.0878	75.7694	68.586	75.1307	71.78	73.18	0.03	0.81	0.904	no	up
ENSG00000087266	SH3BP2	3034.49	2836.41	3273.16	2298.84	2785.61	2425.49	27.5115	23.758	28.2188	21.2485	24.2898	19.7807	26.49	21.77	-0.28	0.000163	0.00089	no	down
ENSG00000087269	NOP14	6878.68	7047.05	6944.66	7407.51	7278.06	7144.77	69.6958	72.6939	72.1352	77.6548	74.5107	72.6083	71.51	74.94	0.07	0.211	0.365	no	up
ENSG00000087274	ADD1	4622.59	4790.24	4692.05	5181.5	4873.55	4968.3	43.2753	43.864	44.0598	47.5899	43.002	45.6753	43.73	45.44	0.06	0.0911	0.194	no	up
ENSG00000087299	L2HGDH	1017.63	997.925	987.352	1095.97	989.026	1107.39	9.02815	9.70663	9.40057	9.96138	9.90392	11.5886	9.38	10.48	0.16	0.226	0.385	no	up
ENSG00000087301	TXNDC16	761.844	662.677	724.11	702.456	627.089	707.534	5.54714	5.05445	4.96199	4.90503	4.69389	4.81765	5.19	4.81	-0.11	0.352	0.526	no	down
ENSG00000087302	C14orf166	4861.81	5213.45	4584.74	5819.34	5058.05	5499.85	187.147	194.682	153.893	230.092	180.965	198.062	178.67	203.2	0.19	0.0151	0.0451	no	up
ENSG00000087303	NID2	19.3221	12.7062	13.8955	21.1442	15.1227	16.7605	0.545994	0.290375	0.562483	0.587991	0.60093	0.626011	0.47	0.6	0.32	0.618	0.765	no	up
ENSG00000087338	GMCL1	2808.15	2877.47	2826.96	2724.07	2793.67	2816.97	20.9697	21.4508	21.2704	21.3165	23.2108	22.5013	21.23	22.34	0.07	0.53	0.695	no	up
ENSG00000087365	SF3B2	10767.9	11173.6	10962	12994.3	12124.4	12030.5	131.856	138.04	135.873	161.188	150.498	145.29	135.25	152.37	0.17	0.00105	0.00456	no	up
ENSG00000087448	KLHL42	1253.18	1163.11	1199.64	1033.71	1118.07	1048.73	7.43933	6.388	6.80247	6.10296	6.88853	5.608	6.88	6.2	-0.15	0.00714	0.0241	no	down
ENSG00000087460	GNAS	19242.1	20116.8	19635.1	19509	18337.8	18002	430.266	472.249	468.719	451.806	443.074	415.609	457.03	436.89	-0.06	0.12	0.24	no	down
ENSG00000087470	DNM1L	5510.49	5429.46	5359.8	5462.24	5439.14	5516.61	51.4982	49.4965	52.0209	50.5926	50.7299	53.3619	51	51.56	0.02	0.877	0.946	no	up
ENSG00000087494	PTHLH	0	0	0	0	0	0	0	0	0	0	0	0	0	0	0	1	1	no	no change
ENSG00000087495	PHACTR3	186.781	255.101	221.556	543.875	507.115	506.407	2.78768	3.80918	3.30813	8.07469	7.46399	7.49635	3.3	7.68	1.19	7.16e-26	3.42e-24	yes	up
ENSG00000087502	ERGIC2	2283.69	2280.27	2318.23	2074.48	2129.28	2169.29	62.3895	62.3303	66.9099	62.2739	57.3331	63.7535	63.86	61.13	-0.06	0.0374	0.0955	no	down
ENSG00000087510	TFAP2C	0	0	0	0	0	0	0	0	0	0	0	0	0	0	0	1	1	no	no change
ENSG00000087586	AURKA	3834.98	3798.18	3756.42	4690.48	4254.53	4587.6	74.6826	77.1125	76.4393	90.8465	85.6226	93.1095	76.08	89.87	0.24	8.13e-06	5.91e-05	no	up
ENSG00000087589	CASS4	113.172	121.198	148.219	131.564	138.121	148.45	1.3255	1.41221	1.76063	1.536	1.62753	1.73064	1.5	1.63	0.11	0.42	0.595	no	up
ENSG00000087842	PIR	265.909	267.808	217.696	319.512	288.34	336.408	7.54037	7.59944	6.34464	8.87721	8.22839	9.42217	7.16	8.84	0.3	0.00669	0.0229	no	up
ENSG00000087884	AAMDC	72.688	87.966	69.4775	102.197	91.7445	130.493	7.41551	8.81917	7.58572	9.63534	10.0696	13.6015	7.94	11.1	0.48	0.00927	0.0301	no	up
ENSG00000087903	RFX2	629.349	694.931	714.074	748.269	664.392	641.689	12.1784	11.2846	10.4651	10.8521	12.4618	7.98728	11.31	10.43	-0.12	0.934	0.98	no	down
ENSG00000087995	METTL2A	1188.77	1117.17	1090.02	1081.88	1159.41	1101.41	18.2814	16.5388	17.5968	17.2477	17.8191	17.3332	17.47	17.47	0	0.702	0.829	no	down
ENSG00000088002	SULT2B1	1.8402	0.9774	3.08789	2.34935	1.00818	0	0.0538776	0.0277171	0.15736	0.146845	0.067052	0	0.08	0.07	0	1	1	no	no change
ENSG00000088035	ALG6	495.935	473.062	460.095	507.46	520.222	511.196	7.36123	6.15265	6.87855	7.59788	7.92357	7.63192	6.8	7.72	0.18	0.217	0.372	no	up
ENSG00000088038	CNOT3	3163.31	3292.86	3499.35	3169.28	2995.31	2882.81	41.2094	42.2341	46.3264	42.2269	40.2602	36.9454	43.24	39.82	-0.12	0.0198	0.0566	no	down
ENSG00000088053	GP6	2.7603	0.9774	4.63183	2.34935	3.02455	1.19718	0.0414323	0.0146941	0.0686687	0.0551816	0.151848	0.0571755	0.04	0.09	0	1	1	no	no change
ENSG00000088179	PTPN4	454.53	463.288	497.15	343.005	411.338	387.886	5.8042	4.74641	6.8336	3.22018	4.78775	5.21867	5.79	4.4	-0.39	0.00184	0.00746	no	down
ENSG00000088205	DDX18	8054.57	8389.02	7774.53	9356.29	8812.52	9742.65	85.3083	85.2367	89.203	103.803	94.8234	103.88	86.57	100.86	0.22	0.000338	0.0017	no	up
ENSG00000088247	KHSRP	17223.4	18068.2	17095.3	19198.9	18684.6	18682	388.389	398.266	407.554	420.852	430.311	419.959	398.03	423.68	0.09	0.032	0.0841	no	up
ENSG00000088256	GNA11	237.386	232.621	211.52	49.3364	46.3764	21.5492	2.50812	2.18519	2.02837	0.413884	0.421744	0.203967	2.24	0.35	-2.39	1.6e-38	1.28e-36	yes	down
ENSG00000088280	ASAP3	0.920101	0.9774	3.08789	0	0	0	0.0136989	0.0444016	0.08128	0	0	0	0.05	0	0	1	1	no	no change
ENSG00000088298	EDEM2	807.849	808.31	901.663	945.614	811.586	841.618	14.3632	14.3257	16.3543	16.6046	14.5381	14.9526	15.01	15.37	0.03	0.611	0.76	no	up
ENSG00000088305	DNMT3B	334.917	347.954	332.72	244.333	275.234	300.492	2.69078	2.85872	2.66843	2.05485	2.38601	2.57607	2.74	2.34	-0.22	0.00435	0.0158	no	down
ENSG00000088320	REM1	0	0	0	0	0	0	0	0	0	0	0	0	0	0	0	1	1	no	no change
ENSG00000088325	TPX2	8045.36	7833.86	7999.17	8451.79	8212.65	8393.43	72.7617	70.9113	73.0354	76.155	74.6588	76.0031	72.23	75.61	0.07	0.177	0.32	no	up
ENSG00000088340	FER1L4	0	0	3.85986	1.17468	5.04091	1.19718	0	0	0.0291263	0.166388	0.0957204	0.0101711	0.01	0.09	0	1	1	no	no change
ENSG00000088356	PDRG1	828.091	882.592	773.516	828.147	839.815	838.026	13.946	14.8925	13.264	13.8551	14.2805	14.1442	14.04	14.09	0.01	0.904	0.963	no	up
ENSG00000088367	EPB41L1	4.60051	0.9774	2.31592	0	0	0	0.159508	0.00946274	0.0925205	0	0	0	0.09	0	0	1	1	no	no change
ENSG00000088386	SLC15A1	0.920101	0.9774	0	0	0	0	0.00946506	0.0210684	0	0	0	0	0.01	0	0	1	1	no	no change
ENSG00000088387	DOCK9	28.5231	23.4576	51.7221	0	0	0	0.313431	0.370584	0.545956	0	0	0	0.41	0	-2.35	3.2e-18	9.93e-17	yes	down
ENSG00000088448	ANKRD10	3013.33	2957.61	2967.46	2412.78	2681.76	2487.74	48.6673	46.5767	47.7988	41.1454	45.0869	42.6266	47.68	42.94	-0.15	2.45e-05	0.000163	no	down
ENSG00000088451	TGDS	2233.09	2226.52	2061.17	1900.63	1795.57	1885.56	43.2347	42.8526	42.3624	36.4721	35.1354	36.496	42.82	36.04	-0.25	9.14e-05	0.000536	no	down
ENSG00000088538	DOCK3	98.4508	74.2824	90.3207	7.04806	4.03273	13.169	0.339378	0.256166	0.312496	0.0242631	0.0139289	0.0454163	0.3	0.03	-1.65	2.83e-30	1.61e-28	yes	down
ENSG00000088543	C3orf18	0	0	3.08789	0	0	0	0	0	0.043583	0	0	0	0.01	0	0	1	1	no	no change
ENSG00000088682	COQ9	1519.09	1646.92	1571.74	1707.98	1658.46	1613.8	35.2345	37.154	36.5972	38.0868	38.4607	36.329	36.33	37.63	0.05	0.25	0.414	no	up
ENSG00000088726	TMEM40	0	0	0	0	0	0	0	0	0	0	0	0	0	0	0	1	1	no	no change
ENSG00000088727	KIF9	255.788	244.35	259.383	296.018	269.185	323.239	15.65	15.1791	16.4415	17.0446	15.28	18.6986	15.75	17.01	0.11	0.0494	0.119	no	up
ENSG00000088756	ARHGAP28	0.920101	0	0	0	0	0	0.0158417	0	0	0	0	0	0.01	0	0	1	1	no	no change
ENSG00000088766	CRLS1	2413.43	2201.1	2258.79	2814.52	2901.55	2869.64	51.5985	47.7019	48.6627	50.8486	49.4208	54.4196	49.32	51.56	0.06	1.37e-08	1.62e-07	no	up
ENSG00000088782	DEFB127	0	0	0	0	0	0	0	0	0	0	0	0	0	0	0	1	1	no	no change
ENSG00000088808	PPP1R13B	84.6493	93.8304	101.128	48.1617	44.36	47.8872	1.08449	0.929667	0.732334	0.345901	0.388266	0.762461	0.92	0.5	-0.76	1.06e-07	1.08e-06	yes	down
ENSG00000088812	ATRN	1924.85	1839.47	1880.52	2180.2	2141.38	2045.98	10.9489	10.0778	10.7403	12.6008	12.3593	11.7956	10.59	12.25	0.21	0.00219	0.00869	no	up
ENSG00000088826	SMOX	246.587	256.079	260.155	279.573	303.463	269.366	3.66775	3.99809	3.92996	4.14025	4.58794	4.02382	3.86	4.25	0.13	0.15	0.283	no	up
ENSG00000088827	SIGLEC1	0.920101	0.9774	0.771972	0	0	2.39436	0.00417075	0.00704414	0.00351621	0	0	0.0108599	0	0	0	1	1	no	no change
ENSG00000088832	FKBP1A	8188.25	8657.02	7752.62	9958.93	8783.07	9272.69	269.52	288.549	280.103	328.048	307.28	307.38	279.39	314.31	0.17	0.00239	0.00938	no	up
ENSG00000088833	NSFL1C	2522.33	2652.66	2515.08	3619.31	3173.76	3330.98	59.1347	60.0766	55.8759	80.4371	71.1306	73.5446	58.37	75.07	0.36	9.68e-11	1.53e-09	no	up
ENSG00000088836	SLC4A11	119.613	137.813	143.587	5.87338	9.07364	2.39436	1.31483	2.0249	2.12867	0.0729751	0.557952	0.0272922	1.82	0.22	-2.59	1.41e-58	2.06e-56	yes	down
ENSG00000088854	C20orf194	237.386	210.141	234.679	196.171	239.947	243.028	1.0518	0.931554	1.04472	0.867672	1.07927	1.07741	1.01	1.01	0	0.947	0.989	no	down
ENSG00000088876	ZNF343	702.297	747.377	699.874	587.372	700.584	683.59	6.87999	8.55487	8.38445	6.44329	7.8259	10.2508	7.94	8.17	0.04	0.146	0.278	no	up
ENSG00000088881	EBF4	11.0412	9.774	13.8955	0	1.00818	2.39436	0.134589	0.113335	0.205016	0	0.108722	0.0287142	0.15	0.05	-0.79	2.02e-06	1.65e-05	yes	down
ENSG00000088882	CPXM1	0	0	0	1.17468	0	0	0	0	0	0.0160496	0	0	0	0.01	0	1	1	no	no change
ENSG00000088888	MAVS	3512.03	3467.81	3636.76	3501.71	3937.96	3827.39	8.98569	8.88313	9.32797	8.95656	10.0925	9.79851	9.06	9.61	0.08	0.163	0.302	no	up
ENSG00000088899	RP5-1187M17.10	80.0488	84.0564	90.3207	34.0656	42.3436	31.1267	0.589193	0.615288	0.648767	0.250013	0.290767	0.216809	0.62	0.25	-1.03	1.24e-09	1.72e-08	yes	down
ENSG00000088926	F11	0	0	0	0	0	0	0	0	0	0	0	0	0	0	0	1	1	no	no change
ENSG00000088930	XRN2	6877.76	6660.98	6866.69	6443.1	6230.56	6212.17	63.3824	61.4494	63.9056	59.1623	57.7212	57.3172	62.91	58.07	-0.12	0.0226	0.0632	no	down
ENSG00000088970	KIZ	862.135	782.897	876.188	790.557	789.406	799.716	13.7403	12.5109	14.2601	13.0878	13.0421	13.6372	13.5	13.26	-0.03	0.256	0.42	no	down
ENSG00000088986	DYNLL1	3360.21	3610.52	2979.04	5353	4128.5	4674.99	217.484	234.828	206.649	339.521	277.348	306.39	219.7	307.94	0.49	6.45e-09	8.01e-08	no	up
ENSG00000088992	TESC	4583.94	5308.26	4844.12	6116.54	5945.25	6187.03	181.985	210.044	195.763	237.997	237.099	242.029	195.93	239.04	0.29	4.46e-07	4.13e-06	no	up
ENSG00000089006	SNX5	6270.49	5998.3	6252.2	4711.63	5211.29	5110.76	142.239	137.757	144.88	115.951	132.732	120.419	141.61	122.99	-0.2	6.58e-08	6.96e-07	no	down
ENSG00000089009	RPL6	53854.4	57780.9	53980.1	52309.5	49882.8	49844.6	2408.23	2606.53	2545.33	2322.26	2310.5	2241.32	2519.9	2291.48	-0.14	0.0159	0.0472	no	down
ENSG00000089012	SIRPG	63.487	81.1242	66.3896	125.69	124.006	120.915	1.44687	1.98504	1.69551	3.40513	3.34944	3.01083	1.71	3.26	0.89	6.02e-07	5.47e-06	yes	up
ENSG00000089022	MAPKAPK5	2164.99	2148.32	2092.82	2244.81	2450.89	2376.4	34.9079	36.8472	38.0634	42.0075	38.2505	38.1038	36.6	39.47	0.11	0.0143	0.0433	no	up
ENSG00000089041	P2RX7	284.311	254.124	348.931	106.896	180.465	132.887	1.89827	1.5482	2.30057	0.661067	1.32304	0.843975	1.91	0.94	-0.95	5.6e-09	6.98e-08	yes	down
ENSG00000089048	ESF1	2712.46	2732.81	2673.34	3065.9	2960.02	3279.08	28.8771	28.2275	28.7467	32.1443	31.2175	35.2776	28.62	32.88	0.2	0.000692	0.00317	no	up
ENSG00000089050	RBBP9	442.569	346	359.739	444.027	348.831	429.788	4.15913	3.31547	3.55116	5.33892	3.75652	3.87895	3.68	4.33	0.23	0.49	0.659	no	up
ENSG00000089053	ANAPC5	7593.59	7591.46	7220.25	9126.06	8706.66	9188.36	113.897	113.426	115.411	130.684	135.009	145.913	114.24	137.17	0.26	2.11e-07	2.08e-06	no	up
ENSG00000089057	SLC23A2	1766.59	1843.38	1930.7	1675.09	1751.21	1769.43	7.73952	8.30097	8.71495	7.90777	7.87057	7.75554	8.25	7.84	-0.07	0.114	0.23	no	down
ENSG00000089060	SLC8B1	2765.82	2738.67	2923.46	2586.64	2764.43	2529.64	34.5232	33.6057	38.3438	32.4834	36.6036	31.8678	35.48	33.64	-0.08	0.0866	0.187	no	down
ENSG00000089063	TMEM230	2507.28	2610.63	2461.05	2668.86	2585.99	2624.22	60.3017	63.0063	61.6579	65.3999	62.3979	61.767	61.65	63.2	0.04	0.325	0.498	no	up
ENSG00000089091	DZANK1	111.332	77.2146	90.3207	82.2273	85.6955	65.8449	2.1241	1.79339	1.7413	1.48041	1.62126	0.898154	1.89	1.33	-0.47	0.204	0.357	no	down
ENSG00000089094	KDM2B	4255.47	4236.05	4309.15	3403.04	3067.9	3172.53	40.1738	41.1078	42.7746	32.6156	29.9325	30.689	41.35	31.09	-0.41	1.44e-13	3.04e-12	no	down
ENSG00000089101	CFAP61	0.920101	0	1.54394	0	0	1.19718	0.0937007	0	0.162021	0	0	0.0218017	0.08	0.01	0	1	1	no	no change
ENSG00000089116	LHX5	0	0	0	0	0	0	0	0	0	0	0	0	0	0	0	1	1	no	no change
ENSG00000089123	TASP1	431.527	441.785	424.585	429.931	421.42	440.562	7.29726	6.71096	6.64515	6.60444	6.88816	6.89647	6.89	6.8	-0.02	0.913	0.967	no	down
ENSG00000089127	OAS1	19.3221	17.5932	23.9311	36.415	42.3436	34.7182	0.363443	0.331637	0.541571	2.01231	1.38213	1.02021	0.41	1.47	1.62	0.00141	0.00593	yes	up
ENSG00000089154	GCN1	9580.09	9245.23	9181.06	10484	10134.2	9699.56	35.158	41.5433	37.1712	39.0748	51.7596	39.1446	37.96	43.29	0.19	0.0309	0.0816	no	up
ENSG00000089157	RPLP0	133597	141367	136417	127777	133426	128723	4337.85	4591.72	4603.11	4104.37	4422.55	4203.65	4510.5	4242.62	-0.09	0.111	0.226	no	down
ENSG00000089159	PXN	239.226	283.446	279.454	36.415	27.2209	19.1549	2.58377	3.24762	3.02769	0.310429	0.233971	0.157053	2.95	0.23	-3.19	2.55e-68	5.01e-66	yes	down
ENSG00000089163	SIRT4	20.2422	23.4576	14.6675	10.5721	10.0818	7.18308	1.1308	0.719624	0.463426	0.482963	0.313673	0.374323	0.77	0.39	-0.83	0.00876	0.0287	yes	down
ENSG00000089169	RPH3A	0	0	0	0	0	0	0	0	0	0	0	0	0	0	0	1	1	no	no change
ENSG00000089177	KIF16B	0	0	0	0	0	0	0	0	0	0	0	0	0	0	0	1	1	no	no change
ENSG00000089195	TRMT6	2257.01	2219.68	2251.07	2135.56	2192.8	2128.59	32.0409	31.2653	33.2009	30.0977	31.1207	30.4793	32.17	30.56	-0.07	0.251	0.414	no	down
ENSG00000089199	CHGB	9.20101	6.8418	10.8076	8.22273	7.05727	4.78872	0.117621	0.0875898	0.140059	0.104589	0.0908782	0.0613182	0.11	0.09	-0.21	0.452	0.625	no	down
ENSG00000089220	PEBP1	12538.2	13450	12433.4	16115.4	15139.9	16452.9	259.236	278.117	261.587	332.686	315.751	339.407	266.33	329.32	0.31	3.22e-08	3.59e-07	no	up
ENSG00000089225	TBX5	0	0	0	0	0	0	0	0	0	0	0	0	0	0	0	1	1	no	no change
ENSG00000089234	BRAP	1336.91	1432.87	1487.59	1375.55	1575.79	1521.62	11.5091	13.4498	14.0249	13.3515	16.1866	13.9318	12.99	14.48	0.16	0.338	0.512	no	up
ENSG00000089248	ERP29	7817.18	8478.94	7484.27	8337.85	7554.31	7550.62	165.199	180.442	164.295	168.527	156.45	154.507	170	159.87	-0.09	0.704	0.83	no	down
ENSG00000089250	NOS1	0	0	0	0	0	0	0	0	0	0	0	0	0	0	0	1	1	no	no change
ENSG00000089280	FUS	21604.9	21576.1	20079.8	23270.3	23356.5	23659.9	378.874	385.673	358.627	418.532	416.45	419.234	374.45	418.08	0.16	0.00359	0.0133	no	up
ENSG00000089289	IGBP1	2885.44	3222.49	3034.62	2372.85	2666.64	2353.66	60.0036	67.0564	64.4461	48.678	55.9212	48.8525	63.83	51.13	-0.32	2.18e-06	1.77e-05	no	down
ENSG00000089327	FXYD5	5100.12	5696.29	5159.09	5563.27	5197.18	4818.65	231.072	259.676	246.013	246.604	239.497	215.718	245.58	233.99	-0.07	0.561	0.722	no	down
ENSG00000089335	ZNF302	0.920101	2.9322	2.31592	3.52403	2.01636	0	0.0452865	0.145137	0.120694	0.170155	0.0406889	0	0.1	0.07	0	1	1	no	no change
ENSG00000089351	GRAMD1A	2429.99	2616.5	2725.83	2023.97	2233.12	1905.91	40.2467	43.6363	45.5346	36.6542	41.0792	33.3409	43.13	37.02	-0.22	1.12e-06	9.67e-06	no	down
ENSG00000089356	FXYD3	0	0	0	0	0	0	0	0	0	0	0	0	0	0	0	1	1	no	no change
ENSG00000089472	HEPH	0.920101	0.9774	0.771972	3.52403	0	2.39436	0.00784436	0.0497235	0.00664163	0.0299451	0	0.0204366	0.02	0.02	0	1	1	no	no change
ENSG00000089486	CDIP1	46.0051	35.1864	44.0024	56.3844	50.4091	51.4788	0.514247	0.568342	0.556377	0.61835	0.540128	0.640215	0.55	0.6	0.11	0.142	0.272	no	up
ENSG00000089505	CMTM1	32.9909	46.7149	37.6184	36.822	56.7907	36.4066	1.4115	2.14559	1.72526	1.59915	2.77526	1.70994	1.76	2.03	0.19	0.624	0.77	no	up
ENSG00000089558	KCNH4	6.44071	3.9096	12.3516	9.39741	13.1064	8.38026	0.054453	0.0330851	0.0997106	0.0791873	0.111345	0.0709288	0.06	0.09	0.21	0.442	0.617	no	up
ENSG00000089597	GANAB	16234.3	15912.1	15687.2	16244.6	16118.8	15586.1	150.606	145.827	144.125	148.766	150.142	141.093	146.86	146.67	0	0.989	1	no	down
ENSG00000089639	GMIP	2316.81	2123.89	2440.98	1778.46	1848	1702.39	25.8067	23.1466	28.3193	20.4555	20.6965	18.9381	25.75	20.03	-0.36	1.28e-08	1.52e-07	no	down
ENSG00000089682	RBM41	422.326	443.74	468.587	492.189	468.805	505.21	5.59332	6.16566	5.82967	6.96058	6.12842	6.60485	5.86	6.57	0.16	0.143	0.273	no	up
ENSG00000089685	BIRC5	3989.56	4113.88	3529.46	4568.31	4416.84	4643.86	53.2177	55.7766	48.1038	64.7165	57.6416	66.4177	52.38	62.94	0.26	0.00024	0.00126	no	up
ENSG00000089692	LAG3	0	0	2.31592	2.34935	0	0	0	0	0.0402806	0.0398512	0	0	0.01	0.01	0	1	1	no	no change
ENSG00000089693	MLF2	4237.07	4782.42	4386.35	5504.53	5316.14	5255.62	95.1348	105.103	102.781	123.277	128.22	113.238	101	121.58	0.27	7.39e-06	5.42e-05	no	up
ENSG00000089723	OTUB2	32.2035	37.1412	36.2827	0	0	0	0.25748	0.326285	0.292577	0	0	0	0.29	0	-1.97	5.04e-25	2.28e-23	yes	down
ENSG00000089737	DDX24	7454.66	7693.11	7315.98	9095.52	8580.64	8629.28	110.15	116.479	119.473	137.858	134.121	133.863	115.35	135.29	0.23	1.26e-05	8.79e-05	no	up
ENSG00000089775	ZBTB25	126.974	142.713	146.675	91.6247	119.974	120.915	1.47738	1.59624	1.52847	1.22027	1.2827	0.806313	1.53	1.1	-0.44	0.0424	0.105	no	down
ENSG00000089818	NECAP1	990.029	959.807	1008.97	705.98	758.153	817.674	13.8038	15.8045	15.6239	13.6228	13.1332	12.6612	15.07	13.14	-0.2	8.86e-07	7.73e-06	no	down
ENSG00000089820	ARHGAP4	6765.5	6767.52	6811.88	5088.97	5655.9	4854.57	81.8524	81.1001	85.4732	60.9825	72.8921	60.1768	82.8	64.65	-0.36	1.24e-10	1.94e-09	no	down
ENSG00000089847	ANKRD24	10.1211	6.8418	17.7554	11.7468	6.04909	15.5633	0.118983	0.0746329	0.163947	0.135709	0.0828081	0.125375	0.12	0.11	-0.03	1	1	no	down
ENSG00000089876	DHX32	1510.81	1440.69	1499.94	1541.17	1406.41	1532.39	18.0403	16.9504	17.9148	18.9835	19.6289	18.9759	17.63	19.19	0.12	0.929	0.977	no	up
ENSG00000089902	RCOR1	3769.65	3631.04	3886.11	3956.31	3660.71	4002.17	20.0915	19.3645	21.5175	21.685	20.2618	21.3455	20.32	21.1	0.05	0.499	0.667	no	up
ENSG00000089916	GPATCH2L	1562.33	1656.69	1814.13	1424.88	1510.26	1428.24	7.54238	7.94837	9.4753	8.48711	7.8642	7.31447	8.32	7.89	-0.07	0.00248	0.00966	no	down
ENSG00000090006	LTBP4	355.159	358.706	398.338	326.56	313.545	300.492	9.96437	6.67967	8.30628	6.80868	8.29965	6.62687	8.32	7.24	-0.2	0.0163	0.0482	no	down
ENSG00000090013	BLVRB	456.37	432.988	412.233	330.084	286.324	306.478	21.9387	20.829	20.8389	15.4538	14.1104	14.8759	21.2	14.82	-0.51	4.47e-07	4.14e-06	no	down
ENSG00000090020	SLC9A1	886.977	935.372	913.243	703.631	770.251	705.139	7.66409	7.02533	6.77656	4.92054	6.5346	5.46868	7.16	5.64	-0.34	7.8e-06	5.69e-05	no	down
ENSG00000090054	SPTLC1	2193.52	2197.19	2234.86	2339.95	2194.81	2274.64	41.8429	42.4739	42.7243	43.9593	42.6943	42.7906	42.35	43.15	0.03	0.511	0.678	no	up
ENSG00000090060	PAPOLA	11500.3	11097.4	11437.5	12344.7	11475.1	12427.9	93.8342	91.8942	97.1367	103.656	96.6875	101.868	94.28	100.76	0.1	0.0986	0.206	no	up
ENSG00000090061	CCNK	1570.61	1595.12	1635.81	1993.24	1735.08	1794.57	44.3108	44.5809	46.2733	50.9372	46.8547	49.22	45.05	49.02	0.12	0.00219	0.00869	no	up
ENSG00000090097	PCBP4	195.982	217.96	181.413	312.464	304.471	295.704	3.63599	4.6713	5.11263	7.48593	7.15204	6.81536	4.47	7.15	0.67	7.36e-08	7.72e-07	yes	up
ENSG00000090104	RGS1	114.093	98.7174	95.7245	74.0046	98.8018	58.6618	3.00267	2.42464	2.0915	1.9006	2.0931	1.64895	2.51	1.88	-0.4	0.0393	0.0993	no	down
ENSG00000090238	YPEL3	0.920101	0.9774	0.771972	2.34935	2.01636	2.39436	0.0657081	0.0193849	0.0596573	0.104663	0.0403553	0.221338	0.05	0.12	0	1	1	no	no change
ENSG00000090263	MRPS33	962.426	1033.11	789.727	1124.16	1063.63	1172.04	57.249	57.3416	42.5297	68.2533	61.8086	67.6146	52.41	65.91	0.33	0.00301	0.0114	no	up
ENSG00000090266	NDUFB2	1115.16	1325.35	1066.09	1673.91	1477.99	1653.31	131.953	159.279	144.472	189.694	187.604	198.521	145.23	191.94	0.4	5.95e-08	6.37e-07	no	up
ENSG00000090273	NUDC	6043.22	6271.97	5931.83	7648.31	6680.21	7178.29	116.247	121.058	115.715	145.019	130.248	138.43	117.68	137.94	0.23	6.76e-05	0.000409	no	up
ENSG00000090316	MAEA	3611.4	3664.27	3751.78	3365.45	3370.35	3340.13	58.2331	60.1492	65.4288	58.0334	58.9757	56.3187	61.25	57.78	-0.08	0.0111	0.0349	no	down
ENSG00000090339	ICAM1	122.373	104.582	98.8124	38.7643	25.2045	29.9295	1.66012	1.61264	1.28337	0.625239	0.430564	0.30947	1.52	0.46	-1.54	1.41e-17	4.15e-16	yes	down
ENSG00000090372	STRN4	3147.67	3399.4	3415.2	3230.36	3218.12	2978.58	38.553	39.2976	41.6284	38.1213	40.5024	36.3157	39.82	38.31	-0.06	0.162	0.299	no	down
ENSG00000090376	IRAK3	2625.05	2551.99	2748.99	2813.35	2780.57	3008.51	9.48293	9.74336	10.4781	11.0933	9.97283	11.32	9.9	10.8	0.12	0.0488	0.118	no	up
ENSG00000090382	LYZ	210.368	176.909	209.204	257.254	243.98	305.281	6.01577	4.87161	5.09354	7.7184	5.81171	8.4825	5.33	7.34	0.46	0.00115	0.00497	no	up
ENSG00000090402	SI	0	0	0	0	0	0	0	0	0	0	0	0	0	0	0	1	1	no	no change
ENSG00000090432	MUL1	757.243	777.033	716.39	803.478	886.192	779.364	10.1777	10.4598	9.76801	10.7424	12.0028	10.4934	10.14	11.08	0.13	0.0975	0.205	no	up
ENSG00000090447	TFAP4	2511.88	2487.48	2630.11	2216.61	2194.81	2075.91	44.0211	49.4115	44.7508	39.1266	40.4123	38.2072	46.07	39.25	-0.23	2.94e-05	0.000193	no	down
ENSG00000090470	PDCD7	2186.16	2298.84	2328.27	2097.97	2173.64	2159.71	26.8341	29.2798	28.8787	25.167	30.1758	25.6345	28.33	26.98	-0.07	0.129	0.253	no	down
ENSG00000090487	SPG21	4118.37	4397.32	4165.56	4493.14	4476.33	4416.4	80.5811	87.5412	83.089	89.8114	89.4101	87.1415	83.74	88.79	0.08	0.152	0.285	no	up
ENSG00000090512	FETUB	0	0	0	0	0	0	0	0	0	0	0	0	0	0	0	1	1	no	no change
ENSG00000090520	DNAJB11	3267.28	3263.54	3109.5	3690.83	3411.69	3561.61	90.2133	91.7991	92.0941	102.473	94.4487	102.42	91.37	99.8	0.13	0.00953	0.0307	no	up
ENSG00000090530	P3H2	0	0	0	0	0	0	0	0	0	0	0	0	0	0	0	1	1	no	no change
ENSG00000090534	THPO	0	0	0	0	0	0	0	0	0	0	0	0	0	0	0	1	1	no	no change
ENSG00000090539	CHRD	1.8402	1.9548	1.54394	0	0	1.19718	0.0241283	0.0197916	0.167405	0	0	0.00882907	0.07	0	0	1	1	no	no change
ENSG00000090554	FLT3LG	22.0824	25.3271	21.6152	36.415	49.4009	46.69	1.1567	1.23284	1.04841	1.4457	2.52095	2.2311	1.15	2.06	0.79	0.000423	0.00207	yes	up
ENSG00000090565	RAB11FIP3	1289.98	1294.08	1352.49	1520.03	1469.93	1412.67	12.2302	12.4596	12.7924	13.6248	13.8351	12.746	12.49	13.4	0.1	0.01	0.0321	no	up
ENSG00000090581	GNPTG	728.72	754.553	758.849	809.352	784.365	763.801	18.7251	17.8673	19.778	20.2593	19.7828	17.1045	18.79	19.05	0.02	0.347	0.521	no	up
ENSG00000090612	ZNF268	867.655	819.826	827.554	747.094	849.897	865.561	7.06178	5.36524	5.87406	6.98589	6.8307	6.19793	6.1	6.67	0.13	0.68	0.812	no	up
ENSG00000090615	GOLGA3	2659.09	2551.99	2593.05	2704.1	2704.95	2540.42	11.145	11.3177	11.5095	14.7687	11.9677	10.7281	11.32	12.5	0.14	0.667	0.801	no	up
ENSG00000090621	PABPC4	2204.56	1686.01	2287.35	1407.26	1855.05	1719.15	62.332	46.6423	66.8762	37.713	54.6752	52.5626	58.59	48.26	-0.28	0.0051	0.0181	no	down
ENSG00000090659	CD209	0.920101	0	1.54394	0	0	0	0.0066966	0	0.0377792	0	0	0	0.01	0	0	1	1	no	no change
ENSG00000090661	CERS4	411.285	431.033	421.497	328.909	337.741	313.661	10.4163	11.2712	12.9988	9.43567	10.0439	8.68655	11.56	9.39	-0.3	7.22e-05	0.000435	no	down
ENSG00000090674	MCOLN1	545.62	567.869	618.35	519.207	517.197	494.436	9.73471	10.4282	11.519	9.7292	9.98629	8.89447	10.56	9.54	-0.15	0.0356	0.0917	no	down
ENSG00000090686	USP48	3843.26	3863.66	3884.56	3553.39	3412.7	3620.27	33.4397	32.0407	35.2929	29.7724	31.6935	31.7945	33.58	31.08	-0.11	0.0113	0.0356	no	down
ENSG00000090776	EFNB1	328.476	298.107	286.402	260.778	288.34	268.168	3.14897	2.86096	2.77384	2.49058	2.77938	2.57402	2.93	2.61	-0.16	0.134	0.26	no	down
ENSG00000090857	PDPR	3132.02	2922.43	3282.43	3222.14	3385.47	3065.98	14.7884	13.3811	16.3578	17.3171	18.2364	15.1602	14.84	16.9	0.19	0.439	0.613	no	up
ENSG00000090861	AARS	11528.9	11755.2	11804.2	6183.49	6823.37	6097.24	109.852	110.626	113.763	58.0528	65.1793	58.0593	111.4	60.41	-0.88	9.73e-55	1.23e-52	yes	down
ENSG00000090863	GLG1	3135.7	3104.22	2975.95	2579.59	2484.16	2526.05	18.5711	18.3105	17.8869	15.9398	15.7323	16.1147	18.26	15.93	-0.2	9.15e-08	9.44e-07	no	down
ENSG00000090889	KIF4A	2492.55	2320.35	2295.84	2514.98	2535.58	2636.19	18.2836	17.1894	16.6997	18.1518	18.8733	19.2121	17.39	18.74	0.11	0.0529	0.126	no	up
ENSG00000090905	TNRC6A	1807.08	1677.22	1965.44	2089.75	2015.36	2008.87	9.48753	9.30645	11.937	12.0099	13.4218	10.4272	10.24	11.95	0.22	0.0137	0.0417	no	up
ENSG00000090924	PLEKHG2	226.345	235.553	259.383	113.944	151.227	100.563	1.98192	5.15613	2.12811	0.955297	2.2532	1.20087	3.09	1.47	-1.03	2.75e-10	4.13e-09	yes	down
ENSG00000090932	DLL3	0	0.9774	0.771972	1.17468	0	0	0	0.0159679	0.0110723	0.081799	0	0	0.01	0.03	0	1	1	no	no change
ENSG00000090971	NAT14	89.2498	72.3276	82.601	74.0046	86.7036	83.8026	2.32429	1.88375	2.21897	2.11323	2.35246	2.04476	2.14	2.17	0.02	1	1	no	up
ENSG00000090975	PITPNM2	7.36081	7.8192	12.3516	0	1.00818	1.19718	0.0578143	0.0624877	0.0556964	0	0.00462135	0.00547663	0.06	0	-0.62	2.56e-05	0.00017	yes	down
ENSG00000090989	EXOC1	1077.44	1188.52	1162.59	1323.86	1235.02	1265.42	10.3852	12.2616	11.4898	13.9804	12.668	11.8889	11.38	12.85	0.17	0.0221	0.062	no	up
ENSG00000091009	RBM27	2120.98	2238.94	2151.19	2295.11	2374.76	2366.41	10.0329	11.1382	10.2262	11.554	11.8079	11.1999	10.47	11.52	0.14	0.0487	0.118	no	up
ENSG00000091010	POU4F3	1.8402	0.9774	0.771972	1.17468	1.00818	3.59154	0.0583883	0.0311251	0.0253478	0.0368121	0.0325778	0.114428	0.04	0.06	0	1	1	no	no change
ENSG00000091039	OSBPL8	4767.04	4277.1	5179.16	5066.38	5305.05	5332.24	26.0423	21.9372	41.1886	31.3566	37.5656	31.3826	29.68	33.42	0.17	0.0396	0.0999	no	up
ENSG00000091073	DTX2	675.354	621.626	690.143	654.294	715.809	579.435	12.1756	11.1014	11.7782	12.08	12.6059	10.2678	11.68	11.65	0	0.743	0.858	no	down
ENSG00000091106	NLRC4	47.8453	48.87	54.81	51.6857	56.4582	49.0844	0.452599	0.462793	0.523742	0.487115	0.536968	0.464891	0.48	0.5	0.04	0.855	0.933	no	up
ENSG00000091127	PUS7	2845.87	2856.94	2822.33	3062.38	2944.9	3124.64	31.3783	31.6557	30.9728	34.8863	34.6058	34.9422	31.34	34.81	0.15	0.0716	0.16	no	up
ENSG00000091128	LAMB4	0	0	0	0	0	0	0	0	0	0	0	0	0	0	0	1	1	no	no change
ENSG00000091129	NRCAM	19.3221	4.887	16.9834	59.9085	64.5236	59.859	0.290235	0.222769	0.0999797	0.635904	0.484256	0.478159	0.2	0.53	1.06	3.56e-13	7.32e-12	yes	up
ENSG00000091136	LAMB1	2.7603	3.9096	3.08789	2.34935	4.03273	7.18308	0.16007	0.193577	0.131582	0.236204	0.167631	0.397098	0.16	0.27	0.49	0.72	0.842	no	up
ENSG00000091137	SLC26A4	0	1.9548	3.08789	0	2.01636	2.39436	0	0.0855394	0.160522	0	0.0915186	0.0150249	0.08	0.04	0	1	1	no	no change
ENSG00000091138	SLC26A3	0	0	0.771972	0	0	1.19718	0	0	0.00977829	0	0	0.0914808	0	0.03	0	1	1	no	no change
ENSG00000091140	DLD	6211.6	6360.92	6357.96	6014.34	5656.91	5928.44	95.1855	96.1837	97.6025	91.2784	85.1392	87.3089	96.32	87.93	-0.13	0.0367	0.094	no	down
ENSG00000091157	WDR7	909.98	766.281	909.653	1067.78	998.1	1081.05	4.52082	3.95876	6.28298	6.3004	5.92647	5.59291	4.92	5.94	0.27	0.000594	0.00278	no	up
ENSG00000091164	TXNL1	3733.77	3937.94	3626.72	4758.61	4361.39	4690.55	78.286	82.3211	76.2786	100.07	89.6116	97.3111	78.97	95.69	0.28	5.03e-07	4.62e-06	no	up
ENSG00000091181	IL5RA	72.688	47.8926	74.1093	89.2754	60.4909	81.4083	1.32693	1.59673	1.59641	1.42317	1.27927	1.38367	1.51	1.36	-0.14	0.3	0.471	no	down
ENSG00000091262	ABCC6	8.28091	2.9322	6.17578	9.39741	10.0818	9.57744	0.0441918	0.0156575	0.0331476	0.0500451	0.0752827	0.0511463	0.03	0.06	0.28	0.164	0.302	no	up
ENSG00000091317	CMTM6	4845.25	4854.75	4836.4	4515.45	4630.58	4910.83	39.4542	39.9046	39.7106	36.7117	37.8853	40.1833	39.69	38.25	-0.05	0.343	0.518	no	down
ENSG00000091409	ITGA6	461.891	481.858	485.57	825.797	768.235	756.618	3.01602	2.9081	3.17504	5.18394	5.24235	4.81991	3.03	5.08	0.73	3.06e-19	1.03e-17	yes	up
ENSG00000091428	RAPGEF4	10.1211	3.9096	8.49169	7.04806	10.0818	1.19718	0.165901	0.0332389	0.115881	0.0924618	0.092801	0.0431674	0.1	0.08	-0.22	0.73	0.849	no	down
ENSG00000091436	AC013461.1	3193.67	3163.84	3531	3098.8	3029.59	3107.88	22.0862	21.4431	25.9799	20.6478	20.5653	20.8348	23.16	20.68	-0.16	0.0894	0.192	no	down
ENSG00000091482	SMPX	0	0	0	0	0	0	0	0	0	0	0	0	0	0	0	1	1	no	no change
ENSG00000091483	FH	4587.62	4504.84	4272.87	4829.09	4664.86	5522.59	88.1869	86.135	83.5922	91.4571	90.4724	105.905	85.98	95.93	0.16	0.0126	0.0388	no	up
ENSG00000091490	SEL1L3	1796.96	1843.38	1975.48	1805.48	1837.92	1786.19	15.2389	16.2582	16.0793	21.3818	18.6225	14.8826	15.86	18.31	0.21	0.389	0.564	no	up
ENSG00000091513	TF	6.44071	0.9774	0	0	2.01636	3.59154	0.0696305	0.0900165	0	0	0.021934	0.0388827	0.05	0.02	0	1	1	no	no change
ENSG00000091527	CDV3	12265.9	11978	11708.5	11669.2	10989.2	11459.4	142.147	138.357	146.854	141.917	130.147	133.747	142.44	135.31	-0.07	0.123	0.244	no	down
ENSG00000091536	MYO15A	0	1.9548	0	0	0	1.19718	0	0.0289046	0	0	0	0.0177061	0.01	0.01	0	1	1	no	no change
ENSG00000091542	ALKBH5	2060.11	2292.98	2183.91	2375.19	2210.94	2241.12	24.3848	27.0884	26.107	27.8191	26.3239	26.7666	25.86	26.97	0.06	0.33	0.502	no	up
ENSG00000091583	APOH	0	0	0	0	0	0	0	0	0	0	0	0	0	0	0	1	1	no	no change
ENSG00000091592	NLRP1	34.0437	24.435	37.8266	14.0961	26.2127	25.1408	0.263495	0.1605	0.345907	0.100048	0.326491	0.239828	0.26	0.22	-0.15	0.0837	0.182	no	down
ENSG00000091622	PITPNM3	32.2035	21.5028	37.8266	15.2708	36.2945	16.7605	0.138151	0.0942357	0.166056	0.0789875	0.159818	0.0752392	0.13	0.1	-0.19	0.251	0.414	no	down
ENSG00000091640	SPAG7	573.223	577.643	534.205	592.037	562.565	575.844	21.1208	21.4419	20.4948	21.4656	21.1304	21.6006	21.02	21.4	0.03	0.66	0.796	no	up
ENSG00000091651	ORC6	2105.19	2217.72	2244.89	2287.09	2293.61	2436.26	45.503	49.1242	49.9102	49.2455	50.529	54.1732	48.17	51.31	0.09	0.114	0.23	no	up
ENSG00000091656	ZFHX4	0	0	0	7.04806	0	0	0	0	0	0.0149888	0	0	0	0.01	0	1	1	no	no change
ENSG00000091664	SLC17A6	0	0	0	0	0	0	0	0	0	0	0	0	0	0	0	1	1	no	no change
ENSG00000091704	CPA1	0	0	0	0	0	0	0	0	0	0	0	0	0	0	0	1	1	no	no change
ENSG00000091732	ZC3HC1	767.364	903.117	767.34	972.632	939.625	948.167	14.2281	16.5246	15.33	17.6749	17.8896	17.8405	15.36	17.8	0.21	0.00433	0.0157	no	up
ENSG00000091831	ESR1	0	0	0	0	0	0	0	0	0	0	0	0	0	0	0	1	1	no	no change
ENSG00000091844	RGS17	4.60051	1.9548	5.4038	0	0	0	0.0179314	0.00762261	0.0211499	0	0	0	0.02	0	0	1	1	no	no change
ENSG00000091879	ANGPT2	2.7603	0	5.4038	1.17468	2.01636	1.19718	0.0156761	0	0.030875	0.00665625	0.0114883	0.0291331	0.02	0.02	0	1	1	no	no change
ENSG00000091947	TMEM101	690.076	746.733	664.668	607.307	705.727	647.675	16.3227	17.1699	16.0522	13.7674	16.6811	14.7799	16.52	15.07	-0.13	0.231	0.39	no	down
ENSG00000091972	CD200	0	0	0	0	0	0	0	0	0	0	0	0	0	0	0	1	1	no	no change
ENSG00000091986	CCDC80	3.6804	2.9322	4.63183	3.52403	2.01636	10.7746	0.00885624	0.00705776	0.0570899	0.0631034	0.00485868	0.0259353	0.02	0.03	0.08	0.563	0.723	no	up
ENSG00000092009	CMA1	0	0	0	0	0	0	0	0	0	0	0	0	0	0	0	1	1	no	no change
ENSG00000092010	PSME1	1985.58	2118.03	2017.16	3701.4	3296.75	3666.96	78.2417	84.2671	83.1907	143.803	132.901	144.685	81.89	140.49	0.78	1.81e-38	1.44e-36	yes	up
ENSG00000092020	PPP2R3C	955.065	1039.95	927.138	839.893	875.102	857.181	22.2819	24.8948	22.1717	20.081	21.1416	20.2262	23.12	20.48	-0.17	0.00979	0.0315	no	down
ENSG00000092036	HAUS4	2869.8	3078.81	2830.05	2840.67	2881.38	2719.99	73.4024	78.3104	75.7463	70.4969	73.9312	70.5919	75.82	71.66	-0.08	0.294	0.465	no	down
ENSG00000092051	JPH4	0.920101	0	0.771972	0	1.00818	0	0.00834016	0	0.00706544	0	0.009186	0	0.01	0	0	1	1	no	no change
ENSG00000092054	MYH7	0	0	0	0	0	0	0	0	0	0	0	0	0	0	0	1	1	no	no change
ENSG00000092067	CEBPE	7116.98	7699.96	7636.35	6853.06	7050.22	6533.01	160.951	174.586	176.944	153.616	161.522	148.179	170.8	154.43	-0.15	0.0125	0.0387	no	down
ENSG00000092068	SLC7A8	155.497	173	148.219	204.394	211.718	208.309	2.09007	2.26567	2.11041	2.84554	2.9942	2.94328	2.16	2.93	0.42	0.00175	0.00716	no	up
ENSG00000092094	OSGEP	2107.03	1835.56	1866.63	1760.84	2103.07	1887.95	46.2839	45.6323	44.8314	38.7545	51.8572	44.2131	45.59	44.9	-0.02	0.822	0.911	no	down
ENSG00000092096	SLC22A17	0	0	0	0	0	0	0	0	0	0	0	0	0	0	0	1	1	no	no change
ENSG00000092098	RNF31	1525.98	1527.45	1539.38	1491.12	1513.37	1469.36	20.171	16.8155	20.4233	20.5509	21.757	17.0848	19.13	19.8	0.05	0.479	0.65	no	up
ENSG00000092108	SCFD1	1430.76	1398.66	1346.32	1350.88	1265.27	1297.74	28.4209	26.4806	28.5988	26.3167	24.0588	23.4878	27.83	24.63	-0.18	0.117	0.236	no	down
ENSG00000092140	G2E3	1491.48	1385.95	1457.48	1253.38	1404.4	1428.24	13.3455	11.2224	12.1799	11.8504	11.791	12.98	12.25	12.21	-0.01	0.201	0.353	no	down
ENSG00000092148	HECTD1	5105.64	4839.11	5081.89	5497.48	5248.59	5164.64	28.9726	33.2334	31.2676	28.8534	30.8641	28.8504	31.16	29.52	-0.08	0.133	0.259	no	down
ENSG00000092199	HNRNPC	36756.2	38549.6	36065.8	41847.8	38569	40695.8	977.624	1027.88	984.447	1144.43	1096.71	1172.75	996.69	1138.05	0.19	0.0279	0.0753	no	up
ENSG00000092200	RPGRIP1	0.920101	0	1.54394	0	1.00818	0	0.0862577	0	0.0244552	0	0.0170816	0	0.04	0.01	0	1	1	no	no change
ENSG00000092201	SUPT16H	17690.8	18340.9	18091.2	18993.3	17688.6	18541.9	123.425	129.92	128.729	130.014	123.795	129.584	127.35	127.81	0.01	0.615	0.763	no	up
ENSG00000092203	TOX4	2601.13	2650.71	2692.64	2823.92	2837.02	2766.68	38.8214	42.0757	46.4298	48.8199	47.0425	46.7348	42.43	47.54	0.16	0.12	0.24	no	up
ENSG00000092208	GEMIN2	508.816	553.208	469.359	508.635	498.042	496.83	22.0993	23.6973	23.2001	22.7452	22.5508	19.2209	23	21.51	-0.1	0.759	0.868	no	down
ENSG00000092295	TGM1	12.8814	13.6836	13.8955	28.1922	20.1636	8.38026	0.667071	0.282357	0.435898	1.39485	0.521277	0.326535	0.46	0.75	0.6	0.33	0.502	no	up
ENSG00000092330	TINF2	900.779	1032.13	878.504	976.156	881.151	851.195	15.3483	17.2139	15.8501	17.3023	16.5131	15.1016	16.14	16.31	0.02	0.495	0.663	no	up
ENSG00000092345	DAZL	0	0	0	0	0	0	0	0	0	0	0	0	0	0	0	1	1	no	no change
ENSG00000092377	TBL1Y	0	0	0	0	0	0	0	0	0	0	0	0	0	0	0	1	1	no	no change
ENSG00000092421	SEMA6A	12.8814	4.887	16.2114	9.39741	20.1636	20.3521	0.246408	0.1011	0.342374	0.147832	0.396473	0.347722	0.23	0.3	0.27	0.291	0.461	no	up
ENSG00000092439	TRPM7	3841.42	3456.09	3848.28	3365.45	3502.42	3590.34	17.1806	15.1441	18.1286	15.9479	17.2434	16.8192	16.81	16.67	-0.01	0.115	0.232	no	down
ENSG00000092445	TYRO3	778.406	783.875	757.305	213.791	195.587	186.76	7.65634	8.6101	7.49723	2.98681	1.74402	1.81145	7.92	2.19	-1.81	1.14e-99	3.64e-97	yes	down
ENSG00000092470	WDR76	2007.66	2055.47	1898.28	1830.15	1754.24	1983.73	26.6434	27.6563	28.6329	27.7054	27.8291	28.626	27.64	28.05	0.02	0.112	0.228	no	up
ENSG00000092529	CAPN3	105.27	105.44	121.837	47.7373	83.1878	69.2942	1.7586	1.90938	2.10236	1.23282	1.0529	1.10117	1.92	1.13	-0.72	0.000296	0.0015	yes	down
ENSG00000092531	SNAP23	2096.91	2134.64	2183.14	1986.38	1937.73	1947.81	67.1688	72.7367	59.9513	67.3289	61.5327	62.1817	66.64	63.7	-0.07	0.0171	0.0501	no	down
ENSG00000092607	TBX15	2.7603	0	0.771972	1.17468	0	3.59154	0.0249699	0	0.00946772	0.0105839	0	0.043551	0.01	0.02	0	1	1	no	no change
ENSG00000092621	PHGDH	11274	11026	11031.5	5026.44	5685.14	4755.2	202.081	198.226	202.495	89.0145	102.865	85.2056	200.93	92.33	-1.12	5.7e-68	1.09e-65	yes	down
ENSG00000092758	COL9A3	67.1674	81.1242	77.1972	115.118	113.925	112.535	2.68879	4.06569	2.97907	4.47254	5.33608	4.85253	3.25	4.88	0.58	0.000187	0.001	no	up
ENSG00000092820	EZR	4269.27	4469.65	4438.07	5434.05	5227.42	5492.66	44.2883	46.4573	46.8656	56.4456	54.9574	57.2096	45.87	56.21	0.29	3.35e-08	3.73e-07	no	up
ENSG00000092841	MYL6	7988.54	8854.67	7204.81	8363.69	7405.1	7869.07	578.17	645.782	562.95	595.367	560.715	578.961	595.75	578.45	-0.04	0.703	0.83	no	down
ENSG00000092847	AGO1	1358.07	1365.43	1373.34	1301.54	1241.07	1330.07	3.72148	3.27141	3.62805	3.63998	3.60437	3.91574	3.54	3.72	0.07	0.174	0.317	no	up
ENSG00000092850	TEKT2	0	0.9774	2.31592	0	0	0	0	0.02296	0.14651	0	0	0	0.06	0	0	1	1	no	no change
ENSG00000092853	CLSPN	1021.31	1053.64	1111.64	1179.37	1134.2	1166.05	10.8237	10.7742	11.3616	10.9902	10.4758	10.8766	10.99	10.78	-0.03	0.0636	0.146	no	down
ENSG00000092871	RFFL	1911.73	1900.07	1966.21	1540	1555.28	1428.24	12.7186	11.8633	12.4255	11.6682	11.3438	8.55246	12.34	10.53	-0.23	1.47e-09	2.02e-08	no	down
ENSG00000092929	UNC13D	9373.07	9234.47	9590.98	9861.4	10276.4	9432.58	105.41	97.7972	111.335	112.771	114.845	102.4	104.82	110.01	0.07	0.215	0.37	no	up
ENSG00000092931	MFSD11	1440.1	1302.94	1160.32	1767.89	1480.08	1566.2	38.4802	35.694	30.1099	51.6455	40.7092	43.3088	34.78	45.26	0.38	0.000355	0.00177	no	up
ENSG00000092964	DPYSL2	725.04	693.954	676.247	822.273	728.915	712.322	4.98356	4.68223	4.59212	5.63989	4.93328	4.80667	4.75	5.13	0.11	0.182	0.327	no	up
ENSG00000092969	TGFB2	7.28845	4.887	0.771976	17.4394	8.47018	10.761	0.0453202	0.030406	0.0185631	0.597357	0.0972589	0.118491	0.03	0.27	1.5	0.0138	0.0419	yes	up
ENSG00000092978	GPATCH2	441.649	446.672	445.428	419.359	373.027	452.534	4.49809	4.02335	4.42281	3.59723	3.58001	5.03033	4.31	4.07	-0.08	0.301	0.472	no	down
ENSG00000093000	NUP50	8401.44	8128.06	8081	8420.08	8294.31	8625.68	73.0155	65.1684	74.7794	80.479	86.57	85.5999	70.97	84.2	0.25	0.43	0.605	no	up
ENSG00000093009	CDC45	3509.27	3425.79	3493.17	3793.03	3593.16	3607.1	73.4324	67.3711	79.7545	81.4772	80.2535	71.3884	73.5	77.72	0.08	0.167	0.307	no	up
ENSG00000093010	COMT	4391.64	4853.77	4558.49	4289.92	4319.05	4089.57	193.109	219.394	220.407	180.818	194.478	182.29	210.93	185.83	-0.18	0.0284	0.0761	no	down
ENSG00000093072	CECR1	48.7654	27.3672	40.1425	30.5416	49.4009	44.2957	0.529196	0.335639	0.305445	0.243227	0.56073	0.501123	0.39	0.43	0.12	0.76	0.869	no	up
ENSG00000093100	XXbac-B461K10.4	97.3309	94.4446	98.7882	12.1932	89.1563	96.7289	0.700551	0.680337	0.716515	0.087514	0.644356	0.696869	0.7	0.47	-0.48	0.244	0.406	no	down
ENSG00000093134	VNN3	0	0	0	0	0	0	0	0	0	0	0	0	0	0	0	1	1	no	no change
[truncated: 58,664 more rows]
