# Supplementary material for: JMJD3 facilitates C/EBPβ-centered transcriptional program to exert oncorepressor activity in AML
Source: Nat Commun. 2018 Aug 22;9:3369. doi: 10.1038/s41467-018-05548-z (PMC6105679; doi:10.1038/s41467-018-05548-z)
Supplement: Supplementary file 6 — Supplementary Data 4 [file 41467_2018_5548_MOESM6_ESM.xls]

## Sheet: List of CEBPB target genes
Supplementary 4: List of C/EBPβ target genes.
chrome	start	end	peak	refseqID	Gene_Symbol	distance	score
chr17	57642708	57643072	peak10485	NM_024612	DHX40	5	0.602501
chr6	110501056	110501284	peak21532	NM_015891	CDC40	-453	0.331542
chr4	25916021	25916302	peak18398	NM_001145432	SMIM20	348	0.381364
chr1	27816287	27816469	peak456	NM_006990	WASF2	-320	0.395871
chr21	34960652	34960826	peak15787	NM_017613	DONSON	-275	0.42035
chr4	100483926	100484185	peak18840	NM_001300785	MTTP	-1179	0.125934
chr12	52463354	52463723	peak5502	NM_021934	ATG101	-219	0.452938
chr12	118814089	118814309	peak6169	NM_022491	SUDS3	-158	0.491317
chr12	121122224	121122465	peak6188	NM_014730	MLEC	-2582	0.0193964
chr12	121123387	121123639	peak6189	NM_014730	MLEC	-1413	0.0921811
chr12	121124585	121124762	peak6190	NM_014730	MLEC	-253	0.432863
chr5	52404910	52405067	peak19649	NR_034107	LOC257396	-683	0.243981
chr2	64245978	64246169	peak13434	NM_016516	VPS54	-141	0.50258
chr2	176971921	176972163	peak14309	NM_021192	HOXD11	-41	0.574264
chr11	71791792	71791964	peak4467	NM_001145308	LRTOMT	502	0.310574
chr1	41827144	41827294	peak682	NM_001291281	FOXO6	-383	0.363976
chr11	47270312	47270480	peak4125	NM_001610	ACP2	-2	0.604915
chr6	42531898	42532058	peak21114	NM_001184801	UBR2	219	0.452938
chr3	49507783	49507960	peak17027	NM_001177640	DAG1	307	0.402793
chr17	27046410	27046556	peak9947	NM_001256278	RAB34	1197	0.122947
chr17	27046856	27047142	peak9948	NM_001256278	RAB34	1713	0.0617908
chr17	7482820	7483042	peak9827	NM_001251	CD68	127	0.51205
chr4	103746352	103746745	peak18882	NM_181892	UBE2D3	-1792	0.0556133
chr4	103748665	103748875	peak18883	NM_181892	UBE2D3	430	0.341867
chr20	25989329	25989550	peak15165	NR_004846	LOC100134868	-995	0.160949
chr3	137906205	137906523	peak17636	NM_213654	ARMC8	275	0.42035
chr2	190525859	190526136	peak14370	NM_019048	ASNSD1	-127	0.51205
chr19	50919640	50919841	peak12712	NM_001243999	SPIB	-2454	0.023006
chr9	131445633	131445856	peak25319	NM_001122821	SET	-189	0.471423
chr14	62161747	62162019	peak7653	NM_001243084	HIF1A	-2456	0.0229447
chr17	42295719	42295865	peak10259	NM_001076684	UBTF	-1249	0.114712
chr15	73075279	73075757	peak8548	NM_031284	ADPGK	-608	0.26964
chr15	73076047	73076246	peak8549	NM_031284	ADPGK	20	0.59057
chr22	24641212	24641358	peak16100	NM_001302464	GGT5	175	0.480305
chr11	77851012	77851325	peak4552	NM_024079	ALG8	469	0.324544
chr2	114341495	114341722	peak13903	NR_031632	MIR1302-3	935	0.174354
chr16	19078966	19079500	peak9159	NR_119379	LOC102723385	220	0.452334
chr4	56264265	56264453	peak18594	NR_073070	TMEM165	2280	0.0290133
chr11	47788878	47789118	peak4146	NM_015308	FNBP4	5	0.602501
chr11	47789313	47789517	peak4147	NM_015308	FNBP4	422	0.345533
chr11	124540698	124540924	peak4862	NM_170601	SIAE	-2966	0.0116242
chr19	56186457	56186681	peak12806	NM_013333	EPN1	9	0.599296
chr19	14783149	14783607	peak12133	NM_032571	EMR3	-2352	0.0263576
chr19	14785678	14785977	peak12134	NM_032571	EMR3	97	0.532947
chr2	28114145	28114302	peak13049	NM_199193	BRE	742	0.225523
chr11	67980752	67981389	peak4425	NM_001300908	SUV420H1	-169	0.484163
chr1	193027570	193027726	peak2100	NM_001199263	UCHL5	-875	0.188876
chr1	193028533	193028685	peak2101	NM_001199263	UCHL5	86	0.540821
chr7	108166628	108166850	peak22887	NM_001256010	PNPLA8	-23	0.588213
chr17	74100219	74100396	peak10745	NM_001145297	EXOC7	439	0.337789
chr10	121631511	121631727	peak3652	NM_001256379	MCMBP	-1521	0.0798185
chr21	34601417	34601563	peak15772	NM_001289125	IFNAR2	-709	0.235668
chr7	50344090	50344405	peak22430	NM_001291846	IKZF1	-17	0.592937
chr7	50346604	50346794	peak22431	NM_001291846	IKZF1	2435	0.0235963
chr10	11205191	11205417	peak2784	NM_001025076	CELF2	-1688	0.0638853
chr10	70091548	70091984	peak3091	NM_001033083	PBLD	-918	0.178351
chr19	45450265	45450494	peak12561	NM_000483	APOC2	1141	0.132479
chr1	161102024	161102605	peak1813	NM_001039712	DEDD	58	0.561393
chr1	154155155	154155483	peak1586	NM_001278189	TPM3	-406	0.352984
chr1	154155651	154155823	peak1587	NM_001278189	TPM3	12	0.596903
chr22	50355787	50356234	peak16465	NR_106879	MIR6821	-503	0.31016
chr1	1655677	1655833	peak24	NM_033486	CDK11B	-104	0.527996
chr11	69063960	69065050	peak4438	NM_001300923	MYEOV	2901	0.0126766
chr14	67707814	67707960	peak7679	NM_022474	MPP5	-124	0.514102
chr12	26112024	26112200	peak5256	NM_007211	RASSF8	149	0.497248
chr12	56236672	56236981	peak5571	NM_001272101	MMP19	59	0.560645
chr15	81586766	81586923	peak8666	NM_004513	IL16	-2409	0.0244286
chr7	1609535	1609709	peak22038	NM_032302	PSMG3	-7	0.600896
chr20	3801231	3801610	peak14968	NM_001204446	AP5S1	250	0.434598
chr13	99851868	99852051	peak7175	NM_177967	UBAC2	-1203	0.121968
chr2	27496764	27496910	peak13034	NM_173650	DNAJC5G	-1451	0.087627
chr6	96022727	96022960	peak21442	NR_104136	MANEA-AS1	-2484	0.0221039
chr2	136289157	136289303	peak14023	NM_001282799	R3HDM1	206	0.460857
chr5	137673137	137673340	peak19920	NM_001135647	FAM53C	15	0.594521
chr5	137673741	137673894	peak19921	NM_001135647	FAM53C	594	0.274721
chr22	42085040	42085322	peak16378	NM_005008	NHP2L1	268	0.424292
chr9	135906211	135906432	peak25427	NM_001286709	GTF3C5	260	0.428842
chr7	99698071	99698343	peak22781	NM_182776	MCM7	-196	0.467043
chr7	99699230	99699733	peak22782	NM_182776	MCM7	1078	0.144088
chr15	75628344	75628549	peak8595	NM_001284379	COMMD4	22	0.588998
chr2	198364433	198364810	peak14452	NM_002157	HSPE1	-99	0.531528
chr11	46366946	46367096	peak4110	NM_001199268	DGKZ	-1934	0.0460206
chr2	209118764	209119455	peak14576	NM_001282386	IDH1	-73	0.550277
chr6	27774650	27775192	peak20809	NM_003536	HIST1H3H	-2920	0.0123595
chr13	73301173	73301351	peak6958	NM_024808	BORA	-624	0.263949
chr6	74171380	74171837	peak21319	NM_012123	MTO1	155	0.493286
chr17	80408419	80408669	peak10915	NM_001100408	C17orf62	-163	0.488052
chr11	826863	827153	peak3764	NM_001286606	CRACR2B	-1251	0.114406
chr7	1609535	1609709	peak22038	NR_021487	PSMG3-AS1	-86	0.540821
chr11	207213	207406	peak3747	NM_016526	BET1L	-113	0.521698
chr11	207531	207929	peak3748	NM_016526	BET1L	308	0.402256
chr12	56109909	56110328	peak5568	NR_037655	BLOC1S1	301	0.406028
chr19	45428662	45428903	peak12558	NR_028412	APOC1P1	-1277	0.110508
chr6	84570871	84571080	peak21370	NM_016230	CYB5R4	1606	0.0712662
chr18	9136907	9137053	peak11033	NM_001204056	ANKRD12	-580	0.279897
chr6	110501056	110501284	peak21532	NM_001024936	WASF1	-37	0.577335
chr5	162887265	162887547	peak20168	NM_012485	HMMR	-110	0.523789
chr5	162888901	162889049	peak20169	NM_012485	HMMR	1459	0.0866972
chr21	33984411	33984616	peak15757	NM_021254	C21orf59	-405	0.353455
chr22	26872745	26873012	peak16133	NR_073136	HPS4	-2769	0.015116
chr22	26874133	26874341	peak16134	NR_073136	HPS4	-1410	0.0925506
chr15	64679890	64680051	peak8405	NM_016213	TRIP4	-32	0.581196
chr6	150039213	150039472	peak21869	NM_004690	LATS1	-50	0.567414
chr12	48744876	48745204	peak5419	NM_001172681	ZNF641	366	0.372321
chr1	193027570	193027726	peak2100	NM_001042370	TROVE2	-1355	0.0995927
chr1	193028533	193028685	peak2101	NM_001042370	TROVE2	-394	0.358677
chr12	52418925	52419142	peak5500	NM_001202233	NR4A1	2418	0.0241372
chr2	231789312	231789460	peak14756	NM_005683	GPR55	-555	0.289384
chr12	102455128	102455278	peak5973	NM_016053	CCDC53	-699	0.238831
chr6	151187127	151187634	peak21878	NM_001242769	MTHFD1L	566	0.285171
chr19	18699137	18699332	peak12268	NM_001100419	C19orf60	-260	0.428842
chr3	48955529	48955710	peak16997	NM_001123040	ARIH2OS	-1199	0.12262
chr3	48956184	48956347	peak16998	NM_001123040	ARIH2OS	-553	0.290157
chr15	91471444	91471718	peak8766	NM_001039675	UNC45A	-1828	0.0530069
chr15	91473320	91473535	peak8767	NM_001039675	UNC45A	18	0.592147
chr15	91473867	91474058	peak8768	NM_001039675	UNC45A	553	0.290157
chr1	173836753	173837112	peak1924	NR_003941	SNORD75	856	0.193722
chr1	173837272	173837449	peak1925	NR_003941	SNORD75	1284	0.109481
chr1	173837798	173837961	peak1926	NR_003941	SNORD75	1803	0.0548036
chr2	97520808	97521003	peak13708	NM_016466	ANKRD39	-2851	0.0135505
chr19	50083895	50084041	peak12690	NM_015953	NOSIP	139	0.503922
chr18	46987011	46987266	peak11338	NM_017653	DYM	59	0.560645
chr18	46987318	46987478	peak11339	NM_017653	DYM	319	0.396399
chr12	56546119	56546358	peak5585	NM_002475	MYL6B	35	0.578876
chr17	42976705	42977141	peak10272	NM_001258354	EFTUD2	-70	0.552483
chr18	2653662	2653854	peak10969	NR_033754	CBX3P2	-1636	0.0684718
chr18	2656407	2656563	peak10970	NR_033754	CBX3P2	1091	0.141612
chr3	183602502	183602809	peak18028	NM_001037639	PARL	-38	0.576565
chr8	144679350	144679496	peak24470	NM_001130057	EEF1D	-135	0.506617
chr8	144679674	144679835	peak24471	NM_001130057	EEF1D	196	0.467043
chr16	15736352	15736658	peak9124	NR_030159	MIR484	-645	0.256661
chr4	141348849	141349184	peak19130	NM_001130675	CLGN	201	0.46394
chr4	141349273	141349522	peak19131	NM_001130675	CLGN	582	0.279152
chr7	44086367	44086523	peak22400	NM_001284313	DBNL	2207	0.0319793
chr1	150550863	150551056	peak1459	NM_001197320	MCL1	-1255	0.113798
chr1	150551113	150552057	peak1460	NM_001197320	MCL1	-629	0.262195
chr1	150552214	150552508	peak1461	NM_001197320	MCL1	147	0.498576
chr9	21994062	21994371	peak24608	NR_047540	CDKN2B-AS1	-573	0.282522
chr9	21994550	21994773	peak24609	NR_047540	CDKN2B-AS1	-128	0.511368
chr9	21995209	21995355	peak24610	NR_047540	CDKN2B-AS1	493	0.314323
chr16	30886474	30886717	peak9327	NR_110941	MIR762HG	-185	0.473944
chr11	207213	207406	peak3747	NM_021932	RIC8A	-201	0.46394
chr11	207531	207929	peak3748	NM_021932	RIC8A	220	0.452334
chr10	45871745	45872025	peak2984	NM_001256153	ALOX5	2262	0.0297181
chr1	155108070	155108293	peak1645	NM_018845	SLC50A1	-106	0.52659
chr16	57842102	57842306	peak9482	NM_001278081	LOC388282	-2344	0.0266402
chr16	57844648	57844860	peak9483	NM_001278081	LOC388282	206	0.460857
chr10	43133108	43133467	peak2946	NM_001305040	ZNF33B	-998	0.160307
chr16	15736352	15736658	peak9124	NM_001143979	NDE1	-618	0.266069
chr3	50336247	50336478	peak17039	NM_001200016	NAT6	-490	0.315583
chr3	50337910	50338131	peak17040	NM_001200016	NAT6	1168	0.127794
chr2	27851710	27851959	peak13039	NM_024584	CCDC121	-64	0.55692
chr1	27665797	27665999	peak451	NM_032872	SYTL1	-2584	0.0193448
chr1	27669672	27670117	peak452	NM_032872	SYTL1	1412	0.0923041
chr20	49548245	49548457	peak15481	NM_001282531	ADNP	824	0.202166
chrX	74376667	74376829	peak25838	NM_001271699	ABCB7	573	0.282522
chr1	32687935	32688162	peak545	NM_019118	TMEM234	122	0.515475
chr1	224303303	224303449	peak2469	NM_001136115	FBXO28	1588	0.0729973
chrX	41193471	41193821	peak25691	NM_001193417	DDX3X	232	0.445155
chrX	41193989	41194135	peak25692	NM_001193417	DDX3X	648	0.255636
chr1	91966162	91966527	peak1055	NM_003503	CDC7	-59	0.560645
chr19	18391298	18391575	peak12250	NR_036155	MIR3188	-1450	0.0877439
chr19	18392423	18392999	peak12251	NR_036155	MIR3188	-175	0.480305
chr1	244816540	244816688	peak2703	NR_123735	DESI2	265	0.425993
chr17	38278017	38278406	peak10136	NM_001012241	MSL1	-578	0.280644
chr17	38278665	38278857	peak10137	NM_001012241	MSL1	-28	0.584304
chr17	38279445	38280122	peak10138	NM_001012241	MSL1	994	0.161164
chr9	138392365	138392637	peak25452	NM_001048265	C9orf116	740	0.226125
chr3	179322489	179322780	peak17980	NM_002492	NDUFB5	60	0.559898
chr7	37488478	37488709	peak22340	NM_014800	ELMO1	38	0.576565
chr11	2920030	2920299	peak3791	NM_183233	SLC22A18	-786	0.212673
chr11	2923359	2923558	peak3792	NM_183233	SLC22A18	2508	0.0214078
chr22	30236569	30236822	peak16169	NM_001242906	ASCC2	2402	0.0246577
chr16	29874288	29874553	peak9286	NR_015396	CDIPT-AS1	-734	0.227941
chr3	23245262	23245480	peak16720	NM_152653	UBE2E2	588	0.276927
chr2	27496764	27496910	peak13034	NM_001303128	DNAJC5G	-1451	0.087627
chr6	42419116	42419296	peak21109	NM_001297573	TRERF1	-583	0.27878
chr6	42419484	42419692	peak21110	NM_001297573	TRERF1	-201	0.46394
chr6	42420951	42421135	peak21111	NM_001297573	TRERF1	1254	0.113949
chr6	42421343	42421586	peak21112	NM_001297573	TRERF1	1675	0.0650023
chr1	158901225	158901394	peak1776	NM_198928	PYHIN1	-27	0.585084
chr7	130597942	130598220	peak23005	NR_110473	LINC-PINT	12	0.596903
chr19	2163620	2163848	peak11720	NM_032482	DOT1L	-413	0.349705
chr19	570386	570608	peak11631	NM_198589	BSG	-1956	0.0446902
chr2	65355620	65355924	peak13459	NM_004161	RAB1A	-1663	0.0660507
chr2	65356768	65356944	peak13460	NM_004161	RAB1A	-579	0.280271
chr2	65357481	65357942	peak13461	NM_004161	RAB1A	276	0.41979
chr1	1655677	1655833	peak24	NM_033490	CDK11B	-104	0.527996
chr4	144434419	144434715	peak19145	NR_104027	SMARCA5-AS1	-1423	0.0909602
chr4	144434854	144435089	peak19146	NR_104027	SMARCA5-AS1	-1019	0.15588
chr16	69598124	69598397	peak9582	NM_006599	NFAT5	-1608	0.0710764
chr16	69599529	69599790	peak9583	NM_006599	NFAT5	-209	0.459018
chr20	44539527	44539725	peak15365	NM_001242920	PLTP	-1377	0.0967137
chr22	50049173	50049382	peak16457	NR_110523	C22orf34	-1913	0.0473274
chr9	131314474	131314673	peak25315	NM_001195532	SPTAN1	-263	0.42713
chr9	131314894	131315091	peak25316	NM_001195532	SPTAN1	156	0.492628
chr9	131316866	131317012	peak25317	NM_001195532	SPTAN1	2103	0.0367359
chr2	43451446	43451832	peak13259	NR_027251	LINC01126	-2710	0.0163532
chr2	43452170	43452360	peak13260	NR_027251	LINC01126	-2084	0.0376785
chr2	43453012	43453190	peak13261	NR_027251	LINC01126	-1248	0.114865
chr2	43453303	43453758	peak13262	NR_027251	LINC01126	-819	0.203518
chr2	43453998	43454382	peak13263	NR_027251	LINC01126	-159	0.490662
chr17	43212702	43212990	peak10279	NM_001135705	ACBD4	-167	0.485456
chr11	3818857	3819210	peak3804	NM_001283040	PGAP2	-15	0.594521
chr17	78518565	78518895	peak10840	NM_020761	RPTOR	106	0.52659
chr17	78519401	78519554	peak10841	NM_020761	RPTOR	853	0.194498
chr4	80994131	80994326	peak18716	NM_001286780	ANTXR2	-398	0.356769
chr4	80994818	80994991	peak18717	NM_001286780	ANTXR2	278	0.418672
chr17	80171367	80171579	peak10897	NM_198082	CCDC57	784	0.213241
chr17	80173385	80173748	peak10898	NM_198082	CCDC57	2877	0.0130888
chr4	146540248	146540394	peak19149	NM_172250	MMAA	-218	0.453542
chr3	9834153	9834299	peak16554	NM_133480	TADA3	-469	0.324544
chr3	9834477	9834623	peak16555	NM_133480	TADA3	-145	0.499907
chr3	9834789	9835061	peak16556	NM_133480	TADA3	230	0.446343
chr17	46048074	46048235	peak10328	NM_001278197	CDK5RAP3	261	0.428271
chr17	46048686	46048890	peak10329	NM_001278197	CDK5RAP3	895	0.183905
chr1	150601607	150601784	peak1466	NM_004436	ENSA	-403	0.354398
chr1	150601905	150602265	peak1467	NM_004436	ENSA	-13	0.596108
chr1	150602686	150602925	peak1468	NM_004436	ENSA	707	0.236297
chr17	16341765	16342022	peak9887	NR_027165	LRRC75A-AS1	-407	0.352513
chr19	47247482	47247716	peak12609	NM_001039885	FKRP	-1703	0.0626202
chr5	43556924	43557070	peak19621	NM_006451	PAIP1	-198	0.465799
chr5	43557257	43557578	peak19622	NM_006451	PAIP1	222	0.45113
chr1	212208302	212208448	peak2363	NM_016448	DTL	-519	0.303613
chr1	228646152	228646644	peak2543	NM_033445	HIST3H2A	838	0.198427
chr1	228646793	228647220	peak2544	NM_033445	HIST3H2A	1446	0.0882131
chr10	69644051	69644474	peak3088	NM_001142498	SIRT1	-676	0.246268
chr3	128838478	128838713	peak17559	NM_001204887	RAB43	-2052	0.0393209
chr3	128839038	128839196	peak17560	NM_001204887	RAB43	-1530	0.0788664
chr3	128839330	128839554	peak17561	NM_001204887	RAB43	-1205	0.121643
chr3	128842604	128842880	peak17562	NM_001204887	RAB43	2095	0.0371299
chr14	105155204	105155450	peak8006	NM_022489	INF2	-615	0.267135
chr20	32400071	32400255	peak15213	NR_110623	ZNF341-AS1	1258	0.113343
chr1	193027570	193027726	peak2100	NM_001042369	TROVE2	-1355	0.0995927
chr1	193028533	193028685	peak2101	NM_001042369	TROVE2	-394	0.358677
chr2	136743536	136743764	peak14026	NM_001349	DARS	396	0.357722
chr16	1820761	1820997	peak8918	NM_023936	MRPS34	-2261	0.0297577
chr16	1823207	1823391	peak8919	NM_023936	MRPS34	159	0.490662
chr16	1823469	1823616	peak8920	NM_023936	MRPS34	402	0.354871
chr6	294685	294891	peak20393	NR_104475	DUSP22	2732	0.0158804
chr16	19078966	19079500	peak9159	NR_119380	LOC102723385	220	0.452334
chr11	47291430	47291720	peak4126	NM_130475	MADD	-95	0.53437
chr7	32535329	32535527	peak22299	NM_015060	AVL9	391	0.360114
chr12	123380641	123380869	peak6261	NM_024667	VPS37B	43	0.572734
chr7	102715260	102715546	peak22841	NM_001161010	ARMC10	76	0.54808
chr7	102717264	102717571	peak22842	NM_001161010	ARMC10	2090	0.0373782
chr8	38854264	38854710	peak23591	NR_027639	ADAM9	-17	0.592937
chr8	38856565	38856711	peak23592	NR_027639	ADAM9	2134	0.0352485
chrX	149108611	149108866	peak25992	NM_001013845	CXorf40B	2022	0.0409256
chr8	67525358	67525506	peak23771	NM_001144755	MYBL1	-52	0.565903
chr6	44095410	44095622	peak21145	NM_018426	TMEM63B	141	0.50258
chr6	109703155	109703459	peak21524	NM_001142403	CD164	-455	0.330659
chr6	109704234	109704551	peak21525	NM_001142403	CD164	630	0.261846
chr19	2153289	2153465	peak11719	NM_001261826	AP3D1	1821	0.0535039
chr22	42523798	42524011	peak16385	NM_001025161	CYP2D6	-2979	0.0114244
chr22	42525041	42525191	peak16386	NM_001025161	CYP2D6	-1767	0.0574983
chr14	23398809	23399027	peak7415	NM_001282954	PRMT5	124	0.514102
chr1	51435970	51436139	peak773	NM_001262	CDKN2C	1688	0.0638853
chr3	172428454	172428764	peak17938	NM_020792	NCEH1	-399	0.356294
chr15	23034319	23034542	peak8039	NM_001008894	NIPA2	3	0.604109
chr17	4851864	4852214	peak9816	NM_053013	ENO3	-2344	0.0266402
chr3	119217463	119217801	peak17459	NM_016589	TIMMDC1	265	0.425993
chr7	72974578	72974928	peak22534	NM_001707	BCL7B	2688	0.01684
chr12	864063	864245	peak4944	NM_014823	WNK1	2066	0.0385937
chr11	118977562	118978074	peak4805	NM_001290474	C2CD2L	-241	0.439845
chr9	139743478	139743770	peak25483	NM_001287343	PHPT1	357	0.376815
chr9	139743942	139744295	peak25484	NM_001287343	PHPT1	851	0.195017
chr12	111125565	111125841	peak6067	NM_032369	HVCN1	-1259	0.113192
chr6	13924531	13924818	peak20607	NM_001165033	RNF182	-749	0.223428
chr8	56987056	56987231	peak23679	NM_001146227	RPS20	3	0.604109
chr1	31538292	31538481	peak513	NM_001020658	PUM1	-178	0.478388
chr15	93443486	93443972	peak8792	NM_001042572	CHD2	179	0.47775
chr15	93444104	93444297	peak8793	NM_001042572	CHD2	650	0.254955
chr4	151935682	151935878	peak19160	NM_006726	LRBA	-869	0.190393
chr4	151936396	151936573	peak19161	NM_006726	LRBA	-165	0.486752
chr3	37034773	37035172	peak16847	NM_001258273	MLH1	132	0.508648
chr19	19030582	19030898	peak12271	NR_033677	DDX49	257	0.430561
chr1	25293176	25293564	peak366	NM_001031680	RUNX3	1869	0.050187
chr3	180320096	180320493	peak17996	NM_001288582	TTC14	377	0.3669
chr3	49726243	49726389	peak17030	NM_022064	RNF123	-633	0.2608
chr17	43212702	43212990	peak10279	NM_001135707	ACBD4	-167	0.485456
chr4	90033442	90033633	peak18808	NM_145715	TIGD2	-430	0.341867
chr12	99038558	99038716	peak5946	NM_153687	IKBIP	-192	0.469541
chr7	128695046	128695286	peak22979	NM_001191028	TNPO3	-61	0.559152
chr9	35652594	35652757	peak24668	NM_014450	SIT1	1728	0.0605673
chr14	91529636	91529808	peak7841	NM_004755	RPS6KA5	2729	0.0159441
chr11	95523704	95524294	peak4634	NM_014679	CEP57	375	0.367879
chr5	73834136	73834490	peak19713	NR_126354	LINC01331	1512	0.0807821
chr11	126153897	126154179	peak4872	NM_148910	TIRAP	1057	0.148179
chr1	111506319	111506540	peak1239	NM_018372	LRIF1	-137	0.505268
chr1	111506685	111506953	peak1240	NM_018372	LRIF1	253	0.432863
chr22	39715388	39715907	peak16324	NM_001033853	RPL3	-23	0.588213
chr1	27952517	27952916	peak460	NM_001042729	FGR	-390	0.360595
chr11	63273494	63273891	peak4269	NM_001142538	LGALS12	-1766	0.057575
chr19	1902960	1903167	peak11701	NM_079834	SCAMP4	-2309	0.0279129
chr12	66562846	66563278	peak5704	NM_001282606	TMBIM4	-790	0.211542
chr12	66563539	66563892	peak5705	NM_001282606	TMBIM4	-137	0.505268
chr19	57349535	57349712	peak12811	NM_001146185	PEG3	-2471	0.0224904
chr1	87379644	87379957	peak1010	NM_004261	2017-09-15	-307	0.402793
chr10	51565154	51565401	peak3016	NM_001145260	NCOA4	170	0.483518
chr7	102036632	102037037	peak22829	NM_024653	PRKRIP1	31	0.581972
chr11	3078330	3078793	peak3797	NM_001194997	CARS	-120	0.516851
chr1	234349666	234349901	peak2602	NM_001300845	SLC35F3	-173	0.481588
chr1	155108070	155108293	peak1645	NM_001287590	SLC50A1	362	0.374312
chr12	16502129	16502295	peak5199	NM_001260512	MGST1	1636	0.0684718
chr19	10443669	10444217	peak11978	NM_133452	RAVER1	-371	0.369847
chr1	54519210	54519430	peak807	NR_039942	MIR4781	-431	0.341412
chr6	24667166	24667539	peak20722	NM_016614	TDP2	237	0.442197
chr11	10830311	10830457	peak3879	NM_001418	EIF4G2	-198	0.465799
chr3	15384492	15384730	peak16660	NM_001018009	SH3BP5	1710	0.0620385
chrX	7895222	7895421	peak25518	NM_001142389	PNPLA4	-459	0.328901
chr10	27150116	27150302	peak2845	NM_001012751	ABI1	193	0.468915
chr11	63437605	63438079	peak4271	NM_015459	ATL3	-1360	0.0989309
chr1	19814673	19815192	peak273	NM_001206540	CAPZB	2797	0.0145621
chr20	20691457	20691757	peak15123	NM_020343	RALGAPA2	-1659	0.0664039
chr11	27743123	27743351	peak3969	NM_170732	BDNF	911	0.180024
chr4	144434419	144434715	peak19145	NM_003601	SMARCA5	-48	0.568929
chr4	144434854	144435089	peak19146	NM_003601	SMARCA5	356	0.377318
chr11	110168658	110168818	peak4708	NM_001260495	RDX	1301	0.107028
chr17	72774095	72774463	peak10697	NM_001305082	NAT9	1715	0.0616263
chr17	72774670	72774942	peak10698	NM_001305082	NAT9	2242	0.0305212
chr17	72775035	72775369	peak10699	NM_001305082	NAT9	2638	0.0180009
chr5	614518	614828	peak19408	NR_103444	LOC100996325	2348	0.0264985
chr12	16502129	16502295	peak5199	NM_001267598	MGST1	1636	0.0684718
chr8	126964153	126964428	peak24248	NR_038447	LINC00861	849	0.195538
chr4	100483926	100484185	peak18840	NM_001134665	TRMT10A	-1159	0.129337
chr11	47291430	47291720	peak4126	NM_130471	MADD	377	0.3669
chr11	74109040	74109232	peak4513	NM_173582	PGM2L1	-374	0.36837
chr11	74109554	74109838	peak4514	NM_173582	PGM2L1	186	0.473312
chr19	18284313	18284547	peak12248	NM_006332	IFI30	-159	0.490662
chr19	44261777	44261933	peak12535	NM_019108	SMG9	2713	0.0162879
chr6	5261508	5261741	peak20458	NM_001164840	LYRM4	441	0.33689
chr6	5261795	5261941	peak20459	NM_001164840	LYRM4	685	0.243331
chr13	103424435	103424680	peak7216	NM_138779	TEX30	-1614	0.0705101
chr8	28245692	28245895	peak23472	NM_018660	ZNF395	1816	0.0538618
chr5	178204616	178204924	peak20340	NR_024035	AACSP1	1493	0.0828547
chr15	23034319	23034542	peak8039	NM_001008860	NIPA2	3	0.604109
chr6	31706494	31706694	peak20917	NM_172165	MSH5	-1130	0.134436
chr11	64085397	64085589	peak4297	NM_012094	PRDX5	-66	0.555437
chr11	64085971	64086218	peak4298	NM_012094	PRDX5	535	0.297205
chr11	64086697	64087334	peak4299	NM_012094	PRDX5	1456	0.0870447
chr2	180869051	180869216	peak14331	NM_020943	CWC22	-2647	0.0177862
chr6	31621507	31621745	peak20913	NM_019101	APOM	-2044	0.0397425
chr7	141437102	141437407	peak23115	NM_001256512	SSBP1	-866	0.191156
chr7	141437971	141438357	peak23116	NM_001256512	SSBP1	44	0.571971
chr1	27648559	27648912	peak450	NR_033926	ACTG1P20	-1629	0.0691139
chr15	66993522	66993785	peak8444	NR_027654	SMAD6	-1020	0.155673
chr15	66994250	66994829	peak8445	NR_027654	SMAD6	-134	0.507293
chr2	201753488	201753755	peak14488	NM_021824	NIF3L1	-486	0.317271
chr2	201754203	201754411	peak14489	NM_021824	NIF3L1	200	0.464559
chr19	8642743	8642889	peak11954	NM_012335	MYO1F	485	0.317694
chr1	9293477	9293702	peak118	NM_004285	H6PD	-1273	0.111099
chrX	153990768	153990982	peak26021	NM_001363	DKC1	-141	0.50258
chr22	50049173	50049382	peak16457	NM_001289922	C22orf34	-1913	0.0473274
chr9	33076532	33076723	peak24635	NM_018225	SMU1	-87	0.540101
chr1	183440830	183441048	peak2024	NM_001174061	SMG7	-566	0.285171
chr1	183441545	183441918	peak2025	NM_001174061	SMG7	226	0.44873
chr11	3818857	3819210	peak3804	NM_001256236	PGAP2	-15	0.594521
chr10	32217712	32217955	peak2898	NM_001270697	ARHGAP12	29	0.583526
chr12	112847295	112847441	peak6098	NM_001024662	RPL6	-75	0.548812
chr6	33280991	33281188	peak20953	NM_172209	TAPBP	-1075	0.144665
chr17	79789992	79790202	peak10873	NM_207368	FAM195B	-1073	0.145051
chr17	79790425	79790634	peak10874	NM_207368	FAM195B	-641	0.258033
chr17	79791113	79791398	peak10875	NM_207368	FAM195B	85	0.541543
chr16	8623010	8623337	peak9038	NM_001290097	TMEM114	947	0.171587
chr12	9803139	9803642	peak5115	NR_002814	LOC374443	2748	0.0155453
chr2	27851710	27851959	peak13039	NM_001145049	GPN1	320	0.395871
chr4	81256761	81256907	peak18721	NM_152770	C4orf22	-39	0.575797
chr1	2490281	2490746	peak48	NM_001297605	TNFRSF14	2710	0.0163532
chr1	224545479	224545802	peak2475	NM_001277200	CNIH4	1128	0.134795
chr1	33281686	33281846	peak553	NM_022753	S100PBP	-1352	0.0999918
chr1	33282818	33283129	peak554	NM_022753	S100PBP	-145	0.499907
chr1	33283582	33283853	peak555	NM_022753	S100PBP	599	0.272895
chr11	72145532	72145872	peak4472	NM_001258393	CLPB	-22	0.588998
chr11	119039243	119039506	peak4806	NM_001282358	NLRX1	332	0.389588
chr11	66512428	66512605	peak4386	NM_024650	C11orf80	310	0.401185
chr6	26031994	26032142	peak20740	NM_003537	HIST1H3B	-220	0.452334
chr6	26032232	26032378	peak20741	NM_003537	HIST1H3B	17	0.592937
chr6	26033094	26033249	peak20742	NM_003537	HIST1H3B	883	0.186872
chr6	26033352	26033814	peak20743	NM_003537	HIST1H3B	1295	0.107887
chr1	193027570	193027726	peak2100	NR_033393	TROVE2	-903	0.181954
chr1	193028533	193028685	peak2101	NR_033393	TROVE2	58	0.561393
chr10	91087758	91087905	peak3358	NM_001549	IFIT3	256	0.431135
chr2	208031837	208032208	peak14557	NM_001270942	KLF7	442	0.336441
chr9	125027199	125027410	peak25210	NM_033117	RBM18	161	0.489355
chr1	226497462	226497849	peak2515	NM_001270410	LIN9	206	0.460857
chr14	24701607	24701804	peak7451	NM_016576	GMPR2	-372	0.369354
chr12	6579250	6579842	peak5021	NM_001297438	VAMP1	-519	0.303613
chrX	123095673	123095821	peak25933	NR_130770	LOC101928402	556	0.288999
chrX	123096665	123096948	peak25934	NR_130770	LOC101928402	1615	0.0704161
chr1	59248207	59248353	peak843	NR_034015	LINC01135	-2542	0.020459
chr1	59249323	59250351	peak844	NR_034015	LINC01135	-985	0.16311
chr2	172544220	172544385	peak14252	NM_001271787	DYNC1I2	121	0.516163
chr2	48668545	48668697	peak13345	NM_152994	PPP1R21	714	0.234102
chr6	31706494	31706694	peak20917	NR_037846	MSH5-SAPCD1	-1130	0.134436
chr11	2323194	2323535	peak3783	NM_139022	TSPAN32	122	0.515475
chr11	2323600	2323765	peak3784	NM_139022	TSPAN32	440	0.337339
chr11	2324331	2324486	peak3785	NM_139022	TSPAN32	1166	0.128136
chr10	114206521	114206668	peak3588	NM_145206	VTI1A	-161	0.489355
chr10	114206857	114207076	peak3589	NM_145206	VTI1A	211	0.457795
chr2	178127992	178128629	peak14316	NM_006164	NFE2L2	-1549	0.0768935
chr2	178129094	178130054	peak14317	NM_006164	NFE2L2	-285	0.414783
chr2	178130751	178130946	peak14318	NM_006164	NFE2L2	989	0.162242
chrX	19906725	19906909	peak25607	NM_031892	SH3KBP1	1073	0.145051
chr19	52074463	52074667	peak12725	NM_007147	ZNF175	35	0.578876
chr2	96971327	96971679	peak13699	NM_014014	SNRNP200	196	0.467043
chr2	86667915	86668368	peak13673	NM_001146688	KDM3A	-442	0.336441
chr16	29816721	29816872	peak9281	NM_001276275	MAZ	-620	0.26536
chr16	29818015	29818161	peak9282	NM_001276275	MAZ	672	0.247585
chr16	29818909	29819342	peak9283	NM_001276275	MAZ	1709	0.0621213
chrX	80065244	80065404	peak25854	NM_153252	BRWD3	91	0.537228
chr5	43556924	43557070	peak19621	NM_182789	PAIP1	-198	0.465799
chr5	43557257	43557578	peak19622	NM_182789	PAIP1	222	0.45113
chr2	160654050	160654196	peak14174	NM_014880	CD302	-643	0.257346
chr2	67624426	67624589	peak13474	NM_019002	ETAA1	66	0.555437
chr6	86303723	86303964	peak21377	NM_001304479	SNX14	-31	0.581972
chr8	96280393	96280645	peak23933	NR_038209	C8orf37-AS1	-544	0.29366
chr8	96281765	96282372	peak23934	NR_038209	C8orf37-AS1	1005	0.158817
chr15	34627516	34627677	peak8075	NM_001042496	SLC12A6	-2365	0.0259046
chr12	69356985	69357516	peak5733	NM_001874	CPM	230	0.446343
chr10	75490154	75490350	peak3201	NR_026592	BMS1P4	-20	0.59057
chr19	28283195	28283383	peak12302	NR_110690	LOC101927151	-1513	0.0806745
chr19	28284199	28284483	peak12303	NR_110690	LOC101927151	-461	0.328025
chr22	50964151	50964348	peak16476	NM_005138	SCO2	215	0.45536
chr22	50964508	50964745	peak16477	NM_005138	SCO2	592	0.275454
chr22	50965091	50965250	peak16478	NM_005138	SCO2	1136	0.133365
chr22	31365588	31365758	peak16197	NM_001303256	MORC2	1190	0.1241
chr10	87207623	87207769	peak3310	NR_120671	LINC01520	-1652	0.0670265
chr10	5707799	5707988	peak2764	NM_024701	ASB13	-665	0.249907
chr10	5708079	5708363	peak2765	NM_024701	ASB13	-337	0.386999
chr10	5708463	5708630	peak2766	NM_024701	ASB13	-12	0.596903
chr1	36615162	36615368	peak602	NM_001270894	TRAPPC3	150	0.496585
chr12	123237170	123237316	peak6254	NM_003677	DENR	-124	0.514102
chr1	244816540	244816688	peak2703	NM_016076	DESI2	265	0.425993
chr8	126964153	126964428	peak24248	NR_038446	LINC00861	849	0.195538
chr2	176031040	176031232	peak14299	NR_045772	ATF2	-1798	0.0551701
chr12	1099908	1100239	peak4952	NR_027949	ERC1	-300	0.40657
chr12	19592416	19592575	peak5217	NM_153207	AEBP2	-112	0.522394
chr12	19592682	19592884	peak5218	NM_153207	AEBP2	176	0.479665
chr3	38388100	38388246	peak16863	NM_005108	XYLB	-77	0.54735
chr6	5261508	5261741	peak20458	NR_104417	LYRM4	441	0.33689
chr6	5261795	5261941	peak20459	NR_104417	LYRM4	685	0.243331
chr6	31939647	31940335	peak20930	NR_026717	STK19	1040	0.151576
chr2	215673994	215674168	peak14612	NR_110292	LOC101928103	-871	0.189886
chr2	215674239	215674412	peak14613	NR_110292	LOC101928103	-627	0.262895
chr16	10479702	10479859	peak9061	NM_024997	ATF7IP2	-131	0.509326
chr1	78444318	78444476	peak974	NM_003902	FUBP1	-492	0.314743
chr22	42975684	42975926	peak16396	NR_002184	RRP7B	-2212	0.0317668
chr1	222885948	222886208	peak2455	NR_109927	BROX	184	0.474576
chr6	6008857	6009051	peak20466	NM_001278710	NRN1	1116	0.136969
chr2	99224324	99224495	peak13719	NM_014044	UNC50	-632	0.261148
chr2	99224767	99225056	peak13720	NM_014044	UNC50	-130	0.510006
chr14	51297606	51297849	peak7572	NM_016350	NIN	-112	0.522394
chr6	27356136	27356408	peak20795	NM_001076781	ZNF391	-251	0.434019
chr6	27356481	27356735	peak20796	NM_001076781	ZNF391	85	0.541543
chr1	158977616	158977819	peak1777	NM_001206567	IFI16	-1964	0.0442161
chr21	39601460	39601842	peak15877	NM_001276439	KCNJ15	-185	0.473944
chr4	83931717	83931926	peak18738	NM_001115007	LIN54	-2273	0.0292854
chr4	83934449	83934643	peak18739	NM_001115007	LIN54	452	0.331985
chr8	48173017	48173163	peak23625	NM_001282916	SPIDR	-379	0.365923
chr3	51428534	51428733	peak17046	NM_013286	RBM15B	-65	0.556178
chr10	101380726	101381519	peak3460	NM_031212	SLC25A28	901	0.18244
chr18	43678108	43678292	peak11294	NM_001257335	ATP5A1	-119	0.517541
chr17	8023530	8023724	peak9839	NM_001165960	ALOXE3	1393	0.0946723
chr17	8024169	8024353	peak9840	NM_001165960	ALOXE3	2027	0.0406536
chr17	57696766	57697330	peak10486	NM_004859	CLTC	-1	0.605722
chr17	74722607	74722830	peak10756	NM_015167	JMJD6	-163	0.488052
chr17	74722916	74723097	peak10757	NM_015167	JMJD6	125	0.513417
chr6	34853822	34853990	peak20980	NM_001270488	TAF11	-1942	0.0455323
chr1	154946580	154946882	peak1623	NM_001826	CKS1B	-386	0.362523
chr1	154948263	154948503	peak1624	NM_001826	CKS1B	1266	0.112141
chr11	85779210	85779377	peak4589	NM_001206946	PICALM	-846	0.196322
chr11	85780242	85780412	peak4590	NM_001206946	PICALM	188	0.472052
chr6	34203644	34203792	peak20967	NM_145899	HMGA1	-858	0.193206
chr6	34203923	34204205	peak20968	NM_145899	HMGA1	-512	0.30646
chr1	84971021	84971286	peak989	NM_005274	GNG5	-1109	0.138253
chr19	5718661	5718924	peak11842	NM_001276479	LONP1	-1384	0.0958153
chr19	5719132	5719779	peak11843	NM_001276479	LONP1	-721	0.231927
chr11	67777619	67777942	peak4421	NM_001290059	ALDH3B1	6	0.601698
chr10	32344510	32344732	peak2905	NM_004521	KIF5B	-750	0.22313
chr12	99038558	99038716	peak5946	NM_181861	APAF1	-440	0.337339
chr6	36646652	36646871	peak21038	NM_000389	CDKN1A	306	0.40333
chr6	36647886	36648464	peak21039	NM_000389	CDKN1A	1720	0.0612168
chr7	44613144	44613423	peak22403	NM_001257189	DDX56	-854	0.194239
chr16	30063700	30063960	peak9290	NM_000034	ALDOA	-580	0.279897
chr16	30064186	30064385	peak9291	NM_000034	ALDOA	-125	0.513417
chr16	30064816	30064962	peak9292	NM_000034	ALDOA	479	0.320246
chr1	53017859	53018024	peak790	NM_001009881	ZCCHC11	-821	0.202976
chr1	53020529	53020675	peak791	NM_001009881	ZCCHC11	1840	0.0521655
chr7	48018864	48019144	peak22420	NR_037917	HUS1	-218	0.453542
chr7	48019300	48019450	peak22421	NR_037917	HUS1	153	0.494603
chr12	10605903	10606055	peak5134	NM_001304448	KLRC1	-1305	0.106459
chr22	24830099	24830951	peak16104	NM_001278498	ADORA2A	2439	0.0234708
chr19	17516028	17516326	peak12220	NM_004335	BST2	-280	0.417557
chr3	183967246	183967511	peak18033	NR_024533	ALG3	619	0.265714
chr11	116968999	116969303	peak4751	NM_001281749	SIK3	20	0.59057
chr7	99156111	99156277	peak22773	NM_001009958	ZNF655	-253	0.432863
chr3	45883521	45883874	peak16922	NR_075080	LZTFL1	47	0.569688
chr18	77439366	77439570	peak11614	NM_004715	CTDP1	-332	0.389588
chr18	77439621	77439816	peak11615	NM_004715	CTDP1	-82	0.543713
chr12	122016861	122017188	peak6211	NM_032590	KDM2B	-1896	0.0484124
chr3	67048132	67048286	peak17173	NM_032505	KBTBD8	-517	0.304424
chr1	179263605	179263781	peak1957	NR_045530	SOAT1	845	0.196584
chr3	12585112	12585334	peak16603	NM_001195279	MKRN2OS	-1740	0.0596059
chr2	135810110	135810256	peak14021	NM_012233	RAB3GAP1	349	0.380856
chr2	3382084	3382246	peak12850	NM_003310	TSSC1	512	0.30646
chr2	26467433	26467731	peak13013	NM_000183	HADHB	-33	0.580422
chr9	95726344	95726675	peak24910	NM_001286993	FGD3	267	0.424858
chr1	213188989	213189245	peak2386	NR_125333	ANGEL2	-100	0.530819
chr19	58145029	58145252	peak12819	NM_198855	ZNF211	606	0.27036
chr1	153517402	153517973	peak1556	NR_125947	LOC101928034	-530	0.299193
chr11	66247817	66248052	peak4383	NM_005700	DPP3	451	0.332428
chr1	154155155	154155483	peak1586	NM_001043351	TPM3	-406	0.352984
chr1	154155651	154155823	peak1587	NM_001043351	TPM3	12	0.596903
chr8	141467864	141468010	peak24411	NM_001160372	TRAPPC9	76	0.54808
chr9	131218107	131218602	peak25314	NM_001242352	ODF2	70	0.552483
chr2	99952415	99952789	peak13731	NM_005783	TXNDC9	-258	0.429987
chr2	99953462	99953810	peak13732	NM_005783	TXNDC9	776	0.215528
chr6	31619975	31620740	peak20912	NM_001256169	APOM	171	0.482874
chr6	31621507	31621745	peak20913	NM_001256169	APOM	1440	0.0889216
chr15	41523046	41523245	peak8158	NM_152596	EXD1	190	0.470795
chr15	41523423	41523569	peak8159	NM_152596	EXD1	541	0.294837
chr20	61586214	61586506	peak15629	NM_022082	SLC17A9	2362	0.0260085
chr1	17337804	17338034	peak239	NM_001141974	ATP13A2	-548	0.292098
chr1	17340446	17340811	peak240	NM_001141974	ATP13A2	2161	0.0340021
chr2	86426159	86426394	peak13672	NM_145644	MRPL35	-279	0.418114
chr6	57036883	57037098	peak21257	NM_004282	BAG2	-113	0.521698
chr16	89785703	89786008	peak9752	NR_110122	ZNF276	-1537	0.0781337
chr13	41885366	41885630	peak6640	NM_024561	NAA16	158	0.491317
chr1	145208920	145209121	peak1356	NM_203458	NOTCH2NL	-92	0.536512
chr1	145209446	145209613	peak1357	NM_203458	NOTCH2NL	417	0.347844
chr11	128563729	128563904	peak4886	NM_001271010	FLI1	6	0.601698
chr11	128565724	128566105	peak4887	NM_001271010	FLI1	2104	0.036687
chr10	75634535	75634980	peak3206	NM_001222	CAMK2G	408	0.352044
chr1	156569730	156569975	peak1719	NM_015590	GPATCH4	-1427	0.0904764
chr1	156571038	156571471	peak1720	NM_015590	GPATCH4	-25	0.586646
chr12	110010798	110011140	peak6029	NM_001114185	MVK	-530	0.299193
chr12	110011442	110011594	peak6030	NM_001114185	MVK	19	0.591358
chr12	1704010	1704284	peak4957	NM_152441	FBXL14	816	0.204334
chr17	80189375	80189541	peak10901	NM_001042423	SLC16A3	-649	0.255296
chr17	80189645	80190077	peak10902	NM_001042423	SLC16A3	-246	0.436922
chr8	38323515	38323706	peak23582	NM_015850	FGFR1	-2742	0.0156701
chr8	38324217	38324363	peak23583	NM_015850	FGFR1	-2062	0.0388001
chr2	232575358	232575528	peak14772	NR_036263	MIR1244-3	-2580	0.0194482
chr2	232578951	232579145	peak14773	NR_036263	MIR1244-3	1025	0.154638
chr20	19865855	19866062	peak15114	NM_001242581	RIN2	-1206	0.121481
chr1	112046364	112046650	peak1250	NM_001302679	ADORA3	-236	0.442787
chr10	64577104	64577250	peak3063	NM_001136177	EGR2	1051	0.149369
chr22	42523798	42524011	peak16385	NR_111920	LOC101929829	-2979	0.0114244
chr22	42525041	42525191	peak16386	NR_111920	LOC101929829	-1767	0.0574983
chr3	58318439	58318757	peak17130	NM_001289096	PXK	-18	0.592147
chr3	58320636	58320849	peak17131	NM_001289096	PXK	2126	0.0356265
chr3	58320908	58321249	peak17132	NM_001289096	PXK	2462	0.0227619
chr19	49496785	49497043	peak12678	NM_006666	RUVBL2	-241	0.439845
chr21	40685537	40685806	peak15897	NM_001007246	BRWD1	-41	0.574264
chr21	40685902	40686094	peak15898	NM_001007246	BRWD1	286	0.41423
chr3	197684276	197684534	peak18206	NM_001136049	LMLN	-2665	0.0173644
chr3	129244982	129245356	peak17575	NM_000539	RHO	-2312	0.0278015
chr3	50264925	50265071	peak17035	NM_001282619	GNAI2	879	0.187871
chr3	113415160	113415306	peak17438	NM_001009899	KIAA2018	-260	0.428842
chr19	58694249	58694455	peak12824	NM_133502	ZNF274	-3	0.604109
chr19	58694514	58694841	peak12825	NM_133502	ZNF274	322	0.394817
chr19	58695289	58695435	peak12826	NM_133502	ZNF274	1007	0.158394
chr14	73925440	73925586	peak7707	NM_001005744	NUMB	227	0.448132
chr20	5485703	5485913	peak15011	NR_015406	LINC00654	566	0.285171
chr2	215673994	215674168	peak14612	NM_001282543	BARD1	-354	0.378326
chr2	215674239	215674412	peak14613	NM_001282543	BARD1	-110	0.523789
chr17	74732997	74733357	peak10758	NM_024311	MFSD11	-405	0.353455
chr5	122110474	122110641	peak19867	NM_001278199	SNX2	-133	0.50797
chr8	91013101	91013262	peak23892	NM_001359	DECR1	-398	0.356769
chr6	36409294	36409440	peak21024	NM_001286579	KCTD20	-1176	0.126438
chr6	36410471	36410740	peak21025	NM_001286579	KCTD20	62	0.558407
chr20	34541028	34541188	peak15246	NM_016558	SCAND1	-2173	0.0334624
chr12	110433538	110434070	peak6037	NM_014776	GIT2	-390	0.360595
chr12	110436988	110437201	peak6038	NM_014776	GIT2	2900	0.0126935
chr9	6015508	6015758	peak24561	NM_001243203	RANBP6	-7	0.600896
chr9	6015951	6016110	peak24562	NM_001243203	RANBP6	390	0.360595
chr19	41882243	41882446	peak12473	NM_001098821	TMEM91	-93	0.535797
chr13	25497550	25497742	peak6428	NR_047594	CENPJ	619	0.265714
chr1	153939753	153940090	peak1576	NM_014437	SLC39A1	-287	0.413678
chr1	153940319	153940477	peak1577	NM_014437	SLC39A1	190	0.470795
chr1	153963057	153963518	peak1578	NM_001030	RPS27	49	0.568171
chr11	65407117	65407499	peak4363	NM_153253	SIPA1	-283	0.41589
chr6	108581799	108582157	peak21502	NM_152827	SNX3	-486	0.317271
chr6	108582649	108582856	peak21503	NM_152827	SNX3	288	0.413127
chr13	47373396	47373561	peak6710	NM_001984	ESD	2111	0.0363462
chr22	18560426	18560689	peak16018	NM_001127649	PEX26	-202	0.463322
chr19	8427429	8427651	peak11937	NM_139314	ANGPTL4	-1470	0.085435
chr13	48669264	48669431	peak6719	NM_001270629	MED4	70	0.552483
chr2	208395464	208395620	peak14563	NM_134442	CREB1	927	0.176224
chr19	6737297	6737533	peak11881	NM_004240	TRIP10	-2277	0.0291296
chr19	6738466	6738742	peak11882	NM_004240	TRIP10	-1088	0.142179
chr4	103422430	103422663	peak18878	NM_003998	NFKB1	61	0.559152
chr12	51418574	51418839	peak5476	NM_001174128	SLC11A2	-1493	0.0828547
chr11	3185238	3185566	peak3799	NM_001144063	OSBPL5	-1180	0.125766
chr3	156394303	156394449	peak17805	NM_001184718	TIPARP	-76	0.54808
chr19	42385973	42386347	peak12496	NM_198977	ARHGEF1	-1106	0.138808
chr19	42388448	42388637	peak12497	NM_198977	ARHGEF1	1276	0.110656
chr3	127309100	127309611	peak17520	NR_073377	TPRA1	-247	0.43634
chr3	127310999	127311246	peak17521	NR_073377	TPRA1	1520	0.079925
chr2	27805566	27805712	peak13038	NM_001271318	ZNF512	-196	0.467043
chr11	63448353	63448536	peak4272	NM_001265589	RTN3	-477	0.321101
chr11	63449273	63449577	peak4273	NM_001265589	RTN3	504	0.309747
chr3	105086746	105086943	peak17379	NM_001243283	ALCAM	1288	0.108899
chr17	41277540	41277838	peak10224	NM_007294	BRCA1	189	0.471423
chr15	91537595	91537855	peak8769	NM_003981	PRC1	-156	0.492628
chr16	30968944	30969119	peak9332	NM_014712	SETD1A	417	0.347844
chr1	150980887	150981192	peak1482	NR_130130	PRUNE	173	0.481588
chr19	40971067	40971461	peak12458	NM_020971	SPTBN4	-1861	0.0507252
chr6	116600598	116600750	peak21576	NM_001080976	DSE	-608	0.26964
chr16	50718030	50718298	peak9408	NM_001144972	SNX20	2900	0.0126935
chr19	915200	915495	peak11647	NM_032551	KISS1R	-1994	0.0424823
chr7	97910206	97910352	peak22759	NM_015379	BRI3	-699	0.238831
chr7	97912442	97912678	peak22760	NM_015379	BRI3	1582	0.0735836
chr22	50964151	50964348	peak16476	NM_001169109	SCO2	-619	0.265714
chr22	50964508	50964745	peak16477	NM_001169109	SCO2	-242	0.439259
chr22	50965091	50965250	peak16478	NM_001169109	SCO2	302	0.405487
chr6	31706494	31706694	peak20917	NM_001287593	CLIC1	1499	0.0821945
chr17	18280829	18281105	peak9901	NM_001145127	EVPLL	-111	0.523091
chr2	239045948	239046149	peak14818	NM_198582	KLHL30	-1314	0.105189
chr18	32075468	32075700	peak11215	NM_001198945	DTNA	2331	0.027106
chr3	197684276	197684534	peak18206	NR_026786	LMLN	-2665	0.0173644
chr19	2839650	2839874	peak11754	NM_001172775	ZNF555	-1670	0.0654371
chr19	10946640	10946824	peak12007	NR_104015	TMED1	316	0.397988
chr19	10946978	10947356	peak12008	NR_104015	TMED1	751	0.222833
chr14	24025494	24025640	peak7435	NM_001256322	THTPA	377	0.3669
chr14	24025701	24025971	peak7436	NM_001256322	THTPA	646	0.256319
chr19	54372734	54372997	peak12749	NM_001290189	MYADM	221	0.451732
chr12	98909901	98910412	peak5942	NR_027157	TMPO-AS1	152	0.495263
chr12	98910730	98910876	peak5943	NR_027157	TMPO-AS1	799	0.209018
chr6	10694549	10694784	peak20535	NM_001145020	C6orf52	-173	0.481588
chr6	10694840	10695112	peak20536	NM_001145020	C6orf52	137	0.505268
chr9	272288	272466	peak24507	NM_001193536	DOCK8	-670	0.248246
chr9	272904	273230	peak24508	NM_001193536	DOCK8	20	0.59057
chr17	56767504	56767783	peak10469	NM_001201457	TEX14	-1773	0.0570401
chr7	72974578	72974928	peak22534	NM_001197244	BCL7B	2688	0.01684
chr7	89975953	89976268	peak22711	NM_033107	GTPBP10	132	0.508648
chr7	89977119	89977287	peak22712	NM_033107	GTPBP10	1225	0.118442
chr11	62389718	62390005	peak4251	NR_109991	B3GAT3	214	0.455968
chr11	45939338	45939574	peak4095	NM_004813	PEX16	-218	0.453542
chr8	144679350	144679496	peak24470	NM_001195203	EEF1D	-422	0.345533
chr8	144679674	144679835	peak24471	NM_001195203	EEF1D	-91	0.537228
chr20	44462050	44462362	peak15364	NM_001042632	SNX21	-263	0.42713
chr19	58145029	58145252	peak12819	NM_001265597	ZNF211	606	0.27036
chr5	73939169	73939437	peak19714	NM_003633	ENC1	2054	0.0392161
chr22	43548611	43549359	peak16408	NR_046308	TSPO	1466	0.0858918
chr2	10587870	10588124	peak12922	NM_001287189	ODC1	72	0.551011
chr2	10588369	10588549	peak12923	NM_001287189	ODC1	534	0.297601
chr7	48128297	48128964	peak22423	NM_001287430	UPP1	-220	0.452334
chr2	38152785	38153074	peak13150	NM_001170791	RMDN2	468	0.324977
chr5	52404910	52405067	peak19649	NM_176806	MOCS2	-614	0.267492
chr1	207494283	207494712	peak2321	NM_001114752	CD55	-319	0.396399
chr1	207494848	207495253	peak2322	NM_001114752	CD55	234	0.443969
chr2	44395909	44396112	peak13275	NM_002706	PPM1B	69	0.55322
chr2	44397696	44397883	peak13276	NM_002706	PPM1B	1848	0.0516121
chr12	9803139	9803642	peak5115	NR_046446	LOC374443	2748	0.0155453
chr12	56660768	56660914	peak5593	NM_144576	COQ10A	200	0.464559
chr3	101231936	101232241	peak17352	NM_001282803	SENP7	3	0.604109
chr6	135376065	135376255	peak21684	NM_001145158	HBS1L	124	0.514102
chr1	3710426	3710611	peak53	NM_020710	LRRC47	-2550	0.0202419
chr1	150266158	150266380	peak1446	NM_031901	MRPS21	8	0.600095
chr9	21994062	21994371	peak24608	NR_047542	CDKN2B-AS1	-573	0.282522
chr9	21994550	21994773	peak24609	NR_047542	CDKN2B-AS1	-128	0.511368
chr9	21995209	21995355	peak24610	NR_047542	CDKN2B-AS1	493	0.314323
chr16	2203700	2203902	peak8941	NR_002736	SNORD60	-1305	0.106459
chr16	2205141	2205433	peak8942	NR_002736	SNORD60	181	0.476478
chr3	136581104	136581291	peak17631	NR_110177	NCK1-AS1	292	0.41093
chr3	136581445	136581699	peak17632	NR_110177	NCK1-AS1	667	0.249241
chr12	8043675	8043867	peak5079	NM_001286237	SLC2A14	-21	0.589783
chr11	67236790	67236992	peak4413	NR_073412	TMEM134	143	0.501242
chr3	9437864	9438306	peak16544	NM_001080517	SETD5	-1298	0.107457
chr3	9439186	9439369	peak16545	NM_001080517	SETD5	-106	0.52659
chr3	9439583	9439895	peak16546	NM_001080517	SETD5	356	0.377318
chr7	143077774	143078118	peak23146	NM_003461	ZYX	-413	0.349705
chr7	143078205	143078419	peak23147	NM_003461	ZYX	-47	0.569688
chr19	7555641	7555985	peak11909	NM_001300881	PEX11G	1527	0.0791825
chr19	7556321	7557407	peak11910	NM_001300881	PEX11G	2578	0.0195001
chr1	40862228	40862454	peak672	NM_001198980	SMAP2	-130	0.510006
chr17	40169322	40169526	peak10178	NR_029431	DNAJC7	-291	0.411478
chr17	40171923	40172084	peak10179	NR_029431	DNAJC7	2288	0.0287055
chr16	47494595	47495110	peak9383	NM_001031835	PHKB	-357	0.376815
chr6	35705412	35705826	peak21004	NM_001286574	ARMC12	811	0.205701
chr10	104180813	104180987	peak3497	NM_002779	PSD	1999	0.0422001
chr3	71631558	71631847	peak17206	NM_001244810	FOXP1	-1438	0.0891591
chr3	71632358	71632548	peak17207	NM_001244810	FOXP1	-687	0.242683
chr3	71633105	71633253	peak17208	NM_001244810	FOXP1	39	0.575797
chr3	71633313	71633575	peak17209	NM_001244810	FOXP1	304	0.404407
chr3	71633877	71634036	peak17210	NM_001244810	FOXP1	816	0.204334
chr16	5083826	5084021	peak9034	NR_038913	NAGPA-AS1	221	0.451732
chr7	36407158	36407311	peak22324	NM_001199708	KIAA0895	356	0.377318
chr16	89785703	89786008	peak9752	NM_001113525	ZNF276	-2096	0.0370804
chr10	75541983	75542201	peak3202	NM_203298	CHCHD1	285	0.414783
chr6	136571255	136571504	peak21708	NM_138419	MTFR2	-70	0.552483
chr8	87353195	87353349	peak23877	NM_007013	WWP1	-1721	0.0611352
chr3	33840073	33840307	peak16830	NM_013374	PDCD6IP	128	0.511368
chr3	33840704	33840905	peak16831	NM_013374	PDCD6IP	742	0.225523
chr6	33239369	33239706	peak20950	NM_001289174	VPS52	-205	0.461472
chr6	33241671	33241818	peak20951	NM_001289174	VPS52	2002	0.0420316
chr13	36871957	36872117	peak6602	NM_001144983	CCDC169	45	0.571209
chr7	108209899	108210106	peak22888	NM_001287599	THAP5	-210	0.458406
chr17	66287326	66287529	peak10616	NM_004694	SLC16A6	22	0.588998
chr17	66287723	66287952	peak10617	NM_004694	SLC16A6	432	0.340957
chr17	66288054	66288497	peak10618	NM_004694	SLC16A6	870	0.190139
chr14	94858781	94859242	peak7904	NM_001127705	SERPINA1	1982	0.0431675
chr20	1470421	1470655	peak14901	NM_001134836	SIRPB2	-1695	0.0632918
chr20	1471356	1471692	peak14902	NM_001134836	SIRPB2	-709	0.235668
chr20	1471848	1472508	peak14903	NM_001134836	SIRPB2	-55	0.563643
chr20	1472663	1472861	peak14904	NM_001134836	SIRPB2	529	0.299592
chr7	43965871	43966021	peak22398	NM_001077664	URGCP	-64	0.55692
chr7	43966220	43966461	peak22399	NM_001077664	URGCP	330	0.390628
chr9	124132422	124132603	peak25203	NR_073037	STOM	-70	0.552483
chr9	124134915	124135076	peak25204	NR_073037	STOM	2413	0.0242987
chr7	92217989	92218239	peak22729	NM_001288584	FAM133B	-1270	0.111544
chr4	119199891	119200037	peak18985	NR_002963	SNORA24	-380	0.365435
chr8	22553425	22553591	peak23400	NM_004430	EGR3	2693	0.0167281
chr12	110433538	110434070	peak6037	NM_057169	GIT2	-390	0.360595
chr12	110436988	110437201	peak6038	NM_057169	GIT2	2900	0.0126935
chr11	45868658	45868923	peak4094	NM_001127457	CRY2	122	0.515475
chr9	130545681	130545852	peak25291	NR_036055	MIR2861	-2430	0.0237541
chr9	130547217	130547509	peak25292	NR_036055	MIR2861	-833	0.199754
chr19	58038638	58038814	peak12817	NM_001199295	ZNF549	34	0.579649
chr3	179322489	179322780	peak17980	NM_020409	MRPL47	200	0.464559
chr1	186344149	186344860	peak2060	NM_003292	TPR	47	0.569688
chr3	196364907	196365105	peak18190	NM_198565	NRROS	-1560	0.075774
chr3	196366453	196366856	peak18191	NM_198565	NRROS	88	0.539381
chr2	68693287	68693579	peak13496	NM_173545	APLF	-1257	0.113495
chr2	68694449	68694787	peak13497	NM_173545	APLF	-72	0.551011
chr2	68694998	68695161	peak13498	NM_173545	APLF	389	0.361076
chr5	156696321	156696640	peak20129	NM_014376	CYFIP2	129	0.510686
chr12	7013739	7013925	peak5049	NM_201650	LRRC23	-64	0.55692
chr12	7014091	7014557	peak5050	NM_201650	LRRC23	428	0.34278
chr1	27952517	27952916	peak460	NM_001042747	FGR	-35	0.578876
chr2	10587870	10588124	peak12922	NM_001287190	ODC1	72	0.551011
chr2	10588369	10588549	peak12923	NM_001287190	ODC1	534	0.297601
chr17	76185582	76185805	peak10783	NM_001145526	AFMID	2296	0.0284009
chr17	76186320	76186466	peak10784	NM_001145526	AFMID	2996	0.0111684
chr15	40398808	40399232	peak8120	NM_033503	BMF	381	0.364948
chr17	41621959	41622177	peak10244	NM_001986	ETV4	-1237	0.116562
chr17	41622998	41623428	peak10245	NM_001986	ETV4	-92	0.536512
chr13	37393510	37393794	peak6609	NM_000538	RFXAP	314	0.399051
chr9	2621231	2621418	peak24530	NR_015375	VLDLR-AS1	-1049	0.149768
chr4	53616416	53616720	peak18573	NM_024534	ERVMER34-1	-1239	0.116251
chr8	59571755	59572043	peak23702	NM_003580	NSMAF	-505	0.309334
chr8	59572188	59572373	peak23703	NM_003580	NSMAF	-124	0.514102
chr18	44496943	44497401	peak11303	NM_173206	PIAS2	-323	0.394291
chr18	44497586	44497823	peak11304	NM_173206	PIAS2	209	0.459018
chr18	45456598	45456839	peak11310	NM_001135937	SMAD2	-799	0.209018
chr18	45458185	45458366	peak11311	NM_001135937	SMAD2	758	0.220763
chr10	32217712	32217955	peak2898	NM_018287	ARHGAP12	29	0.583526
chr19	2783298	2783561	peak11752	NM_003021	SGTA	75	0.548812
chr10	102820834	102821190	peak3483	NM_030929	KAZALD1	14	0.595314
chr14	39735986	39736211	peak7531	NM_005930	CTAGE5	-229	0.446939
chr19	46170890	46171040	peak12585	NM_000164	GIPR	-536	0.296809
chr13	31736414	31736584	peak6534	NM_001286504	HSPH1	-26	0.585865
chr9	4297768	4298443	peak24548	NM_001042413	GLIS3	-1930	0.0462667
chr6	42419116	42419296	peak21109	NM_001297574	TRERF1	-583	0.27878
chr6	42419484	42419692	peak21110	NM_001297574	TRERF1	-201	0.46394
chr6	42420951	42421135	peak21111	NM_001297574	TRERF1	1254	0.113949
chr6	42421343	42421586	peak21112	NM_001297574	TRERF1	1675	0.0650023
chr6	37137899	37138060	peak21048	NM_001243186	PIM1	58	0.561393
chr6	37140244	37140525	peak21049	NM_001243186	PIM1	2463	0.0227316
chr12	95398444	95398714	peak5915	NM_018838	NDUFA12	1090	0.141801
chrX	148585192	148585341	peak25991	NM_006123	IDS	-1618	0.070135
chr21	35884502	35884804	peak15798	NM_001270404	KCNE1	1016	0.156505
chr21	35885454	35885709	peak15799	NM_001270404	KCNE1	1944	0.045411
chr16	71927713	71928054	peak9616	NM_001270976	IST1	-427	0.343237
chr16	71928201	71928361	peak9617	NM_001270976	IST1	-29	0.583526
chr16	71928970	71929378	peak9618	NM_001270976	IST1	864	0.191666
chr11	2323194	2323535	peak3783	NR_024621	C11orf21	221	0.451732
chr11	2323600	2323765	peak3784	NR_024621	C11orf21	539	0.295624
chr11	2324331	2324486	peak3785	NR_024621	C11orf21	1265	0.11229
chr16	68119273	68119527	peak9554	NM_173165	NFATC3	132	0.508648
chr16	68119734	68119881	peak9555	NM_173165	NFATC3	539	0.295624
chr20	52492070	52492413	peak15536	NR_002189	SUMO1P1	-7	0.600896
chr20	34638765	34639029	peak15248	NR_027451	LINC00657	15	0.594521
chr14	61201483	61201631	peak7636	NM_002431	MNAT1	99	0.531528
chr15	64162266	64162412	peak8397	NR_029944	MIR422A	-879	0.187871
chr5	180648938	180649159	peak20385	NM_033549	TRIM41	-1214	0.120192
chr5	180649380	180649611	peak20386	NM_033549	TRIM41	-767	0.218129
chr5	180650273	180650738	peak20387	NM_033549	TRIM41	243	0.438673
chr9	132387221	132387549	peak25349	NM_001286800	NTMT1	-1046	0.150368
chr7	104652957	104653474	peak22850	NM_018682	KMT2E	-1421	0.0912031
chr7	104654468	104654626	peak22851	NM_018682	KMT2E	-89	0.538662
chr9	33448854	33449000	peak24644	NM_004925	AQP3	1296	0.107744
chr3	69988106	69988257	peak17191	NM_198178	MITF	2431	0.0237225
chr1	27665797	27665999	peak451	NM_001193308	SYTL1	-2584	0.0193448
chr1	27669672	27670117	peak452	NM_001193308	SYTL1	1412	0.0923041
chr1	245026314	245026600	peak2706	NM_004501	HNRNPU	-1370	0.0976206
chr1	154474259	154474416	peak1607	NM_001010846	SHE	-189	0.471423
chr15	89089888	89090034	peak8701	NM_017996	DET1	49	0.568171
chr6	10838153	10838322	peak20542	NM_005906	MAK	-551	0.290932
chr6	34664944	34665157	peak20975	NM_024294	C6orf106	423	0.345073
chr4	119512751	119512962	peak18988	NR_109983	LOC729218	-42	0.573498
chr1	228296969	228297297	peak2536	NM_181462	MRPL55	120	0.516851
chr17	65713784	65714099	peak10607	NM_015462	NOL11	-7	0.600896
chr3	48673075	48673309	peak16993	NM_134426	SLC26A6	266	0.425425
chr3	50336247	50336478	peak17039	NM_001200031	HYAL3	-537	0.296413
chr3	50337910	50338131	peak17040	NM_001200031	HYAL3	1121	0.136059
chr3	72897425	72897620	peak17236	NM_018130	SHQ1	-76	0.54808
chr20	45987800	45987946	peak15383	NM_001281783	ZMYND8	2240	0.0306027
chr1	234744174	234744335	peak2617	NM_001077397	IRF2BP2	-1017	0.156297
chr1	234745160	234745306	peak2618	NM_001077397	IRF2BP2	-38	0.576565
chr1	234746643	234746814	peak2619	NM_001077397	IRF2BP2	1457	0.0869287
chr1	234747792	234747966	peak2620	NM_001077397	IRF2BP2	2608	0.0187355
chr1	45142846	45143060	peak717	NM_001300747	TMEM53	2673	0.0171802
chr16	642619	643140	peak8902	NM_021168	RAB40C	2707	0.0164187
chr16	1831871	1832036	peak8921	NM_001284501	NUBP2	-970	0.166405
chr2	99771476	99771655	peak13729	NM_145197	LIPT1	148	0.497911
chr12	16502129	16502295	peak5199	NM_020300	MGST1	1636	0.0684718
chr16	2203700	2203902	peak8941	NM_032271	TRAF7	-1997	0.0423128
chr16	2205141	2205433	peak8942	NM_032271	TRAF7	-511	0.306869
chr17	40830915	40831106	peak10207	NM_016602	CCR10	-2835	0.0138427
chr2	145279347	145279596	peak14073	NR_040248	ZEB2-AS1	2291	0.0285909
chr2	106809126	106809533	peak13826	NR_045607	UXS1	-1466	0.0858918
chr1	26796854	26797073	peak415	NR_125953	LOC101928324	2935	0.0121147
chr16	56965720	56966091	peak9457	NM_014685	HERPUD1	-96	0.533658
chr16	56966420	56966736	peak9458	NM_014685	HERPUD1	577	0.281019
chr16	56967366	56967529	peak9459	NM_014685	HERPUD1	1446	0.0882131
chr1	150980887	150981192	peak1482	NM_001040217	FAM63A	1654	0.066848
chr8	23315468	23315637	peak23422	NM_001128930	ENTPD4	308	0.402256
chr1	203738611	203739027	peak2237	NM_001282878	LAX1	54	0.564396
chr8	356990	357146	peak23251	NM_183421	FBXO25	261	0.428271
chr15	74287454	74287616	peak8557	NM_001256677	STOML1	2846	0.0136411
chr2	106468607	106468828	peak13825	NM_001004720	NCK2	514	0.305644
chr18	61089492	61089848	peak11477	NM_004869	VPS4B	-82	0.543713
chr10	73610830	73611001	peak3167	NM_001042466	PSAP	-167	0.485456
chr4	73935419	73935720	peak18643	NM_001297732	COX18	93	0.535797
chr1	224545479	224545802	peak2475	NM_014184	CNIH4	1128	0.134795
chr1	231665810	231665982	peak2579	NR_028395	TSNAX-DISC1	1498	0.0823042
chr18	18691093	18691254	peak11110	NM_005406	ROCK1	-639	0.258722
chr18	18691903	18692166	peak11111	NM_005406	ROCK1	222	0.45113
chr5	94417321	94417641	peak19787	NM_001002796	MCTP1	-89	0.538662
chr3	171757250	171757453	peak17918	NM_022763	FNDC3B	-66	0.555437
chr1	24828315	24828679	peak359	NR_045407	RCAN3AS	-353	0.37883
chr17	7578262	7578553	peak9828	NM_001126115	TP53	-404	0.353926
chr1	143743187	143743335	peak1331	NR_104014	LINC01138	-1258	0.113343
chr1	143743429	143744203	peak1332	NR_104014	LINC01138	-703	0.23756
chr2	44395909	44396112	peak13275	NM_001033557	PPM1B	69	0.55322
chr2	44397696	44397883	peak13276	NM_001033557	PPM1B	1848	0.0516121
chr17	79884730	79884974	peak10890	NM_002359	MAFG	-735	0.227638
chr10	92922894	92923128	peak3370	NR_046435	PCGF5	243	0.438673
chr11	65769611	65769912	peak4372	NM_001242483	EIF1AD	124	0.514102
chr1	180125781	180125927	peak1970	NM_002826	QSOX1	1887	0.0489968
chr11	100999172	100999452	peak4654	NM_001202474	PGR	-482	0.318967
chr16	1820761	1820997	peak8918	NM_001257370	EME2	-2349	0.0264632
chr16	1823207	1823391	peak8919	NM_001257370	EME2	71	0.551746
chr16	1823469	1823616	peak8920	NM_001257370	EME2	314	0.399051
chr4	124317722	124317933	peak19032	NM_005841	SPRY1	-2817	0.0141789
chr4	124318509	124318655	peak19033	NM_005841	SPRY1	-2062	0.0388001
chr4	124318816	124318983	peak19034	NM_005841	SPRY1	-1745	0.0592099
chr13	49822180	49822357	peak6757	NM_001193478	CDADC1	222	0.45113
chr13	49822427	49822623	peak6758	NM_001193478	CDADC1	479	0.320246
chr13	49822738	49823021	peak6759	NM_001193478	CDADC1	833	0.199754
chr2	198380154	198380388	peak14453	NM_199482	MOB4	-23	0.588213
chr8	24151367	24151787	peak23433	NM_014265	ADAM28	25	0.586646
chr12	58087370	58087658	peak5638	NM_001261423	OS9	-223	0.450529
chr13	33000528	33000831	peak6564	NM_001286461	N4BP2L1	-1636	0.0684718
chr13	33001064	33001600	peak6565	NM_001286461	N4BP2L1	-983	0.163545
chr13	33002125	33002284	peak6566	NM_001286461	N4BP2L1	-111	0.523091
chr9	139923183	139923642	peak25486	NM_001606	ABCA2	672	0.247585
chr9	139924990	139925261	peak25487	NM_001606	ABCA2	2385	0.025223
chr9	139925362	139925580	peak25488	NM_001606	ABCA2	2731	0.0159016
chr14	24502956	24503102	peak7441	NR_102692	DHRS4L1	-2591	0.0191651
chr14	24503769	24503989	peak7442	NR_102692	DHRS4L1	-1741	0.0595265
chr6	30294524	30294759	peak20857	NM_001199119	TRIM39-RPP21	-2446	0.0232527
chr6	30297107	30297552	peak20858	NM_001199119	TRIM39-RPP21	242	0.439259
chr1	43833652	43834009	peak705	NM_001256401	ELOVL1	85	0.541543
chr3	122232906	122233180	peak17487	NM_002264	KPNA1	-743	0.225222
chr15	96869618	96870265	peak8823	NR_102744	NR2F2-AS1	-649	0.255296
chr2	182322020	182322205	peak14342	NM_000885	ITGA4	494	0.313904
chr2	182322722	182322937	peak14343	NM_000885	ITGA4	1211	0.120674
chr2	182323694	182323863	peak14344	NM_000885	ITGA4	2160	0.0340475
chr7	74071497	74071643	peak22566	NM_033001	GTF2I	-420	0.346456
chr5	139927509	139927674	peak19945	NM_003732	EIF4EBP3	341	0.38494
chr16	58032437	58032737	peak9487	NM_024598	USB1	-2689	0.0168175
chr9	95861076	95861304	peak24918	NM_032310	C9orf89	2741	0.015691
chr13	73301173	73301351	peak6958	NM_001071775	MZT1	-676	0.246268
chr15	45926784	45927069	peak8230	NM_021199	SQRDL	-11	0.5977
chr14	105957141	105957287	peak8018	NM_001134875	C14orf80	-371	0.369847
chr1	25756673	25756967	peak379	NM_018202	TMEM57	-528	0.299992
chr14	24583042	24583474	peak7446	NM_001163484	DCAF11	-647	0.255977
chr14	24583845	24584222	peak7447	NM_001163484	DCAF11	128	0.511368
chr22	38245216	38245580	peak16303	NM_001242923	EIF3L	20	0.59057
chr1	64059968	64060315	peak886	NM_002633	PGM1	1195	0.123276
chr19	11404378	11404632	peak12028	NM_001282510	TSPAN16	-2309	0.0279129
chr19	11406930	11407264	peak12029	NM_001282510	TSPAN16	283	0.41589
chr19	39826778	39826957	peak12438	NM_001301008	GMFG	141	0.50258
chr19	39828538	39828733	peak12439	NM_001301008	GMFG	1909	0.0475804
chr4	102266499	102266937	peak18870	NM_001130691	PPP3CA	-1910	0.0475171
chr4	102267115	102267420	peak18871	NM_001130691	PPP3CA	-1361	0.0987991
chr4	102267517	102267877	peak18872	NM_001130691	PPP3CA	-931	0.175287
chrX	53254257	53254559	peak25764	NM_001146702	KDM5C	-196	0.467043
chr1	186344149	186344860	peak2060	NM_017847	C1orf27	-385	0.363007
chr1	47902383	47902693	peak761	NR_126355	LINC01389	-451	0.332428
chr1	47903541	47903699	peak762	NR_126355	LINC01389	631	0.261497
chr19	9732091	9732346	peak11962	NR_122038	ZNF561-AS1	61	0.559152
chr11	64885262	64885506	peak4327	NM_014205	ZNHIT2	174	0.480946
chr12	56617160	56617381	peak5591	NM_024068	NABP2	-854	0.194239
chr12	56618055	56618237	peak5592	NM_024068	NABP2	22	0.588998
chr6	137112531	137112912	peak21722	NM_005923	MAP3K5	-935	0.174354
chr6	137113550	137113838	peak21723	NM_005923	MAP3K5	38	0.576565
chr7	77166751	77167061	peak22647	NM_001131008	PTPN12	-445	0.335098
chr7	77167889	77168325	peak22648	NM_001131008	PTPN12	756	0.221352
chr10	64577104	64577250	peak3063	NM_001136178	EGR2	-1750	0.0588165
chr16	67279980	67280274	peak9528	NM_013241	FHOD1	-1298	0.107457
chrX	9431128	9431613	peak25525	NM_005647	TBL1X	-1830	0.0528657
chrX	9432638	9432821	peak25526	NM_005647	TBL1X	-471	0.32368
chr11	96123208	96123541	peak4646	NM_003772	JRKL	217	0.454147
chr12	131355543	131355797	peak6336	NM_006325	RAN	-868	0.190647
chr12	131356139	131356305	peak6337	NM_006325	RAN	-316	0.397988
chr17	34207381	34207601	peak10060	NM_001278736	CCL5	114	0.521003
chr10	27443890	27444095	peak2849	NM_001172304	MASTL	240	0.440432
chr10	27444875	27445058	peak2850	NM_001172304	MASTL	1214	0.120192
chr17	43237932	43238104	peak10284	NM_001303439	HEXIM2	478	0.320673
chr3	184080427	184080573	peak18035	NM_001278715	POLR2H	-270	0.423162
chr1	247712002	247712209	peak2735	NM_145278	GCSAML	-241	0.439845
chr3	50336247	50336478	peak17039	NM_001200032	HYAL3	-537	0.296413
chr3	50337910	50338131	peak17040	NM_001200032	HYAL3	1121	0.136059
chr10	64892655	64892878	peak3066	NM_001282405	NRBF2	-240	0.440432
chrX	152989260	152989406	peak26004	NM_001256447	BCAP31	-868	0.190647
chr15	99191238	99191384	peak8839	NM_000875	IGF1R	-456	0.330219
chr15	99192831	99193096	peak8840	NM_000875	IGF1R	1196	0.123111
chr20	60876987	60877577	peak15609	NM_001281437	ADRM1	-669	0.248578
chrX	14891193	14891380	peak25574	NM_152633	FANCB	102	0.529406
chr6	35658984	35659431	peak21000	NM_004117	FKBP5	2488	0.0219864
chr10	17270562	17270723	peak2812	NR_108060	VIM-AS1	1745	0.0592099
chr7	73153213	73153519	peak22546	NR_026912	ABHD11	176	0.479665
chr1	10459258	10459417	peak140	NM_001304452	PGD	163	0.488052
chr1	10460541	10460959	peak141	NM_001304452	PGD	1576	0.0741746
chr20	35233861	35234095	peak15252	NM_018840	C20orf24	-158	0.491317
chr20	35235254	35235498	peak15253	NM_018840	C20orf24	1240	0.116097
chr2	10184133	10184294	peak12907	NM_001177716	KLF11	258	0.429987
chrX	53449612	53449766	peak25766	NM_006306	SMC1A	12	0.596903
chr4	926309	926455	peak18220	NM_001297424	TMEM175	208	0.45963
chr20	33103614	33103886	peak15224	NM_014183	DYNLRB1	-438	0.33824
chr8	27950298	27950679	peak23468	NM_001284222	ELP3	2741	0.015691
chrX	46404613	46404759	peak25727	NR_015378	ZNF674-AS1	-238	0.441608
chr7	99754927	99755073	peak22786	NM_018275	C7orf43	-1344	0.101064
chr7	99755874	99756032	peak22787	NM_018275	C7orf43	-391	0.360114
chr4	141295390	141295671	peak19129	NM_001153663	SCOC	867	0.190901
chr10	43133108	43133467	peak2946	NR_130948	ZNF33B	-998	0.160307
chr17	79826245	79826391	peak10883	NR_125441	ARHGDIA	-2964	0.0116552
chr17	79826606	79826793	peak10884	NR_125441	ARHGDIA	-2583	0.0193706
chr17	79827234	79827502	peak10885	NR_125441	ARHGDIA	-1914	0.0472643
chr17	79829013	79829202	peak10886	NR_125441	ARHGDIA	-175	0.480305
chr3	129032356	129032516	peak17567	NM_006026	H1FX	-2684	0.01693
chr3	129033640	129033918	peak17568	NM_006026	H1FX	-1341	0.101469
chr3	129034401	129034912	peak17569	NM_006026	H1FX	-464	0.326715
chr3	129034976	129035799	peak17570	NM_006026	H1FX	267	0.424858
chr12	25205356	25205626	peak5249	NM_006152	LRMP	311	0.40065
chr7	120590696	120590917	peak22941	NM_019071	ING3	-10	0.598497
chr4	130014595	130014934	peak19065	NM_173487	C4orf33	-64	0.55692
chr15	90545296	90545499	peak8730	NM_198526	ZNF710	675	0.246597
chr13	113862926	113863173	peak7325	NM_001008895	CUL4A	-769	0.217549
chr13	113863343	113863489	peak7326	NM_001008895	CUL4A	-402	0.354871
chr13	113865264	113865462	peak7327	NM_001008895	CUL4A	1545	0.0773047
chr22	29784478	29784687	peak16160	NM_145730	AP1B1	10	0.598497
chr11	778797	779101	peak3761	NR_126343	LOC171391	1372	0.0973606
chr13	77600483	77600707	peak7006	NM_012158	FBXL3	-736	0.227334
chr3	32726380	32726527	peak16816	NM_015442	CNOT10	-183	0.475209
chr17	74722607	74722830	peak10756	NM_001080510	METTL23	-193	0.468915
chr17	74722916	74723097	peak10757	NM_001080510	METTL23	95	0.53437
chr9	131218107	131218602	peak25314	NM_153440	ODF2	-324	0.393765
chr6	7108523	7108683	peak20490	NM_001003699	RREB1	518	0.304019
chr6	7109450	7109682	peak20491	NM_001003699	RREB1	1481	0.084191
chr6	7109904	7110087	peak20492	NM_001003699	RREB1	1910	0.0475171
chr17	71088786	71088967	peak10642	NM_139177	SLC39A11	23	0.588213
chr12	49463294	49463443	peak5433	NR_130123	RHEBL1	-440	0.337339
chr8	145579285	145579487	peak24485	NM_001280561	TMEM249	117	0.518923
chr11	118082887	118083058	peak4759	NM_001286571	AMICA1	-1102	0.13955
chr11	118085089	118085308	peak4760	NM_001286571	AMICA1	1124	0.135516
chr7	44086367	44086523	peak22400	NM_001014436	DBNL	2207	0.0319793
chr12	10365501	10365704	peak5131	NM_031412	GABARAPL1	114	0.521003
chr12	10365835	10366042	peak5132	NM_031412	GABARAPL1	450	0.332871
chr12	10366107	10366526	peak5133	NM_031412	GABARAPL1	828	0.201091
chr17	16341765	16342022	peak9887	NR_027166	LRRC75A-AS1	-407	0.352513
chr9	37753410	37753685	peak24696	NM_001286950	TRMT10B	-252	0.433441
chr10	99400238	99400402	peak3449	NM_018425	PI4K2A	-122	0.515475
chr1	159750330	159750566	peak1787	NM_017823	DUSP23	-310	0.401185
chrX	47004162	47004491	peak25733	NM_001204468	RBM10	-290	0.412027
chr6	31619975	31620740	peak20912	NM_001199698	BAG6	-120	0.516851
chr6	31621507	31621745	peak20913	NM_001199698	BAG6	1149	0.131073
chr11	64546974	64547200	peak4314	NM_201997	SF1	771	0.216969
chr4	152020523	152020981	peak19162	NM_001267699	RPS3A	28	0.584304
chr19	10614072	10614525	peak11986	NM_012289	KEAP1	817	0.204062
chr19	39881431	39881577	peak12440	NR_046384	PAF1	-331	0.390107
chr2	8724190	8724400	peak12892	NR_110257	LOC101929567	373	0.368862
chr15	34516669	34517133	peak8073	NM_001286420	EMC4	-296	0.408744
chr2	101618557	101618954	peak13756	NM_001099693	RPL31	65	0.556178
chr3	101231936	101232241	peak17352	NM_001282802	SENP7	3	0.604109
chr2	97304027	97304224	peak13704	NM_001115016	KANSL3	9	0.599296
chr9	123638660	123638900	peak25187	NM_001286843	PHF19	-826	0.201628
chr9	123639116	123639730	peak25188	NM_001286843	PHF19	-183	0.475209
chr7	66092992	66093192	peak22496	NM_153033	KCTD7	-775	0.215815
chr7	66095700	66095897	peak22497	NM_153033	KCTD7	1931	0.046205
chr7	66096413	66096667	peak22498	NM_153033	KCTD7	2673	0.0171802
chr2	238875302	238875687	peak14812	NM_001278307	UBE2F	-92	0.536512
chr2	238877312	238877503	peak14813	NM_001278307	UBE2F	1821	0.0535039
chr12	2113362	2113511	peak4968	NM_152640	DCP1B	-241	0.439845
chr19	54784398	54784567	peak12763	NM_001278403	LILRB2	-256	0.431135
chr22	18121196	18121675	peak16007	NM_001270732	BCL2L13	86	0.540821
chrX	100645500	100645703	peak25869	NM_001199974	RPL36A-HNRNPH2	-276	0.41979
chr15	41185309	41185546	peak8143	NM_020857	VPS18	-1200	0.122456
chr12	104680711	104680924	peak5985	NM_182729	TXNRD1	358	0.376313
chr22	38347090	38347276	peak16304	NM_021974	POLR2F	-2486	0.0220451
chr7	87502805	87503001	peak22698	NM_018843	SLC25A40	-2789	0.0147183
chr7	87503426	87503609	peak22699	NM_018843	SLC25A40	-2175	0.0333733
chr1	171281372	171281553	peak1896	NM_002022	FMO4	-1859	0.0508606
chr1	171283248	171283423	peak1897	NM_002022	FMO4	14	0.595314
chr19	13258034	13258410	peak12074	NM_001271609	STX10	-2966	0.0116242
chr19	13259538	13259718	peak12075	NM_001271609	STX10	-1560	0.075774
chr19	13259813	13260534	peak12076	NM_001271609	STX10	-1015	0.156714
chr19	13263855	13264413	peak12077	NM_001271609	STX10	2946	0.0119383
chr17	39540062	39540300	peak10162	NM_021013	KRT34	1545	0.0773047
chr1	90098339	90098684	peak1034	NR_033981	FLJ27354	58	0.561393
chr1	90098925	90099118	peak1035	NR_033981	FLJ27354	568	0.284411
chr1	90099494	90099779	peak1036	NR_033981	FLJ27354	1183	0.125264
chr10	116582171	116582368	peak3604	NM_001135051	FAM160B1	767	0.218129
chr1	241694800	241695199	peak2684	NM_003679	KMO	-434	0.340049
chr2	27805566	27805712	peak13038	NM_001271289	ZNF512	-196	0.467043
chr10	31608029	31608227	peak2894	NR_024284	ZEB1-AS1	104	0.527996
chr10	103113832	103114061	peak3485	NM_003939	BTRC	157	0.491972
chr11	61584407	61584592	peak4228	NM_013402	FADS1	-30	0.582748
chr17	8286584	8286918	peak9850	NM_000987	RPL26	186	0.473312
chr1	161719760	161719941	peak1833	NM_007240	DUSP12	293	0.410382
chr1	62903224	62903555	peak879	NM_003368	USP1	1007	0.158394
chr16	1358941	1359152	peak8908	NM_194260	UBE2I	-107	0.525888
chr16	1359212	1359524	peak8909	NM_194260	UBE2I	215	0.45536
chr16	1360113	1360345	peak8910	NM_194260	UBE2I	1076	0.144472
chr19	52642489	52642684	peak12740	NM_178523	ZNF616	-605	0.270721
chr16	69165839	69165985	peak9574	NM_001040146	CHTF8	-159	0.490662
chr16	69166090	69166236	peak9575	NM_001040146	CHTF8	92	0.536512
chr5	140768146	140768577	peak19959	NM_032098	PCDHGB4	910	0.180264
chr6	170151504	170151839	peak22004	NM_001278533	ERMARD	-46	0.570448
chr1	150849276	150849818	peak1476	NM_001197325	ARNT	303	0.404947
chr1	150849984	150850306	peak1477	NM_001197325	ARNT	901	0.18244
chr7	99679472	99679621	peak22779	NM_017715	ZNF3	159	0.490662
chr7	44086367	44086523	peak22400	NM_001122956	DBNL	2207	0.0319793
chr10	73975847	73976177	peak3174	NR_045564	ASCC1	-880	0.187621
chr18	22039733	22040146	peak11177	NM_001143828	HRH4	-653	0.253938
chr18	22040198	22040353	peak11178	NM_001143828	HRH4	-317	0.397458
chr5	179719939	179720085	peak20362	NM_139070	MAPK9	941	0.172965
chr1	24740563	24740709	peak356	NM_001199013	STPG1	374	0.36837
chr17	73042376	73042540	peak10711	NM_015353	KCTD2	-820	0.203247
chr1	40365513	40365961	peak657	NM_005376	MYCL	-1950	0.0450492
chr10	104952259	104952469	peak3518	NM_001134373	NT5C2	-699	0.238831
chr11	1871891	1872108	peak3776	NM_002339	LSP1	-2200	0.0322792
chr11	1874036	1874247	peak3777	NM_002339	LSP1	-58	0.561393
chr1	149911152	149911385	peak1425	NM_001145862	MTMR11	2477	0.0223112
chr8	28347742	28348032	peak23474	NM_172366	FBXO16	52	0.565903
chr8	28348101	28348286	peak23475	NM_172366	FBXO16	358	0.376313
chr2	215673994	215674168	peak14612	NM_001282549	BARD1	-354	0.378326
chr2	215674239	215674412	peak14613	NM_001282549	BARD1	-110	0.523789
chr11	18416036	18416273	peak3942	NM_001135239	LDHA	219	0.452938
chr11	18417333	18417514	peak3943	NM_001135239	LDHA	1488	0.0834089
chr11	125495795	125496013	peak4868	NR_045205	CHEK1	-219	0.452938
chr11	125496096	125496361	peak4869	NR_045205	CHEK1	105	0.527292
chr1	167690559	167690735	peak1875	NM_001146191	MPZL1	-539	0.295624
chr7	77166751	77167061	peak22647	NM_002835	PTPN12	134	0.507293
chr7	77167889	77168325	peak22648	NM_002835	PTPN12	1335	0.102284
chr9	132387221	132387549	peak25349	NM_014064	NTMT1	-1046	0.150368
chr8	56987056	56987231	peak23679	NR_002437	SNORD54	683	0.243981
chr4	83931717	83931926	peak18738	NR_110254	LIN54	-166	0.486104
chr4	83934449	83934643	peak18739	NR_110254	LIN54	2559	0.0200005
chr6	31939647	31940335	peak20930	NM_005510	DXO	-41	0.574264
chr1	167905956	167906187	peak1879	NM_001198956	DCAF6	275	0.42035
chr5	179049495	179049974	peak20345	NM_001257293	HNRNPH1	-977	0.164859
chr5	179050383	179050892	peak20346	NM_001257293	HNRNPH1	-74	0.549544
chr5	145582637	145582852	peak20015	NM_018989	RBM27	-418	0.347381
chr5	145583155	145583318	peak20016	NM_018989	RBM27	74	0.549544
chr1	156093367	156093753	peak1694	NM_001282624	LMNA	-2347	0.0265339
chr1	156095179	156095343	peak1695	NM_001282624	LMNA	-646	0.256319
chr1	156096111	156096287	peak1696	NM_001282624	LMNA	292	0.41093
chr1	156096590	156096747	peak1697	NM_001282624	LMNA	761	0.219881
chr1	156098485	156098881	peak1698	NM_001282624	LMNA	2776	0.0149756
chr6	24667166	24667539	peak20722	NM_018473	ACOT13	90	0.537944
chr19	570386	570608	peak11631	NM_001728	BSG	-1956	0.0446902
chr3	3151733	3151879	peak16491	NM_175728	IL5RA	-252	0.433441
chr17	72774095	72774463	peak10697	NM_001305088	NAT9	1715	0.0616263
chr17	72774670	72774942	peak10698	NM_001305088	NAT9	2242	0.0305212
chr17	72775035	72775369	peak10699	NM_001305088	NAT9	2638	0.0180009
chr2	169928574	169928998	peak14224	NM_001142270	DHRS9	-298	0.407655
chr2	169929056	169929226	peak14225	NM_001142270	DHRS9	57	0.562142
chr4	103940635	103940971	peak18887	NM_139173	SLC9B1	-93	0.535797
chr20	31095899	31096049	peak15192	NR_110619	LOC101929698	-1787	0.0559853
chr9	135819888	135820180	peak25423	NM_000368	TSC1	14	0.595314
chr1	9302039	9302228	peak119	NM_001282587	H6PD	2231	0.0309722
chr1	158977616	158977819	peak1777	NM_005531	IFI16	-1964	0.0442161
chr9	33165433	33165796	peak24637	NR_108110	B4GALT1-AS1	-1331	0.102831
chr9	33167538	33167722	peak24638	NR_108110	B4GALT1-AS1	685	0.243331
chr5	441031	441343	peak19403	NM_007277	EXOC3	-2146	0.034689
chr4	184020020	184020173	peak19320	NM_024949	WWC2	-366	0.372321
chr16	22308070	22308241	peak9200	NM_001258034	POLR3E	-540	0.29523
chr16	22308356	22309058	peak9201	NM_001258034	POLR3E	12	0.596903
chr1	110091007	110091349	peak1210	NM_006496	GNAI3	-7	0.600896
chr19	45147558	45147726	peak12547	NM_001135768	PVR	545	0.293269
chr6	154676172	154676809	peak21895	NM_015553	IPCEF1	-1410	0.0925506
chr6	154677756	154678162	peak21896	NM_015553	IPCEF1	59	0.560645
chr17	73257773	73258000	peak10720	NM_015971	MRPS7	138	0.504595
chr2	71678328	71678737	peak13572	NM_001130981	DYSF	-2220	0.0314298
chr2	71679870	71680060	peak13573	NM_001130981	DYSF	-787	0.21239
chr11	10562666	10562830	peak3866	NM_016422	RNF141	-26	0.585865
chr11	842327	842477	peak3765	NM_003271	TSPAN4	-421	0.345994
chr11	842546	842952	peak3766	NM_003271	TSPAN4	-74	0.549544
chr1	158901225	158901394	peak1776	NM_152501	PYHIN1	-27	0.585084
chr2	234760846	234761014	peak14795	NM_018410	HJURP	-2282	0.0289361
chr14	105531754	105531980	peak8009	NM_001278696	GPR132	-20	0.59057
chr17	54670116	54670385	peak10413	NM_005450	NOG	-809	0.20625
chr1	6087518	6087786	peak58	NM_172130	KCNAB2	1580	0.0737801
chr1	6088107	6088824	peak59	NM_172130	KCNAB2	2393	0.0249554
chr1	197744905	197745116	peak2129	NR_125340	DENND1B	387	0.36204
chr1	32110290	32110439	peak525	NR_033686	PEF1	-474	0.322388
chr1	32110671	32110855	peak526	NR_033686	PEF1	-75	0.548812
chr3	183967246	183967511	peak18033	NM_014693	ECE2	-66	0.555437
chr3	197684276	197684534	peak18206	NR_026787	LMLN	-2665	0.0173644
chr10	103603605	103603751	peak3490	NM_173193	KCNIP2	1	0.605722
chr6	33588395	33588691	peak20961	NM_002224	ITPR3	-612	0.268206
chr1	40365513	40365961	peak657	NM_001033082	MYCL	-1950	0.0450492
chr13	26796263	26796598	peak6441	NM_183044	RNF6	536	0.296809
chr12	122461153	122461347	peak6236	NM_020993	BCL7A	1459	0.0866972
chr22	50984120	50984266	peak16484	NM_138433	KLHDC7B	-2268	0.0294813
chr11	46140889	46141434	peak4097	NM_001101802	PHF21A	-1824	0.0532904
chr11	46143509	46143714	peak4098	NM_001101802	PHF21A	626	0.263246
chr11	46143777	46143964	peak4099	NM_001101802	PHF21A	885	0.186374
chr5	42992202	42992782	peak19590	NR_104643	FLJ32255	-943	0.172504
chr5	42993046	42993533	peak19591	NR_104643	FLJ32255	-146	0.499241
chr5	42995052	42995216	peak19592	NR_104643	FLJ32255	1699	0.0629551
chr21	38445165	38445418	peak15865	NM_153682	PIGP	-167	0.485456
chrX	77360350	77360718	peak25846	NM_000291	PGK1	869	0.190393
chr19	55385528	55385804	peak12782	NM_133271	FCAR	118	0.518231
chr14	23586329	23586500	peak7424	NM_001805	CEBPE	-2406	0.0245265
chr14	23590043	23590275	peak7425	NM_001805	CEBPE	1339	0.10174
chr9	139439250	139439518	peak25467	NR_039821	MIR4674	-1327	0.103381
chr9	139439580	139439759	peak25468	NR_039821	MIR4674	-1042	0.151173
chr9	139440492	139440977	peak25469	NR_039821	MIR4674	23	0.588213
chr6	31802784	31803218	peak20922	NR_002742	SNORD52	-1851	0.051406
chr3	30649399	30649591	peak16765	NM_001024847	TGFBR2	1502	0.0818664
chr19	50379824	50379979	peak12698	NM_001168222	TBC1D17	-780	0.214381
chr14	64971105	64971366	peak7661	NM_014950	ZBTB1	-56	0.562892
chr14	64971548	64971821	peak7662	NM_014950	ZBTB1	393	0.359155
chr1	47697512	47697752	peak759	NM_003189	TAL1	-375	0.367879
chr19	1488502	1488648	peak11687	NM_017573	PCSK4	-1874	0.0498535
chr19	1490479	1490629	peak11688	NM_017573	PCSK4	105	0.527292
chr1	145516056	145516259	peak1375	NM_003846	PEX11B	-7	0.600896
chr10	103603605	103603751	peak3490	NM_173197	KCNIP2	1	0.605722
chr2	74426288	74426525	peak13600	NR_027405	MTHFD2	717	0.233167
chr2	74426593	74426916	peak13601	NR_027405	MTHFD2	1065	0.146607
chr9	21974393	21974553	peak24606	NM_058197	CDKN2A	-353	0.37883
chr9	21974725	21975002	peak24607	NM_058197	CDKN2A	37	0.577335
chr17	44268919	44269256	peak10305	NM_001193466	KANSL1	-1079	0.143896
chr17	44270118	44270324	peak10306	NM_001193466	KANSL1	55	0.563643
chr17	44271073	44271223	peak10307	NM_001193466	KANSL1	982	0.163763
chr17	44271507	44271773	peak10308	NM_001193466	KANSL1	1474	0.0849805
chr9	127951517	127951712	peak25258	NM_001123369	PPP6C	-604	0.271082
chr9	127951946	127952150	peak25259	NM_001123369	PPP6C	-170	0.483518
chr15	78733403	78733574	peak8641	NM_004136	IREB2	2971	0.011547
chr7	1978401	1978562	peak22040	NM_001304525	MAD1L1	-1705	0.0624535
chr19	36605826	36606024	peak12408	NM_001300971	TBCB	-804	0.20763
chr19	36606559	36606709	peak12409	NM_001300971	TBCB	-95	0.53437
chr2	63815831	63816282	peak13426	NM_015910	WDPCP	189	0.471423
chr17	79789992	79790202	peak10873	NM_001288798	FAM195B	-1073	0.145051
chr17	79790425	79790634	peak10874	NM_001288798	FAM195B	-641	0.258033
chr17	79791113	79791398	peak10875	NM_001288798	FAM195B	85	0.541543
chr7	87844696	87844909	peak22701	NR_120517	LOC102723885	-1172	0.127115
chr6	31165682	31166071	peak20894	NR_026791	HCG27	340	0.385454
chr13	113242478	113242642	peak7320	NM_001286278	TUBGCP3	61	0.559152
chr17	56404509	56404818	peak10448	NM_001261835	BZRAP1	-1489	0.0832978
chr17	56404882	56406481	peak10449	NM_001261835	BZRAP1	-471	0.32368
chr17	56406548	56407946	peak10450	NM_001261835	BZRAP1	1095	0.140858
chr17	56408273	56408436	peak10451	NM_001261835	BZRAP1	2202	0.0321932
chr17	56408635	56408942	peak10452	NM_001261835	BZRAP1	2636	0.018049
chr19	2330748	2331078	peak11733	NM_001077238	SPPL2B	2285	0.0288205
chr1	211432376	211432674	peak2350	NM_001136225	RCOR3	-182	0.475843
chr22	50964151	50964348	peak16476	NM_001169111	SCO2	216	0.454753
chr22	50964508	50964745	peak16477	NM_001169111	SCO2	593	0.275087
chr22	50965091	50965250	peak16478	NM_001169111	SCO2	1137	0.133187
chr8	74883361	74883589	peak23822	NM_001204858	TCEB1	-1047	0.150168
chr8	74885585	74885849	peak23823	NM_001204858	TCEB1	1195	0.123276
chr5	98106263	98106467	peak19799	NR_033932	RGMB-AS1	-2423	0.0239768
chr1	154946580	154946882	peak1623	NR_024163	CKS1B	-386	0.362523
chr1	154948263	154948503	peak1624	NR_024163	CKS1B	1266	0.112141
chr3	170075925	170076221	peak17883	NM_005414	SKIL	601	0.272169
chr6	32812185	32812871	peak20938	NM_148919	PSMB8	712	0.234727
chr1	231665810	231665982	peak2579	NM_005999	TSNAX	1498	0.0823042
chr15	75165458	75165665	peak8579	NM_005697	SCAMP2	-109	0.524488
chr15	75166379	75166537	peak8580	NM_005697	SCAMP2	788	0.212107
chr6	33257098	33257253	peak20952	NR_106933	MIR6873	2109	0.0364432
chr18	20513163	20513414	peak11144	NM_002894	RBBP8	-6	0.601698
chr18	20513662	20513986	peak11145	NM_002894	RBBP8	530	0.299193
chr20	62495592	62495843	peak15640	NM_199363	TPD52L2	-863	0.191922
chr20	62496163	62496373	peak15641	NM_199363	TPD52L2	-312	0.400116
chr20	62496462	62496768	peak15642	NM_199363	TPD52L2	35	0.578876
chr20	62497090	62497325	peak15643	NM_199363	TPD52L2	627	0.262895
chr7	134854114	134854346	peak23034	NM_001243751	C7orf49	-1348	0.100527
chr7	134855279	134855426	peak23035	NM_001243751	C7orf49	-226	0.44873
chr12	57504212	57504439	peak5618	NM_001178079	STAT6	236	0.442787
chr12	57505524	57506302	peak5619	NM_001178079	STAT6	1824	0.0532904
chr6	90062260	90062429	peak21415	NM_016021	UBE2J1	-275	0.42035
chr6	90062527	90062939	peak21416	NM_016021	UBE2J1	114	0.521003
chr4	175342996	175343142	peak19286	NR_036236	MIR4276	-1876	0.0497207
chr13	107026772	107026972	peak7245	NR_034119	LINC00460	-2038	0.0400617
chr3	113775503	113775823	peak17444	NM_001256836	QTRTD1	82	0.543713
chr1	10490412	10490638	peak143	NM_199006	APITD1-CORT	367	0.371824
chr4	190579448	190579732	peak19384	NR_121679	LINC01262	-1169	0.127624
chr4	190579899	190580141	peak19385	NR_121679	LINC01262	-739	0.226427
chr1	87794350	87794675	peak1014	NM_006769	LMO4	362	0.374312
chr1	87797039	87797194	peak1015	NM_006769	LMO4	2966	0.0116242
chr12	112279776	112280029	peak6091	NM_003668	MAPKAPK5	-129	0.510686
chr8	93976909	93977201	peak23909	NM_001171796	TRIQK	-1317	0.104769
chr17	72919655	72919802	peak10703	NM_001282489	USH1G	370	0.37034
chr11	3078330	3078793	peak3797	NM_001751	CARS	-120	0.516851
chr10	32735063	32735263	peak2912	NR_109826	CCDC7	154	0.493944
chr7	74071497	74071643	peak22566	NM_032999	GTF2I	-420	0.346456
chr19	1383253	1383990	peak11683	NM_024407	NDUFS7	-261	0.428271
chr1	207277361	207277593	peak2315	NM_000715	C4BPA	-129	0.510686
chr8	74885585	74885849	peak23823	NM_017866	TMEM70	-2659	0.0175039
chr8	74888509	74888751	peak23824	NM_017866	TMEM70	254	0.432287
chr3	131221635	131221950	peak17590	NM_007208	MRPL3	-68	0.553958
chr10	96305261	96305540	peak3405	NM_018063	HELLS	-123	0.514788
chr16	12009342	12009528	peak9100	NM_001130006	GSPT1	-390	0.360595
chr16	12009804	12010202	peak9101	NM_001130006	GSPT1	178	0.478388
chr6	34664944	34665157	peak20975	NM_022758	C6orf106	423	0.345073
chr6	30294524	30294759	peak20857	NM_021253	TRIM39	21	0.589783
chr6	30297107	30297552	peak20858	NM_021253	TRIM39	2709	0.016375
chr3	145881458	145881610	peak17704	NM_000935	PLOD2	2252	0.030117
chr2	166810681	166810938	peak14202	NM_024753	TTC21B	461	0.328025
chrX	128915240	128915421	peak25946	NM_018990	SASH3	1439	0.0890403
chr7	40174041	40174372	peak22371	NM_024728	SUGCT	-368	0.371329
chr17	16341765	16342022	peak9887	NR_027167	LRRC75A-AS1	-407	0.352513
chr14	77564070	77564448	peak7750	NM_033426	CIPC	-318	0.396928
chr9	5450401	5450641	peak24554	NR_052005	CD274	19	0.591358
chr1	110950339	110950494	peak1228	NR_102697	LAMTOR5-AS1	-14	0.595314
chr9	134152599	134152783	peak25385	NM_033387	FAM78A	785	0.212957
chr3	48673075	48673309	peak16993	NM_001281732	SLC26A6	266	0.425425
chr12	77157576	77157804	peak5791	NM_015336	ZDHHC17	-163	0.488052
chr13	52026095	52026592	peak6806	NM_012141	INTS6	-932	0.175053
chr13	52026914	52027190	peak6807	NM_012141	INTS6	-223	0.450529
chr3	42814666	42814900	peak16887	NM_144719	CCDC13	38	0.576565
chr14	105218365	105218558	peak8007	NM_021709	SIVA1	-1008	0.158183
chr7	30544462	30544721	peak22284	NM_024051	GGCT	134	0.507293
chr21	34099616	34099762	peak15758	NM_001160302	SYNJ1	-561	0.287078
chr6	52441093	52441326	peak21227	NM_012288	TRAM2	-653	0.253938
chr6	52442002	52442174	peak21228	NM_012288	TRAM2	226	0.44873
chr6	52442271	52442531	peak21229	NM_012288	TRAM2	539	0.295624
chr16	67694449	67694834	peak9540	NM_016948	PARD6A	-209	0.459018
chr22	31556053	31556456	peak16202	NR_024211	RNF185	117	0.518923
chr3	196669359	196669537	peak18197	NM_007362	NCBP2	-16	0.593728
chr3	151048788	151048950	peak17738	NM_176894	P2RY13	1532	0.0786564
chr7	92465771	92465931	peak22736	NR_110086	LOC101927497	55	0.563643
chr20	3451470	3451682	peak14962	NM_001207047	ATRN	-88	0.539381
chr9	37800578	37800843	peak24698	NM_001286810	DCAF10	160	0.490008
chr1	1655677	1655833	peak24	NM_033489	CDK11B	-104	0.527996
chr13	111565677	111565856	peak7312	NM_017664	ANKRD10	-1688	0.0638853
chr13	111568725	111569016	peak7313	NM_017664	ANKRD10	1416	0.0918131
chr16	21611184	21611385	peak9189	NR_110930	LOC101927814	578	0.280644
chr12	22697404	22697676	peak5236	NM_001286174	C2CD5	60	0.559898
chr6	108581799	108582157	peak21502	NM_003795	SNX3	-486	0.317271
chr6	108582649	108582856	peak21503	NM_003795	SNX3	288	0.413127
chr1	36850935	36851219	peak611	NM_001282547	STK40	-451	0.332428
chr1	36851525	36851766	peak612	NM_001282547	STK40	117	0.518923
chr1	36851903	36852499	peak613	NM_001282547	STK40	673	0.247255
chr2	122513049	122513404	peak13957	NR_048559	TSN	106	0.52659
chr1	28052280	28052513	peak464	NM_152660	FAM76A	-93	0.535797
chr8	38854264	38854710	peak23591	NM_031940	TM2D2	446	0.334651
chr8	38856565	38856711	peak23592	NM_031940	TM2D2	2597	0.0190123
chr1	45142846	45143060	peak717	NM_024587	TMEM53	2673	0.0171802
chr4	141075174	141075520	peak19127	NM_018717	MAML3	114	0.521003
chr2	58468293	58468450	peak13399	NM_018062	FANCL	-144	0.500574
chr1	156251638	156251844	peak1702	NM_015327	SMG5	-879	0.187871
chr1	156252455	156252625	peak1703	NM_015327	SMG5	-80	0.545165
chr1	213188989	213189245	peak2386	NM_001300758	ANGEL2	-100	0.530819
chr15	37393381	37393529	peak8089	NM_170677	MEIS2	1114	0.137335
chr10	31320629	31320782	peak2893	NM_182755	ZNF438	-161	0.489355
chr19	47287994	47288266	peak12610	NM_001145145	SLC1A5	-4	0.603304
chr19	47289769	47289915	peak12611	NM_001145145	SLC1A5	1708	0.0622042
chr19	50354683	50354853	peak12695	NM_017432	PTOV1	392	0.359635
chr4	25862728	25863413	peak18396	NM_001297594	SEL1L3	-2147	0.0346428
chr14	38063590	38063797	peak7518	NM_004496	FOXA1	-632	0.261148
chr9	38620127	38620370	peak24709	NM_147195	ANKRD18A	-112	0.522394
chr9	38622129	38622300	peak24710	NM_147195	ANKRD18A	1854	0.0512008
chr9	136281859	136282049	peak25437	NM_001279351	REXO4	-1338	0.101876
chr9	136283025	136283317	peak25438	NM_001279351	REXO4	-121	0.516163
chr16	29874288	29874553	peak9286	NM_006319	CDIPT	-189	0.471423
chr16	3767129	3767292	peak8985	NM_016292	TRAP1	-388	0.361558
chr16	3767558	3767751	peak8986	NM_016292	TRAP1	56	0.562892
chr16	2021195	2021359	peak8929	NM_006453	TBL3	-786	0.212673
chr16	2021900	2022209	peak8930	NM_006453	TBL3	-9	0.599296
chr15	91259733	91259935	peak8753	NR_120372	CRTC3-AS1	-537	0.296413
chr20	43883470	43883907	peak15356	NM_003064	SLPI	483	0.318542
chr7	40174041	40174372	peak22371	NM_138701	MPLKIP	-45	0.571209
chr1	145610614	145611084	peak1379	NM_001303456	POLR3C	181	0.476478
chr16	1831871	1832036	peak8921	NM_001284502	NUBP2	-970	0.166405
chr14	91529636	91529808	peak7841	NM_182398	RPS6KA5	2729	0.0159441
chr22	24951803	24952107	peak16114	NM_001284257	GUCD1	680	0.244958
chr5	180630140	180630369	peak20378	NM_203297	TRIM7	2324	0.0273602
chr10	70091548	70091984	peak3091	NM_022129	PBLD	-918	0.178351
chr6	131949293	131949584	peak21656	NM_001270522	MED23	59	0.560645
chr19	6670004	6670289	peak11876	NM_003807	TNFSF14	-453	0.331542
chr19	6670930	6671164	peak11877	NM_003807	TNFSF14	448	0.33376
chr9	33290104	33290623	peak24640	NM_147134	NFX1	-54	0.564396
chr9	33290683	33291102	peak24641	NM_147134	NFX1	475	0.321958
chr5	154062511	154062749	peak20117	NR_031638	MIR1303	-2705	0.0164626
chr7	102715260	102715546	peak22841	NM_001287150	FBXL13	115	0.520309
chr7	102717264	102717571	peak22842	NM_001287150	FBXL13	2129	0.0354842
chr2	264739	264930	peak12845	NR_104225	SH3YL1	442	0.336441
chr1	154974098	154974256	peak1628	NR_045515	ZBTB7B	-928	0.175989
chr1	154974509	154974945	peak1629	NR_045515	ZBTB7B	-378	0.366411
chr1	154975343	154975643	peak1630	NR_045515	ZBTB7B	388	0.361558
chr1	154976684	154976855	peak1631	NR_045515	ZBTB7B	1664	0.0659626
chr12	110905912	110906470	peak6057	NM_013300	FAM216A	-40	0.57503
chr17	45908829	45908975	peak10325	NM_033413	LRRC46	-90	0.537944
chr10	73975847	73976177	peak3174	NM_001198800	ASCC1	-187	0.472682
chrX	101187012	101187281	peak25870	NM_001011657	ZMAT1	107	0.525888
chr1	228353418	228353651	peak2539	NR_103540	IBA57-AS1	321	0.395344
chr1	228354099	228354251	peak2540	NR_103540	IBA57-AS1	962	0.168189
chr7	23145945	23146189	peak22216	NM_001172428	KLHL7	715	0.23379
chr18	3448319	3448500	peak10989	NM_001278682	TGIF1	-1001	0.159667
chr18	3449162	3450093	peak10990	NM_001278682	TGIF1	217	0.454147
chr18	3450221	3450503	peak10991	NM_001278682	TGIF1	952	0.170447
chr18	3450618	3450888	peak10992	NM_001278682	TGIF1	1343	0.101199
chr2	55509394	55509540	peak13382	NR_027258	PRORSD1P	13	0.596108
chr1	114471917	114472230	peak1274	NM_152696	HIPK1	78	0.546621
chr17	56415498	56415732	peak10455	NR_038415	BZRAP1-AS1	1053	0.148972
chr17	56415815	56416029	peak10456	NR_038415	BZRAP1-AS1	1360	0.0989309
chr4	103789288	103789574	peak18885	NM_181890	UBE2D3	-619	0.265714
chr4	103790190	103790346	peak18886	NM_181890	UBE2D3	218	0.453542
chr2	113299313	113299563	peak13881	NM_001282779	POLR1B	-53	0.565149
chr6	133134920	133135770	peak21661	NR_002434	SNORD101	-1100	0.139922
chr10	5707799	5707988	peak2764	NR_037164	ASB13	-665	0.249907
chr10	5708079	5708363	peak2765	NR_037164	ASB13	-337	0.386999
chr10	5708463	5708630	peak2766	NR_037164	ASB13	-12	0.596903
chr6	31696602	31696807	peak20916	NM_001303008	DDAH2	-574	0.282145
chr2	30669959	30670245	peak13088	NM_182551	LCLAT1	11	0.5977
chr10	43133108	43133467	peak2946	NM_001305037	ZNF33B	-998	0.160307
chr13	50655372	50655675	peak6771	NR_109973	DLEU1	-781	0.214095
chr13	50655726	50655987	peak6772	NR_109973	DLEU1	-448	0.33376
chr13	50656756	50657269	peak6773	NR_109973	DLEU1	708	0.235982
chrX	23685359	23685579	peak25618	NM_006406	PRDX4	-175	0.480305
chr1	155903982	155904202	peak1677	NM_014949	KIAA0907	-141	0.50258
chr10	102130341	102130659	peak3470	NR_026762	OLMALINC	-2832	0.0138981
chr10	102133467	102133613	peak3471	NR_026762	OLMALINC	208	0.45963
chr10	102133720	102134050	peak3472	NR_026762	OLMALINC	553	0.290157
chrX	65237906	65238052	peak25795	NR_029637	MIR223	-732	0.22855
chrX	65240700	65241142	peak25796	NR_029637	MIR223	2210	0.0318516
chr5	102455589	102455761	peak19811	NM_001281471	PPIP5K2	-282	0.416445
chr4	26320872	26321321	peak18406	NM_015874	RBPJ	-1332	0.102694
chr4	26323032	26323191	peak18407	NM_015874	RBPJ	683	0.243981
chr1	54355570	54355769	peak806	NM_018982	YIPF1	182	0.475843
chr11	58345195	58345423	peak4182	NM_001143995	LPXN	-330	0.390628
chr11	58347283	58347548	peak4183	NM_001143995	LPXN	1776	0.0568124
chr1	184020650	184020896	peak2037	NM_001127394	TSEN15	-11	0.5977
chr4	80994131	80994326	peak18716	NM_058172	ANTXR2	-249	0.435178
chr4	80994818	80994991	peak18717	NM_058172	ANTXR2	427	0.343237
chr1	156308053	156308234	peak1706	NM_001304820	TSACC	-549	0.291709
chr20	48807406	48807603	peak15451	NR_125739	CEBPB-AS1	-1102	0.13955
chr20	48808502	48808648	peak15452	NR_125739	CEBPB-AS1	-31	0.581972
chr20	48808852	48809094	peak15453	NR_125739	CEBPB-AS1	367	0.371824
chr12	2986108	2986254	peak4978	NR_046432	RHNO1	-183	0.475209
chr12	2987678	2987906	peak4979	NR_046432	RHNO1	1428	0.0903558
chr1	151253875	151254405	peak1495	NM_001304764	ZNF687	110	0.523789
chr1	151254761	151255100	peak1496	NM_001304764	ZNF687	900	0.182684
chr1	151255197	151255392	peak1497	NM_001304764	ZNF687	1264	0.11244
chr4	2010605	2010812	peak18241	NM_005663	NELFA	-254	0.432287
chr4	2013443	2013688	peak18242	NM_005663	NELFA	2603	0.0188609
chr1	179334737	179334883	peak1959	NR_073544	AXDND1	-296	0.408744
chr1	179335004	179335354	peak1960	NR_073544	AXDND1	73	0.550277
chr1	8937265	8937551	peak101	NR_038351	ENO1-AS1	-1485	0.0837432
chr1	8937865	8938227	peak102	NR_038351	ENO1-AS1	-847	0.19606
chr1	8939039	8939332	peak103	NR_038351	ENO1-AS1	292	0.41093
chr1	46806418	46806947	peak751	NM_001256128	NSUN4	-167	0.485456
chr1	156341391	156341593	peak1707	NR_046115	RHBG	2513	0.0212656
chr6	101328361	101328568	peak21450	NM_006828	ASCC3	-784	0.213241
chr20	1470421	1470655	peak14901	NM_001122962	SIRPB2	-1695	0.0632918
chr20	1471356	1471692	peak14902	NM_001122962	SIRPB2	-709	0.235668
chr20	1471848	1472508	peak14903	NM_001122962	SIRPB2	-55	0.563643
chr20	1472663	1472861	peak14904	NM_001122962	SIRPB2	529	0.299592
chr17	79789992	79790202	peak10873	NM_001288799	FAM195B	-1073	0.145051
chr17	79790425	79790634	peak10874	NM_001288799	FAM195B	-641	0.258033
chr17	79791113	79791398	peak10875	NM_001288799	FAM195B	85	0.541543
chr16	69165839	69165985	peak9574	NM_001039690	CHTF8	-581	0.279524
chr16	69166090	69166236	peak9575	NM_001039690	CHTF8	-330	0.390628
chr1	201123602	201123816	peak2188	NM_001288566	TMEM9	26	0.585865
chr17	28257286	28257651	peak9984	NM_033389	SSH2	410	0.351106
chr3	129158552	129158931	peak17573	NM_001276271	MBD4	-281	0.417001
chr3	129159416	129159599	peak17574	NM_001276271	MBD4	485	0.317694
chr17	33914258	33914493	peak10059	NM_001282	AP2B1	94	0.535083
chr8	33340513	33340738	peak23532	NM_032509	MAK16	-2059	0.0389556
chr8	33342519	33342847	peak23533	NM_032509	MAK16	-1	0.605722
chr20	39657360	39657883	peak15300	NM_003286	TOP1	160	0.490008
chr12	132413649	132413870	peak6354	NM_001002020	PUS1	15	0.594521
chr1	1509618	1509810	peak21	NM_014188	SSU72	-548	0.292098
chr22	31742393	31742611	peak16208	NM_032052	PATZ1	253	0.432863
chr17	40086621	40086889	peak10175	NM_031421	TTC25	-120	0.516851
chr17	40088595	40088745	peak10176	NM_031421	TTC25	1795	0.0553913
chr15	80263346	80263884	peak8655	NM_004049	BCL2A1	-28	0.584304
chrX	37206817	37207027	peak25652	NM_000950	PRRG1	-1605	0.0713613
chr17	73840380	73840555	peak10736	NM_199242	UNC13D	-331	0.390107
chr18	3448319	3448500	peak10989	NM_173208	TGIF1	-1239	0.116251
chr18	3449162	3450093	peak10990	NM_173208	TGIF1	-21	0.589783
chr18	3450221	3450503	peak10991	NM_173208	TGIF1	714	0.234102
chr18	3450618	3450888	peak10992	NM_173208	TGIF1	1105	0.138993
chr2	86333323	86333469	peak13668	NM_017952	PTCD3	92	0.536512
chr11	3818857	3819210	peak3804	NM_016320	NUP98	11	0.5977
chr1	183559518	183559774	peak2027	NM_001190789	NCF2	-93	0.535797
chr3	9791640	9791852	peak16551	NM_016819	OGG1	119	0.517541
chr13	50510339	50510534	peak6767	NR_023351	SPRYD7	-201	0.46394
chr19	34853277	34853499	peak12368	NM_001289789	GPI	-2256	0.0299568
chr3	121552925	121553391	peak17477	NM_001023570	IQCB1	-768	0.217839
chr2	71678328	71678737	peak13572	NM_001130980	DYSF	-2220	0.0314298
chr2	71679870	71680060	peak13573	NM_001130980	DYSF	-787	0.21239
chr17	41150532	41150782	peak10213	NM_000988	RPL27	212	0.457185
chr14	80680024	80680179	peak7754	NM_001242503	DIO2	2237	0.0307254
chr8	126103965	126104236	peak24174	NM_173685	NSMCE2	18	0.592147
chr17	58675814	58676049	peak10515	NM_003620	PPM1D	-1612	0.0706983
chr5	126112222	126112381	peak19875	NM_005573	LMNB1	-13	0.596108
chr5	126112555	126112701	peak19876	NM_005573	LMNB1	314	0.399051
chr13	50510339	50510534	peak6767	NM_001127482	SPRYD7	-201	0.46394
chr21	44529153	44529319	peak15935	NM_006758	U2AF1	1548	0.0769961
chr1	169555656	169555816	peak1890	NM_000130	F5	-33	0.580422
chr10	38299572	38299811	peak2941	NM_006974	ZNF33A	114	0.521003
chr10	38300009	38300305	peak2942	NM_006974	ZNF33A	580	0.279897
chr12	93963520	93963757	peak5895	NM_003877	SOCS2	41	0.574264
chr12	93964571	93965084	peak5896	NM_003877	SOCS2	1230	0.117655
chr12	93965288	93965664	peak5897	NM_003877	SOCS2	1879	0.0495222
chr12	93965777	93965961	peak5898	NM_003877	SOCS2	2272	0.0293245
chr17	16341765	16342022	peak9887	NR_027177	LRRC75A-AS1	-407	0.352513
chr4	103746352	103746745	peak18882	NM_003340	UBE2D3	-2557	0.0200539
chr4	103748665	103748875	peak18883	NM_003340	UBE2D3	-335	0.388032
chr1	91487321	91487476	peak1051	NM_032186	ZNF644	-414	0.349239
chr1	91487761	91488042	peak1052	NM_032186	ZNF644	89	0.538662
chr14	35761431	35761774	peak7503	NM_001282233	PSMA6	80	0.545165
chr13	27831145	27831482	peak6450	NR_002575	SNORA27	1776	0.0568124
chr9	15510903	15511260	peak24584	NM_021144	PSIP1	794	0.210416
chr19	41882243	41882446	peak12473	NM_001098822	TMEM91	-93	0.535797
chr4	926309	926455	peak18220	NM_001297427	TMEM175	208	0.45963
chr14	24502956	24503102	peak7441	NR_102693	DHRS4L1	-2591	0.0191651
chr14	24503769	24503989	peak7442	NR_102693	DHRS4L1	-1741	0.0595265
chr2	28114145	28114302	peak13049	NR_028308	BRE-AS1	242	0.439259
chr17	57407213	57407428	peak10480	NM_001005404	YPEL2	-1732	0.0602451
chr8	55047289	55047566	peak23657	NM_014175	MRPL15	-353	0.37883
chr17	1420031	1420177	peak9775	NM_130766	INPP5K	-78	0.546621
chr17	40729707	40729853	peak10201	NR_045671	PSMC3IP	46	0.570448
chr9	2156669	2156951	peak24518	NM_001289398	SMARCA2	-869	0.190393
chr9	2158344	2158702	peak24519	NM_001289398	SMARCA2	844	0.196846
chr12	111125565	111125841	peak6067	NM_001256413	HVCN1	-1914	0.0472643
chr8	74792448	74792686	peak23820	NM_018299	UBE2W	1422	0.0910816
chr6	134496520	134496666	peak21666	NM_005627	SGK1	559	0.287845
chr6	134498837	134499182	peak21667	NM_005627	SGK1	2975	0.0114855
chr3	71111225	71111513	peak17194	NM_001244813	FOXP1	-2705	0.0164626
chr3	71115976	71116253	peak17195	NM_001244813	FOXP1	2040	0.0399551
chr11	119039243	119039506	peak4806	NM_001282143	NLRX1	-47	0.569688
chr15	91428708	91428894	peak8763	NM_002005	FES	1114	0.137335
chr16	69598124	69598397	peak9582	NM_001113178	NFAT5	-1608	0.0710764
chr16	69599529	69599790	peak9583	NM_001113178	NFAT5	-209	0.459018
chr12	69005135	69005552	peak5726	NM_001251921	RAP1B	725	0.230693
chr7	100860704	100860972	peak22811	NM_006349	ZNHIT1	-146	0.499241
chr12	117348709	117348855	peak6149	NM_153348	FBXW8	22	0.588998
chr5	5422495	5422771	peak19419	NM_015325	ICE1	-152	0.495263
chr17	77770865	77771054	peak10820	NM_020649	CBX8	44	0.571971
chr19	42772227	42772671	peak12510	NM_001304815	CIC	-239	0.441019
chr16	47494595	47495110	peak9383	NM_030790	ITFG1	-333	0.389068
chrX	16804166	16804350	peak25587	NM_018360	TXLNG	-296	0.408744
chr1	33429439	33429585	peak556	NM_001127361	RNF19B	-902	0.182197
chr3	48264699	48264959	peak16979	NM_004345	CAMP	-7	0.600896
chr15	64385842	64386281	peak8401	NM_003099	SNX1	-2021	0.0409802
chr4	86396153	86396531	peak18768	NM_001025616	ARHGAP24	59	0.560645
chr19	2236525	2236676	peak11721	NM_018049	PLEKHJ1	272	0.422035
chr19	2236846	2237104	peak11722	NM_018049	PLEKHJ1	647	0.255977
chr19	2237926	2238314	peak11723	NM_018049	PLEKHJ1	1792	0.0556133
chr2	28114145	28114302	peak13049	NM_199192	BRE	742	0.225523
chr8	145579285	145579487	peak24485	NM_001253815	SLC52A2	-2854	0.0134964
chr6	26122948	26123094	peak20751	NM_003512	HIST1H2AC	-1351	0.100125
chr6	26123156	26123721	peak20752	NM_003512	HIST1H2AC	-934	0.174587
chr6	26124018	26124238	peak20753	NM_003512	HIST1H2AC	-244	0.438089
chr6	26124430	26124604	peak20754	NM_003512	HIST1H2AC	145	0.499907
chr16	30441265	30441733	peak9307	NM_024096	DCTPP1	126	0.512733
chr12	109531298	109531472	peak6023	NM_001001655	ALKBH2	92	0.536512
chr22	32339418	32339586	peak16220	NM_003405	YWHAH	-976	0.165079
chr7	100076867	100077092	peak22796	NM_001303043	TSC22D4	77	0.54735
chr2	220110100	220110285	peak14664	NM_001286427	GLB1L	1839	0.0522351
chr3	112280570	112281133	peak17431	NM_017945	SLC35A5	-5	0.602501
chr14	24801438	24801775	peak7454	NM_001198592	ADCY4	-2671	0.017226
chr3	99594853	99595232	peak17335	NM_001282794	FILIP1L	-5	0.602501
chr12	7342341	7342506	peak5065	NM_001131026	PEX5	665	0.249907
chr5	90610253	90610470	peak19779	NR_103548	LUCAT1	142	0.501911
chr6	13924531	13924818	peak20607	NM_001165034	RNF182	-2	0.604915
chr9	130545681	130545852	peak25291	NM_001261	CDK9	-2538	0.0205684
chr9	130547217	130547509	peak25292	NM_001261	CDK9	-941	0.172965
chr12	52279758	52280016	peak5492	NM_001304459	ANKRD33	-1905	0.0478349
chr8	145754421	145754567	peak24495	NM_001001795	C8orf82	36	0.578105
chr9	127703241	127703449	peak25255	NM_002077	GOLGA1	-41	0.574264
chr3	53381614	53381865	peak17098	NM_001290205	DCP1A	85	0.541543
chr13	36871957	36872117	peak6602	NM_001198910	CCDC169-SOHLH2	45	0.571209
chr4	113152291	113152629	peak18956	NM_001128426	AP1AR	-434	0.340049
chr9	123630567	123630961	peak25186	NR_104601	PHF19	-425	0.344154
chr6	126658443	126658816	peak21629	NM_001286525	CENPW	-2305	0.0280622
chr18	158670	158912	peak10941	NM_005151	USP14	309	0.40172
chr13	99851868	99852051	peak7175	NR_036532	UBAC2-AS1	-1050	0.149569
chr15	75628344	75628549	peak8595	NR_104313	COMMD4	110	0.523789
chr3	52312550	52312943	peak17068	NM_025222	WDR82	87	0.540101
chr7	44836763	44837027	peak22407	NM_021130	PPIA	661	0.251243
chr16	70333300	70333547	peak9588	NM_007242	DDX19B	362	0.374312
chr14	51411301	51411520	peak7579	NM_002863	PYGL	162	0.488703
chr17	79884730	79884974	peak10890	NR_015454	MAFG-AS1	-852	0.194758
chr2	97304027	97304224	peak13704	NR_047654	KANSL3	9	0.599296
chrX	70752680	70752963	peak25823	NM_181673	OGT	-90	0.537944
chr22	39152180	39152521	peak16316	NM_001199580	SUN2	883	0.186872
chr12	6977337	6977503	peak5046	NM_001159287	TPI1	837	0.198692
chr8	142012385	142012534	peak24418	NM_001199649	PTK2	1047	0.150168
chr8	142013462	142013733	peak24419	NM_001199649	PTK2	2185	0.0329312
chr9	139412527	139412728	peak25461	NR_039820	MIR4673	-1451	0.087627
chr9	139416808	139417144	peak25462	NR_039820	MIR4673	2898	0.0127274
chr3	135968500	135968748	peak17620	NM_001178014	PCCB	-542	0.294444
chr17	16341765	16342022	peak9887	NR_027172	LRRC75A-AS1	-407	0.352513
chr7	1095920	1096172	peak22031	NM_001303474	GPR146	1136	0.133365
chr16	53536611	53536883	peak9421	NM_001012398	AKTIP	-423	0.345073
chr16	53537222	53537491	peak9422	NM_001012398	AKTIP	186	0.473312
chr17	11903243	11903389	peak9867	NM_001303281	ZNF18	2489	0.0219571
chr4	57302497	57302689	peak18601	NM_001079524	PAICS	325	0.393241
chr22	41842719	41842921	peak16370	NM_016272	TOB2	-207	0.460243
chr22	41843289	41843586	peak16371	NM_016272	TOB2	410	0.351106
chr22	41844095	41844472	peak16372	NM_016272	TOB2	1256	0.113646
chr5	176921811	176922008	peak20313	NM_203352	PDLIM7	-2697	0.0166391
chr5	176924831	176925269	peak20314	NM_203352	PDLIM7	444	0.335545
chr1	154244726	154244892	peak1593	NM_006118	HAX1	-229	0.446939
chr1	154245193	154245598	peak1594	NM_006118	HAX1	357	0.376815
chr2	120124008	120124188	peak13925	NM_001079863	DBI	-1152	0.13055
chr2	120124263	120124523	peak13926	NM_001079863	DBI	-857	0.193463
chr13	32605698	32606004	peak6548	NR_103839	FRY-AS1	75	0.548812
chr3	197478263	197478584	peak18205	NM_032288	FYTTD1	1800	0.0550232
chr11	43333627	43333907	peak4062	NM_001243747	API5	263	0.42713
chr9	139622307	139622840	peak25479	NR_002958	SNORA17	1242	0.115787
chr21	30515397	30515936	peak15743	NM_001286624	MAP3K7CL	-2213	0.0317245
chr17	16341765	16342022	peak9887	NR_045021	LRRC75A-AS1	-407	0.352513
chr1	6673301	6673544	peak72	NM_153812	PHF13	-333	0.389068
chr1	100315442	100315630	peak1132	NM_000644	AGL	-508	0.308099
chr1	100315745	100315898	peak1133	NM_000644	AGL	-223	0.450529
chr11	64510369	64510704	peak4311	NM_153819	RASGRP2	-2392	0.0249887
chr11	64510799	64511161	peak4312	NM_153819	RASGRP2	-1948	0.0451695
chr11	64511668	64512056	peak4313	NM_153819	RASGRP2	-1066	0.146412
chr3	185541813	185541959	peak18050	NM_006548	IGF2BP2	-941	0.172965
chr2	42991219	42991372	peak13232	NM_148962	OXER1	-106	0.52659
chr11	18344126	18344282	peak3941	NM_181508	HPS5	483	0.318542
chr20	5730810	5730956	peak15024	NM_001303479	C20orf196	-149	0.497248
chr14	50065461	50065613	peak7548	NR_037793	LRR1	123	0.514788
chr15	85197344	85197557	peak8677	NR_130944	WDR73	-27	0.585084
chr15	85198086	85198232	peak8678	NR_130944	WDR73	682	0.244306
chr17	55980500	55981090	peak10438	NM_001292025	CUEDC1	45	0.571209
chr11	67275147	67275423	peak4416	NM_001271849	CDK2AP2	-373	0.368862
chr19	50354683	50354853	peak12695	NM_001305108	PTOV1	777	0.21524
chr22	20747360	20747678	peak16047	NM_001256524	ZNF74	-885	0.186374
chr8	25043885	25044160	peak23435	NM_024940	DOCK5	1736	0.0599247
chr17	76128623	76128796	peak10780	NM_152468	TMC8	1851	0.051406
chr22	22900039	22900337	peak16082	NM_001291717	PRAME	-1580	0.0737801
chr17	36956043	36956213	peak10097	NM_003559	PIP4K2B	-30	0.582748
chr3	170587732	170588041	peak17886	NM_001099645	RPL22L1	-159	0.490662
chr8	9413697	9413955	peak23314	NM_003747	TNKS	382	0.364462
chr10	92618039	92618252	peak3369	NM_019860	HTR7	474	0.322388
chr4	1004029	1004591	peak18222	NM_021923	FGFRL1	-1941	0.045593
chr18	32075468	32075700	peak11215	NM_001392	DTNA	2331	0.027106
chr22	30988005	30988249	peak16196	NM_001243225	PES1	200	0.464559
chr18	2571325	2571484	peak10967	NM_006101	NDC80	-105	0.527292
chr13	115079649	115079839	peak7359	NM_032436	CHAMP1	-220	0.452334
chr3	137906205	137906523	peak17636	NM_001282342	ARMC8	275	0.42035
chr3	43395533	43395711	peak16894	NR_046757	SNRK-AS1	2168	0.0336862
chr11	114271501	114271761	peak4741	NM_019021	C11orf71	359	0.375812
chr5	65439965	65440195	peak19691	NM_139168	SREK1	-582	0.279152
chr19	6772053	6772220	peak11884	NM_001258206	VAV1	-542	0.294444
chr12	110936935	110937188	peak6058	NM_001282150	VPS29	-2884	0.0129672
chr12	110939650	110940381	peak6059	NM_001282150	VPS29	70	0.552483
chr7	72722492	72723072	peak22528	NM_001168348	NSUN5	-82	0.543713
chr7	72723146	72723444	peak22529	NM_001168348	NSUN5	431	0.341412
chr17	17109614	17109848	peak9891	NM_178836	PLD6	85	0.541543
chr13	92000899	92001048	peak7112	NR_029490	MIR19B1	-2472	0.0224604
chr13	92001217	92001525	peak7113	NR_029490	MIR19B1	-2074	0.0381842
chrX	153745058	153745240	peak26015	NM_001282312	FAM3A	583	0.27878
chr3	35786913	35787127	peak16839	NR_029824	MIR128-2	1053	0.148972
chr6	10747352	10747818	peak20540	NM_001286488	TMEM14B	-406	0.352984
chr3	114015717	114015889	peak17447	NM_173799	TIGIT	2971	0.011547
chr11	65264858	65265349	peak4349	NR_002819	MALAT1	-129	0.510686
chr11	65265961	65266600	peak4350	NR_002819	MALAT1	1048	0.149968
chr11	65266956	65267126	peak4351	NR_002819	MALAT1	1809	0.0543669
chr11	65267868	65268029	peak4352	NR_002819	MALAT1	2716	0.0162229
chr16	89626560	89626805	peak9751	NM_001243131	RPL13	-382	0.364462
chr7	139024906	139025540	peak23080	NR_073058	C7orf55	28	0.584304
chr7	139025657	139026402	peak23081	NR_073058	C7orf55	834	0.199488
chr1	19814673	19815192	peak273	NM_001206541	CAPZB	2797	0.0145621
chr14	75894310	75894768	peak7737	NM_130469	JDP2	-520	0.303209
chr1	47697512	47697752	peak759	NM_001290405	TAL1	71	0.551746
chr7	103848278	103848491	peak22845	NM_181747	ORC5	-111	0.523091
chr12	110936935	110937188	peak6058	NM_001282151	VPS29	-2884	0.0129672
chr12	110939650	110940381	peak6059	NM_001282151	VPS29	70	0.552483
chr11	93276524	93276679	peak4610	NM_020179	SMCO4	55	0.563643
chr7	43965871	43966021	peak22398	NM_001290076	URGCP	-64	0.55692
chr7	43966220	43966461	peak22399	NM_001290076	URGCP	330	0.390628
chr1	193027570	193027726	peak2100	NM_004600	TROVE2	-1355	0.0995927
chr1	193028533	193028685	peak2101	NM_004600	TROVE2	-394	0.358677
chr6	5261508	5261741	peak20458	NM_020408	LYRM4	441	0.33689
chr6	5261795	5261941	peak20459	NM_020408	LYRM4	685	0.243331
chr16	1358941	1359152	peak8908	NM_003345	UBE2I	-581	0.279524
chr16	1359212	1359524	peak8909	NM_003345	UBE2I	-259	0.429414
chr16	1360113	1360345	peak8910	NM_003345	UBE2I	602	0.271806
chr11	32852004	32852244	peak3990	NM_024081	PRRG4	644	0.257003
chr2	122513049	122513404	peak13957	NR_048558	TSN	106	0.52659
chr6	31632666	31632895	peak20914	NM_001320	CSNK2B	-876	0.188624
chr2	32235763	32235962	peak13100	NM_001301833	MEMO1	-259	0.429414
chr9	2015621	2016129	peak24514	NM_139045	SMARCA2	657	0.252587
chr9	2016717	2017012	peak24515	NM_139045	SMARCA2	1646	0.0675649
chr9	2017065	2017211	peak24516	NM_139045	SMARCA2	1920	0.0468877
chr6	37137899	37138060	peak21048	NM_002648	PIM1	58	0.561393
chr6	37140244	37140525	peak21049	NM_002648	PIM1	2463	0.0227316
chr1	150241087	150241470	peak1444	NR_045035	APH1A	-331	0.390107
chr1	150241528	150241716	peak1445	NR_045035	APH1A	13	0.596108
chr1	155108070	155108293	peak1645	NM_001287586	SLC50A1	-106	0.52659
chr15	64679890	64680051	peak8405	NR_109934	KIAA0101	84	0.542265
chr15	35838455	35838625	peak8085	NM_080650	DPH6	136	0.505942
chr16	67694449	67694834	peak9540	NM_001082486	ACD	-77	0.54735
chr9	132584835	132585051	peak25359	NM_000113	TOR1A	-1498	0.0823042
chr9	132585111	132585540	peak25360	NM_000113	TOR1A	-1116	0.136969
chr17	73401564	73402093	peak10731	NR_037449	MIR3678	-321	0.395344
chr5	43193758	43193994	peak19611	NM_153361	NIM1K	1707	0.0622872
chr12	54069829	54070136	peak5535	NM_001002031	ATP5G2	-530	0.299193
chrX	102941972	102942402	peak25877	NM_001142422	MORF4L2	-899	0.182927
chr4	88343692	88344105	peak18789	NM_198038	NUDT9	150	0.496585
chr20	32319949	32320277	peak15211	NM_001282935	ZNF341	548	0.292098
chr20	32321709	32321900	peak15212	NM_001282935	ZNF341	2239	0.0306435
chr20	50808122	50808297	peak15500	NM_022088	ZFP64	-315	0.398519
chr6	154334059	154334335	peak21888	NM_001145280	OPRM1	2567	0.0197883
chr13	103497942	103498306	peak7218	NM_000123	ERCC5	-66	0.555437
chr13	103499088	103499315	peak7219	NM_000123	ERCC5	1011	0.157552
chr6	43738349	43738859	peak21130	NM_001204384	VEGFA	659	0.251914
chr6	43739618	43739924	peak21131	NM_001204384	VEGFA	1826	0.0531484
chr1	9599296	9599505	peak124	NM_032315	SLC25A33	-127	0.51205
chr17	40729707	40729853	peak10201	NR_045670	PSMC3IP	-69	0.55322
chr5	145562095	145562250	peak20014	NM_020117	LARS	-122	0.515475
chr5	43064760	43065227	peak19606	NR_034127	LOC100132356	-2080	0.0378799
chr5	43066739	43067209	peak19607	NR_034127	LOC100132356	-99	0.531528
chr5	180336449	180336662	peak20373	NM_001159710	BTNL8	-8	0.600095
chr7	50346604	50346794	peak22431	NM_001291837	IKZF1	-1576	0.0741746
chr1	151299720	151299971	peak1499	NM_001198775	PI4KB	-288	0.413127
chr3	15839111	15839346	peak16666	NM_001195098	ANKRD28	-463	0.327151
chr17	1420031	1420177	peak9775	NM_016532	INPP5K	-78	0.546621
chr11	110168658	110168818	peak4708	NM_001260493	RDX	1301	0.107028
chr17	38465770	38465940	peak10141	NM_000964	RARA	433	0.340502
chr1	93645176	93645537	peak1080	NM_001167830	TMED5	-890	0.185136
chr1	93645793	93646118	peak1081	NM_001167830	TMED5	-291	0.411478
chr7	148581790	148582091	peak23166	NM_001203248	EZH2	499	0.311819
chr2	202316206	202316422	peak14503	NM_001206864	STRADB	-77	0.54735
chr2	202316868	202317031	peak14504	NM_001206864	STRADB	558	0.288229
chr14	20923018	20923470	peak7364	NM_017807	OSGEP	-23	0.588213
chr3	23847451	23847606	peak16726	NM_003341	UBE2E1	145	0.499907
chr3	23847842	23847988	peak16727	NM_003341	UBE2E1	532	0.298396
chr10	32735063	32735263	peak2912	NM_145023	CCDC7	154	0.493944
chr15	83478080	83478283	peak8671	NM_001080435	WHAMM	-198	0.465799
chr15	83479129	83479466	peak8672	NM_001080435	WHAMM	918	0.178351
chr1	28561659	28562164	peak481	NM_016311	ATPIF1	-690	0.241714
chr2	11605460	11605798	peak12934	NM_198256	E2F6	-674	0.246926
chr2	11606244	11606458	peak12935	NM_198256	E2F6	48	0.568929
chr13	113242478	113242642	peak7320	NM_006322	TUBGCP3	61	0.559152
chr6	41254353	41254632	peak21083	NM_001242590	TREM1	35	0.578876
chr17	49199167	49199395	peak10398	NM_003971	SPAG9	1055	0.148575
chr17	56404509	56404818	peak10448	NR_038413	BZRAP1-AS1	-2302	0.0281746
chr17	56404882	56406481	peak10449	NR_038413	BZRAP1-AS1	-1284	0.109481
chr17	56406548	56407946	peak10450	NR_038413	BZRAP1-AS1	282	0.416445
chr17	56408273	56408436	peak10451	NR_038413	BZRAP1-AS1	1389	0.0951786
chr17	56408635	56408942	peak10452	NR_038413	BZRAP1-AS1	1823	0.0533615
chr17	56409334	56410096	peak10453	NR_038413	BZRAP1-AS1	2750	0.0155039
chrX	110924271	110924613	peak25899	NM_001257230	ALG13	97	0.532947
chr13	73301173	73301351	peak6958	NM_001286746	BORA	-779	0.214667
chr2	157188256	157188535	peak14138	NM_006186	NR4A2	-892	0.184643
chr2	157190873	157191247	peak14139	NM_006186	NR4A2	1773	0.0570401
chr19	54880686	54880835	peak12770	NM_001289027	LAIR1	-1403	0.0934184
chr19	54883688	54883931	peak12771	NM_001289027	LAIR1	1646	0.0675649
chr1	153606465	153607114	peak1560	NM_015607	CHTOP	332	0.389588
chr6	110501056	110501284	peak21532	NM_003931	WASF1	-37	0.577335
chr10	76970329	76970534	peak3230	NR_033675	VDAC2	132	0.508648
chr10	76970598	76970744	peak3231	NR_033675	VDAC2	372	0.369354
chr1	85600677	85601138	peak993	NR_039619	MIR4423	1431	0.0899951
chr1	6761975	6762397	peak74	NM_018198	DNAJC11	220	0.452334
chr7	137762674	137762896	peak23055	NM_001190906	AKR1D1	1608	0.0710764
chr11	10562666	10562830	peak3866	NR_046375	MRVI1-AS1	-34	0.579649
chr7	152372151	152372474	peak23207	NM_005431	XRCC2	-938	0.173658
chr6	108581799	108582157	peak21502	NM_001300929	SNX3	-486	0.317271
chr6	108582649	108582856	peak21503	NM_001300929	SNX3	288	0.413127
chr9	100174138	100174338	peak24962	NM_001302884	TDRD7	-63	0.557663
chr9	100174823	100174969	peak24963	NM_001302884	TDRD7	595	0.274355
chr1	203830635	203830861	peak2241	NR_130746	SNRPE	36	0.578105
chr2	70417611	70418010	peak13551	NM_017880	C2orf42	-341	0.38494
chr2	70418129	70418329	peak13552	NM_017880	C2orf42	78	0.546621
chr14	24743401	24743557	peak7452	NM_182836	RABGGTA	2646	0.0178099
chr11	47398038	47398601	peak4132	NM_003120	SPI1	-1808	0.0544394
chr11	47400047	47400246	peak4133	NM_003120	SPI1	19	0.591358
chrX	148585192	148585341	peak25991	NR_104128	IDS	-1618	0.070135
chr11	114271501	114271761	peak4741	NM_001286046	RBM7	381	0.364948
chr19	5850804	5850950	peak11851	NM_001097641	FUT3	-608	0.26964
chr9	136221738	136221977	peak25433	NM_003172	SURF1	-1504	0.0816484
chr9	136222210	136222382	peak25434	NM_003172	SURF1	-1065	0.146607
chr9	136222998	136223151	peak25435	NM_003172	SURF1	-287	0.413678
chr14	35591514	35591736	peak7498	NM_014672	KIAA0391	99	0.531528
chr7	56131524	56131846	peak22454	NM_015411	SUMF2	-231	0.445749
chr12	53834790	53835277	peak5526	NM_018457	PRR13	-399	0.356294
chr12	6579250	6579842	peak5021	NR_123717	VAMP1	-519	0.303613
chr3	156544236	156544527	peak17811	NM_001004316	LEKR1	286	0.41423
chr18	44496943	44497401	peak11303	NM_004671	PIAS2	-323	0.394291
chr18	44497586	44497823	peak11304	NM_004671	PIAS2	209	0.459018
chr5	176856384	176856775	peak20301	NM_001004105	GRK6	2893	0.0128125
chr9	131218107	131218602	peak25314	NM_153439	ODF2	70	0.552483
chr2	206950442	206950651	peak14545	NM_017759	INO80D	-360	0.375311
chr21	48025974	48026178	peak15988	NM_006272	S100B	1041	0.151374
chr16	67880559	67880770	peak9545	NM_025082	CENPT	-697	0.239469
chr7	120590696	120590917	peak22941	NM_198267	ING3	-10	0.598497
chr11	93474246	93474453	peak4613	NM_001286069	C11orf54	-410	0.351106
chr11	93475228	93475382	peak4614	NM_001286069	C11orf54	546	0.292878
chr22	45022095	45022266	peak16421	NR_044991	LINC00229	881	0.187371
chr11	47291430	47291720	peak4126	NM_130470	MADD	649	0.255296
chrX	110924271	110924613	peak25899	NM_001257234	ALG13	45	0.571209
chr9	130545681	130545852	peak25291	NR_039767	MIR3960	-2345	0.0266047
chr9	130547217	130547509	peak25292	NR_039767	MIR3960	-748	0.223726
chr7	91872403	91872651	peak22725	NM_194454	KRIT1	-2701	0.0165506
chr16	2318138	2318286	peak8951	NM_006711	RNPS1	325	0.393241
chr7	112429905	112430174	peak22904	NM_022484	TMEM168	-439	0.337789
chr17	1961208	1961378	peak9784	NM_006497	HIC1	2901	0.0126766
chr7	102715260	102715546	peak22841	NM_001161013	ARMC10	76	0.54808
chr7	102717264	102717571	peak22842	NM_001161013	ARMC10	2090	0.0373782
chrX	131353611	131353806	peak25956	NM_001271186	RAP2C	200	0.464559
chr2	75185154	75185391	peak13623	NM_019896	POLE4	-502	0.310574
chr22	39052042	39052188	peak16312	NM_015373	CBY1	-542	0.294444
chr19	45909470	45909703	peak12569	NM_001297590	CD3EAP	120	0.516851
chr7	148822921	148823430	peak23172	NM_001001661	ZNF425	-263	0.42713
chr7	100211494	100211707	peak22797	NM_023948	MOSPD3	1487	0.0835202
chr10	70230858	70231033	peak3094	NR_102264	DNA2	-933	0.17482
chr19	45458144	45458535	peak12562	NM_001294	CLPTM1	-141	0.50258
chr7	99006260	99006644	peak22769	NM_014891	PDAP1	147	0.498576
chr4	185395615	185396280	peak19345	NM_002199	IRF2	221	0.451732
chr19	13227469	13227807	peak12069	NM_001136035	TRMT1	75	0.548812
chr19	13227955	13228153	peak12070	NM_001136035	TRMT1	491	0.315163
chr19	13229469	13229615	peak12071	NM_001136035	TRMT1	1979	0.0433405
chr4	130014595	130014934	peak19065	NM_001099783	C4orf33	-2517	0.0211524
chr2	201676402	201676597	peak14483	NM_001207069	BZW1	-408	0.352044
chr2	201677323	201677469	peak14484	NM_001207069	BZW1	489	0.316004
chr2	201679703	201679984	peak14485	NM_001207069	BZW1	2936	0.0120986
chr9	136241524	136241678	peak25436	NM_001280791	SURF4	-1436	0.0893971
chr2	172290733	172290935	peak14246	NM_024770	METTL8	-478	0.320673
chr12	110152043	110152204	peak6032	NM_032829	FAM222A	-63	0.557663
chr12	56123018	56123327	peak5570	NM_001257400	CD63	1488	0.0834089
chr2	201753488	201753755	peak14488	NM_032472	PPIL3	-228	0.447535
chr2	201754203	201754411	peak14489	NM_032472	PPIL3	458	0.329339
chr11	63707034	63707204	peak4282	NM_001300800	NAA40	317	0.397458
chr15	41407998	41408407	peak8151	NM_017553	INO80	-242	0.439259
chr15	41408537	41408708	peak8152	NM_017553	INO80	178	0.478388
chr17	76628122	76628301	peak10800	NR_110848	LOC101928710	72	0.551011
chr22	39916327	39916565	peak16333	NM_001675	ATF4	-117	0.518923
chr22	39916618	39916779	peak16334	NM_001675	ATF4	135	0.506617
chr2	74056442	74056681	peak13588	NM_213622	STAMBP	437	0.338691
chr18	46475942	46476310	peak11330	NM_001190822	SMAD7	423	0.345073
chr18	46476699	46476893	peak11331	NM_001190822	SMAD7	1093	0.141235
chr18	46478404	46478852	peak11332	NM_001190822	SMAD7	2925	0.0122773
chr15	50645446	50645644	peak8264	NM_005254	GABPB1	-2060	0.0389037
chr15	50647025	50647471	peak8265	NM_005254	GABPB1	-357	0.376815
chr15	50647532	50647781	peak8266	NM_005254	GABPB1	51	0.566658
chr6	170862300	170862732	peak22009	NM_001172085	TBP	-904	0.181712
chr19	55084305	55084554	peak12779	NM_001130917	LILRA2	-868	0.190647
chr1	150980887	150981192	peak1482	NM_021222	PRUNE	173	0.481588
chr12	57853313	57853484	peak5628	NM_001167609	GLI1	-535	0.297205
chr6	27100370	27100674	peak20786	NM_021064	HIST1H2AG	-294	0.409835
chr6	27101087	27101263	peak20787	NM_021064	HIST1H2AG	359	0.375812
chr6	27101494	27102115	peak20788	NM_021064	HIST1H2AG	988	0.162458
chr6	27102206	27102461	peak20789	NM_021064	HIST1H2AG	1517	0.0802453
chr4	164085835	164086091	peak19230	NM_001128931	NAF1	-2110	0.0363947
chr4	164087902	164088135	peak19231	NM_001128931	NAF1	-55	0.563643
chr10	8097264	8097528	peak2777	NM_002051	GATA3	730	0.22916
chr19	17832729	17833045	peak12228	NM_018174	MAP1S	2585	0.019319
chr20	43594757	43595152	peak15350	NM_006282	STK4	-165	0.486752
chr20	43595234	43595550	peak15351	NM_006282	STK4	273	0.421473
chr20	43596723	43596947	peak15352	NM_006282	STK4	1716	0.0615442
chr1	35735240	35735543	peak582	NM_005095	ZMYM4	824	0.202166
chr5	180237600	180237782	peak20370	NM_001114618	MGAT1	874	0.189128
chr22	29663813	29664332	peak16153	NM_001163287	EWSR1	75	0.548812
chr1	182360260	182360475	peak2001	NM_002065	GLUL	-974	0.165519
chr1	182360729	182360933	peak2002	NM_002065	GLUL	-510	0.307279
chr1	182364007	182364192	peak2003	NM_002065	GLUL	2758	0.0153394
chr22	38082246	38082407	peak16298	NM_024313	NOL12	-17	0.592937
chr2	69240065	69240213	peak13512	NM_018153	ANTXR1	-136	0.505942
chr1	161008554	161008759	peak1810	NM_001113205	TSTD1	-118	0.518231
chr1	226187678	226187824	peak2504	NM_152608	SDE2	685	0.243331
chr1	226188958	226189112	peak2505	NM_152608	SDE2	1969	0.0439223
chr15	75660982	75661128	peak8596	NM_006715	MAN2C1	87	0.540101
chr11	47999205	47999351	peak4155	NM_001098503	PTPRJ	-2831	0.0139167
chr11	48004286	48004445	peak4156	NM_001098503	PTPRJ	2256	0.0299568
chr16	5006288	5006448	peak9032	NM_014692	SEC14L5	-1949	0.0451093
chr4	40317041	40317261	peak18511	NR_121640	LOC101060498	-1350	0.100259
chr4	40318892	40319060	peak18512	NR_121640	LOC101060498	475	0.321958
chr17	42147991	42148179	peak10251	NR_028582	G6PC3	-12	0.596903
chr3	48673075	48673309	peak16993	NM_134263	SLC26A6	266	0.425425
chr3	186288115	186288327	peak18066	NM_001286749	TBCCD1	-111	0.523091
chr5	108063483	108063760	peak19818	NR_046368	LINC01023	-341	0.38494
chr5	108065054	108065261	peak19819	NR_046368	LINC01023	1195	0.123276
chr3	98452094	98452295	peak17321	NM_001271148	ST3GAL6	1115	0.137152
chr12	6833094	6833350	peak5044	NM_016319	COPS7A	73	0.550277
chr5	160365498	160365820	peak20165	NR_027111	LOC285629	26	0.585865
chr12	112452426	112452572	peak6094	NM_001294314	TMEM116	1476	0.0847542
chr1	100817894	100818083	peak1137	NM_003672	CDC14A	-34	0.579649
chr1	149982579	149982725	peak1427	NM_020205	OTUD7B	-34	0.579649
chr12	498243	498785	peak4931	NM_001042603	KDM5A	-107	0.525888
chr12	121648216	121648463	peak6200	NM_001261397	P2RX4	676	0.246268
chr10	112327387	112327533	peak3573	NM_005445	SMC3	12	0.596903
chr10	112327990	112328154	peak3574	NM_005445	SMC3	624	0.263949
chr2	220119087	220119260	peak14665	NM_001278552	TUBA4A	-157	0.491972
chr2	220119744	220119963	peak14666	NM_001278552	TUBA4A	523	0.301998
chr12	52348811	52348998	peak5493	NM_020327	ACVR1B	1741	0.0595265
chr12	123942710	123942968	peak6275	NR_104103	SNRNP35	189	0.471423
chr1	236687825	236687986	peak2667	NM_201544	LGALS8	879	0.187871
chr3	50388024	50388173	peak17042	NM_001291284	CYB561D2	-27	0.585084
chr1	231665810	231665982	peak2579	NR_028400	TSNAX-DISC1	1498	0.0823042
chr2	201980598	201980967	peak14492	NM_001202519	CFLAR	-94	0.535083
chr2	201981717	201982077	peak14493	NM_001202519	CFLAR	1021	0.155465
chr2	201982993	201983512	peak14494	NM_001202519	CFLAR	2376	0.0255275
chr19	54372734	54372997	peak12749	NM_001020818	MYADM	221	0.451732
chr7	28220117	28220263	peak22268	NR_034097	JAZF1-AS1	115	0.520309
chr1	158534427	158534665	peak1773	NM_001160325	OR6P1	1152	0.13055
chr2	101618557	101618954	peak13756	NM_000993	RPL31	65	0.556178
chr8	110552264	110552509	peak24064	NM_001278938	EBAG9	-468	0.324977
chr3	186545513	186545777	peak18072	NR_125409	LOC102724699	2335	0.0269618
chr7	76041345	76041528	peak22626	NM_080744	SSC4D	2424	0.0239449
chr7	50859712	50860015	peak22440	NM_001001555	GRB10	-1296	0.107744
chr7	50860109	50860542	peak22441	NM_001001555	GRB10	-834	0.199488
chr17	41322126	41322296	peak10225	NM_005899	NBR1	-775	0.215815
chr17	41322365	41322658	peak10226	NM_005899	NBR1	-475	0.321958
chr17	41323369	41323531	peak10227	NM_005899	NBR1	464	0.326715
chr17	41324350	41324500	peak10228	NM_005899	NBR1	1439	0.0890403
chr11	2421471	2421859	peak3787	NM_001297658	TSSC4	-52	0.565903
chr1	161147085	161147255	peak1814	NM_003779	B4GALT3	-588	0.276927
chr22	24641212	24641358	peak16100	NM_001099781	GGT5	175	0.480305
chr9	93561794	93562063	peak24877	NM_001135052	SYK	-2033	0.0403297
chr8	96280393	96280645	peak23933	NR_038208	C8orf37-AS1	-544	0.29366
chr8	96281765	96282372	peak23934	NR_038208	C8orf37-AS1	1005	0.158817
chr15	70929020	70929203	peak8529	NR_126482	SALRNA2	1524	0.0794999
chr12	46662481	46663218	peak5391	NM_001278388	SLC38A1	-359	0.375812
chr9	66458011	66458511	peak24717	NR_121647	LINC01410	973	0.16574
chr13	25875641	25875825	peak6433	NM_001008564	NUPL1	68	0.553958
chr21	34696969	34697201	peak15775	NM_000629	IFNAR1	-128	0.511368
chr9	92092816	92093124	peak24868	NM_006378	SEMA4D	-1641	0.0680168
chr5	137911035	137911562	peak19925	NM_004134	HSPA9	-20	0.59057
chr20	1373772	1373918	peak14897	NM_054014	FKBP1A	29	0.583526
chr10	97889663	97890409	peak3419	NM_001278526	ZNF518A	565	0.285551
chr2	113299313	113299563	peak13881	NM_001137604	POLR1B	-53	0.565149
chr12	110936935	110937188	peak6058	NM_001286535	RAD9B	-2943	0.0119862
chr12	110939650	110940381	peak6059	NM_001286535	RAD9B	11	0.5977
chr6	111197100	111197300	peak21545	NM_001287214	AMD1	1214	0.120192
chr15	23034319	23034542	peak8039	NM_001184888	NIPA2	3	0.604109
chr6	108277815	108278244	peak21501	NM_007214	SEC63	-1453	0.0873936
chr9	135996740	135997392	peak25430	NM_001271776	RALGDS	429	0.342323
chr20	16710332	16710748	peak15092	NM_003092	SNRPB2	-68	0.553958
chr3	172428454	172428764	peak17938	NM_001146278	NCEH1	-399	0.356294
chr3	10028422	10028568	peak16562	NR_103821	EMC3-AS1	-81	0.544439
chr5	150083399	150083570	peak20080	NM_018047	RBM22	2815	0.0142168
chr20	17663183	17663516	peak15096	NM_004587	RRBP1	421	0.345994
chr16	30006723	30006941	peak9287	NM_003609	HIRIP3	-585	0.278037
chr16	30007172	30007361	peak9288	NM_003609	HIRIP3	-151	0.495924
chr1	153363505	153363833	peak1546	NM_002964	S100A8	5	0.602501
chr2	27435469	27435676	peak13033	NM_016085	ATRAID	354	0.378326
chr6	143771444	143771599	peak21810	NM_003630	PEX3	-396	0.357722
chr6	143771764	143771964	peak21811	NM_003630	PEX3	-53	0.565149
chr6	143772758	143773001	peak21812	NM_003630	PEX3	962	0.168189
chr4	48833097	48833535	peak18567	NM_017830	OCIAD1	257	0.430561
chr1	114414337	114414538	peak1271	NM_012411	PTPN22	62	0.558407
chr1	114415087	114415622	peak1272	NM_012411	PTPN22	979	0.16442
chr6	32812185	32812871	peak20938	NR_037175	PSMB8-AS1	666	0.249574
chr3	71592084	71592521	peak17201	NR_031697	MIR1284	1062	0.147195
chr3	71592612	71592801	peak17202	NR_031697	MIR1284	1466	0.0858918
chr20	3748137	3748287	peak14965	NM_001039140	C20orf27	-240	0.440432
chr20	45987800	45987946	peak15383	NM_001281773	ZMYND8	2240	0.0306027
chr12	57623832	57623978	peak5623	NR_029417	SHMT2	550	0.29132
chr1	150980887	150981192	peak1482	NM_001303242	PRUNE	173	0.481588
chrX	119737669	119737919	peak25928	NM_014060	MCTS1	51	0.566658
chr12	111870223	111870587	peak6081	NM_001291424	SH2B3	-2260	0.0297974
chr22	26872745	26873012	peak16133	NM_152841	HPS4	-2769	0.015116
chr22	26874133	26874341	peak16134	NM_152841	HPS4	-1410	0.0925506
chr19	49956921	49957116	peak12685	NM_153329	ALDH16A1	546	0.292878
chr1	236687825	236687986	peak2667	NM_201543	LGALS8	1167	0.127965
chr3	9834153	9834299	peak16554	NR_103488	TADA3	-469	0.324544
chr3	9834477	9834623	peak16555	NR_103488	TADA3	-145	0.499907
chr3	9834789	9835061	peak16556	NR_103488	TADA3	230	0.446343
chr13	100059028	100059294	peak7193	NR_039765	MIR548AN	607	0.27
chr7	108209899	108210106	peak22888	NM_012328	DNAJB9	-186	0.473312
chr17	58180292	58180438	peak10502	NR_027408	LOC653653	85	0.541543
chr6	134496520	134496666	peak21666	NM_001291995	SGK1	559	0.287845
chr6	134498837	134499182	peak21667	NM_001291995	SGK1	2975	0.0114855
chr17	28804320	28804466	peak9995	NM_001007024	GOSR1	-32	0.581196
chr22	20747360	20747678	peak16047	NM_003426	ZNF74	-885	0.186374
chr3	196908735	196908940	peak18199	NM_001204387	DLG1	-2165	0.0338212
chr5	40796591	40796918	peak19583	NM_206907	PRKAA1	-1543	0.0775112
chr5	40797934	40798254	peak19584	NM_206907	PRKAA1	-203	0.462704
chr9	95055816	95056116	peak24906	NM_013417	IARS	-72	0.551011
chr5	140018661	140018843	peak19953	NM_001300980	TMCO6	-259	0.429414
chr5	65439965	65440195	peak19691	NM_001077199	SREK1	35	0.578876
chr10	135122265	135122591	peak3738	NM_001256618	TUBGCP2	-232	0.445155
chr10	135123061	135123217	peak3739	NM_001256618	TUBGCP2	479	0.320246
chr7	32529779	32529999	peak22298	NR_024466	LSM5	-586	0.277667
chr12	76952970	76953367	peak5785	NM_020841	OSBPL8	-421	0.345994
chr12	76953787	76953970	peak5786	NM_020841	OSBPL8	289	0.412577
chr1	149782788	149782959	peak1415	NM_001161334	HIST2H2BF	-1055	0.148575
chr1	149783680	149784119	peak1416	NM_001161334	HIST2H2BF	-29	0.583526
chr20	3776540	3776686	peak14966	NM_021872	CDC25B	228	0.447535
chr8	144911271	144911567	peak24475	NM_001271099	PUF60	-137	0.505268
chr12	1099908	1100239	peak4952	NR_027946	ERC1	-300	0.40657
chr10	120865596	120865774	peak3628	NM_001303113	FAM45A	2109	0.0364432
chr5	167913332	167913668	peak20192	NM_002887	RARS	38	0.576565
chr2	219187351	219187561	peak14643	NM_022572	PNKD	-445	0.335098
chr7	129592598	129592870	peak22998	NM_003344	UBE2H	-66	0.555437
chr17	27046410	27046556	peak9947	NM_031934	RAB34	1575	0.0742736
chr17	27046856	27047142	peak9948	NM_031934	RAB34	2091	0.0373284
chr8	146012551	146012697	peak24497	NM_001286769	ZNF34	-106	0.52659
chr8	146012750	146012916	peak24498	NM_001286769	ZNF34	103	0.5287
chr20	42817530	42817875	peak15332	NM_020433	JPH2	1484	0.083855
chr1	151319226	151319532	peak1500	NM_000449	RFX5	-390	0.360595
chr8	74883361	74883589	peak23822	NM_001204864	TCEB1	-1047	0.150168
chr8	74885585	74885849	peak23823	NM_001204864	TCEB1	1195	0.123276
chr21	28324364	28324510	peak15730	NR_039916	MIR4759	-1842	0.0520266
chr12	6772165	6772813	peak5039	NM_001127585	ING4	181	0.476478
chr12	6774165	6774501	peak5040	NM_001127585	ING4	2025	0.0407622
chr17	79895169	79895372	peak10891	NM_001282279	PYCR1	66	0.555437
chr17	79895789	79895958	peak10892	NM_001282279	PYCR1	669	0.248578
chr15	101835321	101835567	peak8882	NM_003090	SNRPA1	-16	0.593728
chr16	31213066	31213212	peak9341	NR_102400	PYCARD-AS1	-66	0.555437
chr3	155523082	155523301	peak17792	NM_173657	C3orf33	-864	0.191666
chr8	67525358	67525506	peak23771	NM_001294282	MYBL1	-52	0.565903
chr22	25843761	25844057	peak16122	NR_033733	CRYBB2P1	-144	0.500574
chr15	78592046	78592481	peak8636	NM_001303247	WDR61	195	0.467666
chr15	78592609	78592934	peak8637	NM_001303247	WDR61	703	0.23756
chr15	78594379	78594532	peak8638	NM_001303247	WDR61	2387	0.0251558
chr1	33281686	33281846	peak553	NM_003680	YARS	-1867	0.050321
chr1	33282818	33283129	peak554	NM_003680	YARS	-660	0.251579
chr1	33283582	33283853	peak555	NM_003680	YARS	84	0.542265
chr11	111749837	111750022	peak4718	NM_138378	FDXACB1	-252	0.433441
chr19	54873729	54874069	peak12768	NM_021706	LAIR1	-2822	0.0140847
chr19	54876452	54877387	peak12769	NM_021706	LAIR1	198	0.465799
chr4	78077693	78077839	peak18695	NM_004354	CCNG2	-590	0.27619
chr4	78078122	78078300	peak18696	NM_004354	CCNG2	-145	0.499907
chr4	78078792	78078966	peak18697	NM_004354	CCNG2	523	0.301998
chr4	78079035	78079491	peak18698	NM_004354	CCNG2	907	0.180986
chr15	41981900	41982370	peak8171	NR_030356	MIR626	-1647	0.0674749
chr11	64013514	64013696	peak4290	NM_138689	PPP1R14B	-808	0.206525
chr9	135934595	135934769	peak25428	NM_001807	CEL	-2682	0.0169752
chr15	37393381	37393529	peak8089	NM_172315	MEIS2	2893	0.0128125
chr21	40177983	40178199	peak15886	NM_001256295	ETS2	861	0.192434
chr1	63988833	63989206	peak885	NM_032437	EFCAB7	48	0.568929
chr1	115299615	115299866	peak1282	NM_007158	CSDE1	-931	0.175287
chr9	36400293	36400452	peak24683	NM_194332	RNF38	-548	0.292098
chr2	173941338	173941550	peak14277	NM_133646	ZAK	880	0.187621
chr6	31368300	31368689	peak20900	NM_001177519	MICA	-2849	0.0135867
chr11	66140269	66140415	peak4377	NR_125343	SLC29A2	1051	0.149369
chr11	65686509	65686969	peak4371	NM_006442	DRAP1	12	0.596903
chr1	150980887	150981192	peak1482	NM_001303243	PRUNE	173	0.481588
chr1	28652734	28652948	peak487	NM_017638	MED18	-2671	0.017226
chr1	28656593	28656762	peak488	NM_017638	MED18	1165	0.128307
chr16	30661816	30662049	peak9317	NM_024031	PRR14	-308	0.402256
chr15	57210425	57211019	peak8331	NM_003205	TCF12	-110	0.523789
chr15	57211902	57212202	peak8332	NM_003205	TCF12	1220	0.119234
chr21	34601417	34601563	peak15772	NM_207584	IFNAR2	-709	0.235668
chr1	161284094	161284249	peak1819	NM_001035513	SDHC	6	0.601698
chr14	21154004	21154210	peak7377	NM_001097577	ANG	-2824	0.0140472
chr2	176031040	176031232	peak14299	NM_001256093	ATF2	-1798	0.0551701
chr3	14444474	14444783	peak16642	NM_001134367	SLC6A6	553	0.290157
chr3	155572289	155572677	peak17793	NM_004733	SLC33A1	235	0.443378
chr3	155572802	155573066	peak17794	NM_004733	SLC33A1	686	0.243007
chr14	65569114	65569308	peak7674	NM_145113	MAX	-51	0.566658
chr8	25316376	25316705	peak23441	NM_017634	KCTD9	556	0.288999
chr1	172627369	172627631	peak1907	NM_001302746	FASLG	-647	0.255977
chr5	150632629	150632817	peak20101	NM_001167607	GM2A	111	0.523091
chr5	150634186	150634332	peak20102	NM_001167607	GM2A	1647	0.0674749
chr2	69240065	69240213	peak13512	NM_032208	ANTXR1	-136	0.505942
chr20	54824687	54824953	peak15546	NM_019888	MC3R	1033	0.152998
chr16	2033832	2034201	peak8931	NM_172167	NOXO1	2466	0.0226408
chr12	56326391	56326595	peak5573	NM_201554	DGKA	682	0.244306
chr1	207671428	207671582	peak2325	NM_000573	CR1	2033	0.0403297
chr1	47697512	47697752	peak759	NM_001290403	TAL1	-375	0.367879
chr1	24127181	24127491	peak334	NM_000403	GALE	302	0.405487
chr1	24127968	24128256	peak335	NM_000403	GALE	1078	0.144088
chr17	40608911	40609151	peak10198	NM_005177	ATP6V0A1	-1830	0.0528657
chr17	40610681	40611012	peak10199	NM_005177	ATP6V0A1	-15	0.594521
chr11	58912947	58913369	peak4185	NR_110184	LOC101927204	2877	0.0130888
chr15	45694331	45694704	peak8222	NR_027635	SPATA5L1	-1	0.605722
chr19	13258034	13258410	peak12074	NM_001271611	STX10	-2966	0.0116242
chr19	13259538	13259718	peak12075	NM_001271611	STX10	-1560	0.075774
chr19	13259813	13260534	peak12076	NM_001271611	STX10	-1015	0.156714
chr19	13263855	13264413	peak12077	NM_001271611	STX10	2946	0.0119383
chr19	39826778	39826957	peak12438	NM_004877	GMFG	141	0.50258
chr19	39828538	39828733	peak12439	NM_004877	GMFG	1909	0.0475804
chr6	28303794	28303993	peak20828	NM_001243241	ZSCAN31	-259	0.429414
chr17	74552981	74553439	peak10753	NR_038109	SNHG16	-635	0.260106
chr1	150669807	150669997	peak1470	NM_018178	GOLPH3L	230	0.446343
chr20	30793212	30793543	peak15183	NM_002657	PLAGL2	-2169	0.0336413
chr3	184080427	184080573	peak18035	NM_001278699	POLR2H	-270	0.423162
chr1	100817894	100818083	peak1137	NM_033313	CDC14A	-34	0.579649
chr1	150459640	150459844	peak1455	NM_001271896	TARS2	-97	0.532947
chr19	12721355	12721501	peak12042	NM_020714	ZNF490	-195	0.467666
chr19	12721820	12722052	peak12043	NM_020714	ZNF490	313	0.399583
[truncated: 15,639 more rows]
