# Supplementary material for: JMJD3 facilitates C/EBPβ-centered transcriptional program to exert oncorepressor activity in AML
Source: Nat Commun. 2018 Aug 22;9:3369. doi: 10.1038/s41467-018-05548-z (PMC6105679; doi:10.1038/s41467-018-05548-z)
Supplement: Supplementary file 7 — Supplementary Data 5 [file 41467_2018_5548_MOESM7_ESM.xls]

## Sheet: Sequences of PCR primers
Supplementary 5: Sequences of PCR primers used in the study.
Gene	species	Test	Forward	Reverse
JMJD3	Human	RT-qPCR	5’-TGGACTACTTGACGGGTTCC-3’	5’-TGGTACTGATAGGCGGTGAG-3’
C/EBPβ	Human	RT-qPCR	5’-ACGACTTCCTCTCCGACCTC-3’	5’-CAGGCTCACGTAGCCGTACT-3’
RIPK3	Human	RT-qPCR	5’-ATGTCGTGCGTCAAGTTATGG-3’	5’-CGTAGCCCCACTTCCTATGTTG-3’
JUNB	Human	RT-qPCR	5’-ACGACTCATACACAGCTACGG-3’	5’-GCTCGGTTTCAGGAGTTTGTAGT-3’
IER3	Human	RT-qPCR	5’-CAGCCGCAGGGTTCTCTAC-3’	5’-GATCTGGCAGAAGACGATGGT-3’
CCNG2	Human	RT-qPCR	5’-TCTCGGGTTGTTGAACGTCTA-3’	5’-GTAGCCTCAATCAAACTCAGCC-3’
SPRY4	Human	RT-qPCR	5’-TCTGACCAACGGCTCTTAGAC-3’	5’-GTGCCATAGTTGACCAGAGTC-3’
ICAM1	Human	RT-qPCR	5’-ATGCCCAGACATCTGTGTCC-3’	5’-GGGGTCTCTATGCCCAACAA-3’
ITGAM	Human	RT-qPCR	5’-CGATTCCGTGTTCACCCTGC-3’	5’-TGCCGCTTGAAGAAGCCGAG-3’
ITGAX	Human	RT-qPCR	5’-AGAGCTGTGATAAGCCAGTTCC-3’	5’-AATTCCTCGAAAGTGAAGTGTGT-3’
CLU	Human	RT-qPCR	5’-CCAATCAGGGAAGTAAGTACGTC-3’	5’-CTTGCGCTCTTCGTTTGTTTT-3’
VIM	Human	RT-qPCR	5’-GACGCCATCAACACCGAGTT-3’	5’-CTTTGTCGTTGGTTAGCTGGT-3’
P53	Human	RT-qPCR	5’-CAGCACATGACGGAGGTTGT-3’	5’-TCATCCAAATACTCCACACGC-3’
P21	Human	RT-qPCR	5’-TGTCCGTCAGAACCCATGC-3’	5’-AAAGTCGAAGTTCCATCGCTC-3’
IL1β	Human	RT-qPCR	5’-ATGATGGCTTATTACAGTGGCAA-3’	5’-GTCGGAGATTCGTAGCTGGA-3’
S100A9	Human	RT-qPCR	5’-GGTCATAGAACACATCATGGAGG-3’	5’-GGCCTGGCTTATGGTGGTG-3’
MYC	Human	RT-qPCR	5’-GGCTCCTGGCAAAAGGTCA-3’	5’-CTGCGTAGTTGTGCTGATGT-3’
CDK6	Human	RT-qPCR	5’-TCTTCATTCACACCGAGTAGTGC-3’	5’-TGAGGTTAGAGCCATCTGGAAA-3’
GAS2L1	Human	RT-qPCR	5’-GACACGCTGGAGCATTACCTG-3’	5’-TGTGGAGAAAAGGTGCAGACC-3’
INK4A	Human	RT-qPCR	5’-GAAGGTCCCTCAGACATCCCC-3’	5’-CCCTGTAGGACCTTCGGTGAC-3’
ARF	Human	RT-qPCR	5’-CCCTCGTGCTGATGCTACTG-3’	5’-ACCTGGTCTTCTAGGAAGCGG-3’
RELA	Human	RT-qPCR	5’-ATGTGGAGATCATTGAGCAGC-3’	5’-CCTGGTCCTGTGTAGCCATT-3’
HEY1	Human	RT-qPCR	5’-GTTCGGCTCTAGGTTCCATGT-3’	5’-CGTCGGCGCTTCTCAATTATTC-3’
HES5	Human	RT-qPCR	5’-TCAGCCCCAAAGAGAAAAAC-3’	5’-TAGTCCTGGTGCAGGCTCTT-3’
GAPDH	Human	RT-qPCR	5’-GGAGCGAGATCCCTCCAAAAT-3’	5’-GGCTGTTGTCATACTTCTCATGG-3’
Jmjd3	mouse	RT-qPCR	5’-CCCCCATTTCAGCTGACTAA-3’	5’-CTGGACCAAGGGGTGTGTT-3’
C/ebpβ	mouse	RT-qPCR	5’-ACGACTTCCTCTCCGACCTCT-3’	5’-CGAGGCTCACGTAACCGTAGT-3’
Gapdh	mouse	RT-qPCR	5’-GGTGAAGGTCGGTGTGAACG-3’	5’-CTCGCTCCTGGAAGATGGTG-3’
C/EBPβ-1	Human	ChIP-qPCR	5’-GGGGAAGGCGATCAGGTC-3’	5’-GATTGGGAGCGAGAGGGG-3’
C/EBPβ-2	Human	ChIP-qPCR	5’-GGGAAGGTGGGGATTGTTAT-3’	5’-CAACCAGTGTCTTGCCCATA-3’
C/EBPβ (C/EBPβ binding)	Human	ChIP-qPCR	5’-CCGCCCGTGGTGTTATTTAA-3’	5’-TGCATCAACTTCGAAACCGG-3’
RIPK3-1	Human	ChIP-qPCR	5’-GCGTTGGCTCTCACTAAAGG-3’	5’-CTGCTAGAAGCCATGGTGTG-3’
RIPK3-2	Human	ChIP-qPCR	5’-AACTGGAGGCAGGGAAAACT-3’	5’-CCTGCAGGCATTAACTTGGT-3’
IER3	Human	ChIP-qPCR	5’-TGTGCTCCTGAAAATTGGGC-3’	5’-TGTCAAGTCTCCACCCACTC-3’
CCNG2	Human	ChIP-qPCR	5’-CCGTGGGTTTCTTTGTTCGT-3’	5’-CCCCACGAGCATCTATCTGT-3’
SPRY4	Human	ChIP-qPCR	5’-CTCTGCCTACCATCTAGCCC-3’	5’-AGAAAATGGTTGCGTGGCTT-3’
SPRY4 (C/EBPβ binding)	Human	ChIP-qPCR	5’-CTCAGCTCGCTACCTCCG-3’	5’-TGTGCCCACCCATTCATAGA-3’
ICAM1	Human	ChIP-qPCR	5’-GAAATGCCCGTGTCAGCTAG-3’	5’-AGTCCTCCCTCTCCAGCTTA-3’
IFNB1	Human	ChIP-qPCR	5’-AGCAATTGTCCAGTCCCAGA-3’	5’-CCTGAAGGCCAAGGAGTACA-3’
JUNB	Human	ChIP-qPCR	5’-CCCCAGCCTGTTTCTAAGGA-3’	5’-CTATTGACCCTGGGCTTTGC-3’
JMJD3	Human	ChIP-qPCR	5’-GCCTGACCTCTACCACCTAC-3’	5’-CTTCTGTGGCTGCTGATGAC-3’
P53	Human	ChIP-qPCR	5’-TCACCATCGCTATCTGAGCA-3’	5’-TGGCCATCTACAAGCAGTCA-3’
P21	Human	ChIP-qPCR	5’-GTGTCAGAGACGGCACAAGA-3’	5’-CGAACACGTCACGCTGAG-3’
IL1β	Human	ChIP-qPCR	5’-CTCCCTCGCTGTTTTTATGG-3’	5’-CCCTAAGAAGCTTCCACCAA-3’
S100A9	Human	ChIP-qPCR	5’-GGCTGGGAATTTCACAAAAA-3’	5’-CGGAAGATTGCTTCACAGGT-3’
